# Supplementary material for: Above-below surface interactions mediate effects of seagrass disturbance on meiobenthic diversity, nematode and polychaete trophic structure
Source: Commun Biol. 2019 Oct 4;2:362. doi: 10.1038/s42003-019-0610-4 (PMC6778119; doi:10.1038/s42003-019-0610-4)
Supplement: Supplementary file 3 — Supplementary Data 1 [file 42003_2019_610_MOESM3_ESM.xlsx]

## Sheet: Sheet2
								Control	LowShade	LowClip	HighShade	Control	LowShade	LowClip	HighClip	HighShade	HighShade	HighClip	LowClip	Control	LowClip	HighClip	Control	HighShade	HighClip	LowShade	Unvegetated	Unvegetated	Unvegetated	Unvegetated	LowShade
	Kingdom	Phylum	Class	Order	Family	Genus	Species	C5	B1	A4	B2	A5	D1	D4	B3	D2	A2	C3	B4	D5	C4	D3	B5	C2	A3	C1	UNV1	UNV3	UNV4	.UNV2	A1
AY734440.1.1786	D_0__Eukaryota	D_1__Opisthokonta	D_2__Holozoa	D_3__Metazoa (Animalia)	D_5__Demospongiae	D_6__Clionaida	Ambiguous_taxa	3	7	2	1	0	0	0	0	0	0	0	0	0	0	0	0	0	0	0	0	0	0	0	0
EU380292.1.1794	D_0__Eukaryota	D_1__Opisthokonta	D_2__Holozoa	D_3__Metazoa (Animalia)	D_9__Copepoda	D_10__Harpacticoida	NA	214	4	430	32	498	165	283	1098	362	253	868	162	473	327	30	213	53	98	68	362	302	137	23	17
JX462759.1.1680	D_0__Eukaryota	D_1__Opisthokonta	D_2__Holozoa	D_3__Metazoa (Animalia)	D_5__Homoscleromorpha	D_6__Homosclerophorida	NA	0	2	0	0	0	0	0	0	0	0	0	0	0	0	0	0	0	0	0	0	0	0	0	0
JV085428.3470.5109	D_0__Eukaryota	D_1__Opisthokonta	D_2__Holozoa	D_3__Metazoa (Animalia)	D_7__Hexacorallia	D_8__Actiniaria	Ambiguous_taxa	0	0	0	2	0	0	0	0	0	0	0	0	0	0	0	0	0	0	0	0	0	0	0	0
FJ911810.1.1604	D_0__Eukaryota	D_1__Opisthokonta	D_2__Holozoa	D_3__Metazoa (Animalia)	D_8__Arachnida	D_9__Acari	NA	0	0	0	0	0	0	0	0	0	0	0	0	0	10	0	0	0	0	0	0	0	0	0	0
GU823961.1.1209	D_0__Eukaryota	D_1__Opisthokonta	D_2__Holozoa	D_3__Metazoa (Animalia)	D_7__Hydroidolina	D_8__Leptothecata	NA	0	0	0	0	0	0	0	0	0	0	0	0	3	0	0	0	0	0	0	0	0	0	0	0
KT201581.1.1766	D_0__Eukaryota	D_1__Opisthokonta	D_2__Holozoa	D_3__Metazoa (Animalia)	D_9__Copepoda	D_10__Harpacticoida	NA	4984	234	8539	2614	2980	2965	5216	7890	2355	4661	8528	7135	375	5882	6396	690	10583	180	3474	0	1	0	1	2770
AB076635.1.1812	D_0__Eukaryota	D_1__Opisthokonta	D_2__Holozoa	D_3__Metazoa (Animalia)	D_9__Podocopa	D_10__Podocopida	NA	0	0	0	1	0	0	0	0	0	0	0	0	0	0	0	0	1	0	0	3	3	7	3	0
AY928343.1.1772	D_0__Eukaryota	D_1__Opisthokonta	D_2__Holozoa	D_3__Metazoa (Animalia)	D_7__Enopla	D_8__Monostilifera	Ambiguous_taxa	176	25	0	0	0	0	122	0	2	152	0	5	0	0	50	5	68	0	0	3	0	6	1004	0
KP730482.1.1626	D_0__Eukaryota	D_1__Opisthokonta	D_2__Holozoa	D_3__Metazoa (Animalia)	D_7__Rhabditophora	D_8__Macrostomida	Ambiguous_taxa	42	218	14	438	4	166	15	0	227	115	10	62	0	2	26	0	33	0	0	20	82	3	533	237
EU272606.1.1759	D_0__Eukaryota	D_1__Opisthokonta	D_2__Holozoa	D_3__Metazoa (Animalia)	D_7__Hydroidolina	D_8__Anthoathecata	NA	0	0	0	0	0	0	1	0	0	0	2	0	0	0	0	0	0	0	0	0	0	0	0	0
AJ012529.1.1782	D_0__Eukaryota	D_1__Opisthokonta	D_2__Holozoa	D_3__Metazoa (Animalia)	D_7__Acoelomorpha	D_8__Acoela	D_9__Childia groenlandica	0	0	1	0	0	0	0	0	0	0	0	0	0	28	2	0	5	0	0	0	0	6	0	1
EF023598.1.1856	D_0__Eukaryota	D_1__Opisthokonta	D_2__Holozoa	D_3__Metazoa (Animalia)	D_8__Enoplia	D_9__Triplonchida	D_10__Schizomidae environmental sample	6	0	0	0	0	0	0	17	0	1	0	0	1	0	0	0	0	0	0	0	0	0	0	0
HM564479.1.1624	D_0__Eukaryota	D_1__Opisthokonta	D_2__Holozoa	D_3__Metazoa (Animalia)	D_8__Enoplia	D_9__Enoplida	NA	0	1	0	1	0	0	0	0	1	1	0	3	2	1	1	0	2	0	0	0	0	0	0	0
EU380293.1.1808	D_0__Eukaryota	D_1__Opisthokonta	D_2__Holozoa	D_3__Metazoa (Animalia)	D_9__Copepoda	D_10__Harpacticoida	NA	3467	392	12688	931	15967	6770	6736	27546	6364	8729	13681	4055	18462	16700	888	3359	1701	2567	2391	21142	33059	28498	2109	1017
AF508116.1.1752	D_0__Eukaryota	D_1__Opisthokonta	D_2__Holozoa	D_3__Metazoa (Animalia)	D_8__Scolecida	D_9__Capitellida	Ambiguous_taxa	0	0	0	1	1	0	4	1	4	1	0	0	0	0	6	5	9	0	18	0	0	0	0	0
JN614356.1.1831	D_0__Eukaryota	D_1__Opisthokonta	D_2__Holozoa	D_3__Metazoa (Animalia)	D_7__Gastropoda	D_8__Heterobranchia	NA	0	0	0	2	0	0	0	0	0	0	0	0	0	0	0	0	0	0	0	0	0	0	0	0
FJ153758.1.1780	D_0__Eukaryota	D_1__Opisthokonta	D_2__Holozoa	D_3__Metazoa (Animalia)	D_9__Podocopa	D_10__Podocopida	D_11__Ishizakiella miurensis	0	0	0	0	8	0	0	0	0	0	0	0	0	0	1	0	0	0	1	2	0	0	0	0
AB674971.1.1764	D_0__Eukaryota	D_1__Opisthokonta	D_2__Holozoa	D_3__Metazoa (Animalia)	D_9__Podocopa	D_10__Podocopida	D_11__Candona candida	11	0	0	0	0	1	0	1	1	0	5	1	0	27	4	0	0	0	1	1	6	0	0	0
KJ887468.1.1772	D_0__Eukaryota	D_1__Opisthokonta	D_2__Holozoa	D_3__Metazoa (Animalia)	D_8__Rhabdocoela	D_9__Kalyptorhynchia	NA	9	0	0	1	0	0	0	0	1	0	1	1	0	0	0	0	0	0	0	0	0	0	0	0
GQ424320.1.1793	D_0__Eukaryota	D_1__Opisthokonta	D_2__Holozoa	D_3__Metazoa (Animalia)	D_7__Hydroidolina	D_8__Anthoathecata	D_9__Cladonema californicum	0	0	0	0	0	2	0	0	0	0	0	0	0	0	0	0	0	0	0	0	0	0	0	0
AY928350.1.1714	D_0__Eukaryota	D_1__Opisthokonta	D_2__Holozoa	D_3__Metazoa (Animalia)	D_7__Enopla	D_8__Monostilifera	Ambiguous_taxa	0	0	0	0	0	0	0	0	0	0	0	0	0	0	0	0	0	0	0	3	0	0	1	0
AY040694.1.1780	D_0__Eukaryota	D_1__Opisthokonta	D_2__Holozoa	D_3__Metazoa (Animalia)	D_8__Scolecida	D_9__Capitellida	D_10__unclassified maldanid	0	0	0	0	0	51	0	0	0	0	0	0	0	60	0	0	0	0	0	0	0	0	0	0
JF903585.1.1869	D_0__Eukaryota	D_1__Opisthokonta	D_2__Holozoa	D_3__Metazoa (Animalia)	D_8__Palpata	D_9__Phyllodocida	D_10__Branchiosyllis maculata	1	17	1	14	0	7	0	0	0	0	22	0	7	6	0	0	0	0	0	0	0	0	0	1
GEML01169827.26.1705	D_0__Eukaryota	D_1__Opisthokonta	D_2__Holozoa	D_3__Metazoa (Animalia)	D_7__Bdelloidea	Ambiguous_taxa	Ambiguous_taxa	7	10	4	7	4	21	11	7	6	6	10	17	23	0	26	2	34	0	29	0	0	3	2	7
AB076650.1.1819	D_0__Eukaryota	D_1__Opisthokonta	D_2__Holozoa	D_3__Metazoa (Animalia)	D_9__Podocopa	D_10__Podocopida	D_11__Bicornucythere bisanensis	313	956	180	770	396	1035	168	96	274	615	81	85	460	184	316	99	485	93	330	555	342	199	1122	329
EF654534.1.1677	D_0__Eukaryota	D_1__Opisthokonta	D_2__Holozoa	D_3__Metazoa (Animalia)	D_5__Demospongiae	D_6__Clionaida	Ambiguous_taxa	0	2	0	0	0	0	0	0	0	0	0	0	0	0	0	0	0	0	0	0	0	0	0	0
AF448152.1.1805	D_0__Eukaryota	D_1__Opisthokonta	D_2__Holozoa	D_3__Metazoa (Animalia)	D_8__Scolecida	D_9__Capitellida	NA	0	0	0	0	0	0	0	0	9	0	2	0	0	0	0	0	0	0	0	0	0	0	0	0
AM774524.1.1773	D_0__Eukaryota	D_1__Opisthokonta	D_2__Holozoa	D_3__Metazoa (Animalia)	D_8__Heteroconchia	D_9__Veneroida	NA	0	0	0	0	0	0	0	0	0	2	0	0	0	0	0	0	0	0	0	0	0	0	2	0
GBAQ01002985.5066.6905	D_0__Eukaryota	D_1__Opisthokonta	D_2__Holozoa	D_3__Metazoa (Animalia)	D_7__Gastropoda	D_8__Heterobranchia	NA	0	0	0	2	3	0	0	2	0	1	0	0	0	0	2	0	3	0	0	0	0	0	0	0
AY854215.1.1406	D_0__Eukaryota	D_1__Opisthokonta	D_2__Holozoa	D_3__Metazoa (Animalia)	D_7__Chromadorea	D_8__Desmodorida	NA	2	0	0	0	0	1	0	0	0	0	0	1	0	2	1	0	1	0	0	0	2	1	1	0
JQ798555.1.1718	D_0__Eukaryota	D_1__Opisthokonta	D_2__Holozoa	D_3__Metazoa (Animalia)	D_6__Gastrotricha	D_7__Chaetonotida	NA	0	0	0	0	0	1	0	0	0	0	0	0	0	0	1	0	0	0	0	0	0	0	0	0
AY593940.1.1716	D_0__Eukaryota	D_1__Opisthokonta	D_2__Holozoa	D_3__Metazoa (Animalia)	D_7__Chromadorea	D_8__Chromadorida	NA	112	3	8	3	6	3	1	8	3	0	1	26	4	2	9	1	15	5	63	0	0	0	0	4
KM281003.1.1820	D_0__Eukaryota	D_1__Opisthokonta	D_2__Holozoa	D_3__Metazoa (Animalia)	D_7__Gastropoda	D_8__Heterobranchia	NA	0	0	0	0	0	0	0	0	0	0	0	0	0	0	0	0	0	0	0	0	2	0	0	0
KJ414469.1.1501	D_0__Eukaryota	D_1__Opisthokonta	D_2__Holozoa	D_3__Metazoa (Animalia)	D_7__Chromadorea	D_8__Desmodorida	NA	633	74	31	65	32	87	11	1	42	1	58	77	79	119	134	1	212	20	16	3058	4897	2895	2062	52
FR837679.1.1681	D_0__Eukaryota	D_1__Opisthokonta	D_2__Holozoa	D_3__Metazoa (Animalia)	D_7__Acoelomorpha	D_8__Acoela	D_9__Avagina marci	0	0	0	0	0	0	0	0	0	0	0	0	0	0	0	0	0	0	0	82	0	0	124	0
EF123836.1.1381	D_0__Eukaryota	D_1__Opisthokonta	D_2__Holozoa	D_3__Metazoa (Animalia)	D_8__Palpata	D_9__Phyllodocida	D_10__Salvatoria koorineclavata	558	5126	70	1255	942	2198	2790	890	2309	904	298	576	245	493	635	858	967	120	65	0	1	0	0	629
AF452017.1.1782	D_0__Eukaryota	D_1__Opisthokonta	D_2__Holozoa	D_3__Metazoa (Animalia)	D_6__Calcinea	D_7__Clathrinida	Ambiguous_taxa	0	3	0	0	0	0	0	0	0	0	0	0	0	0	2	0	5	0	2	0	0	0	0	0
HM564502.1.1623	D_0__Eukaryota	D_1__Opisthokonta	D_2__Holozoa	D_3__Metazoa (Animalia)	D_8__Enoplia	D_9__Enoplida	NA	10	3	6	17	0	0	0	0	0	0	1	18	5	6	0	4	4	0	0	1	0	0	0	0
AY854222.1.1405	D_0__Eukaryota	D_1__Opisthokonta	D_2__Holozoa	D_3__Metazoa (Animalia)	D_7__Chromadorea	D_8__Desmodorida	D_9__Nudora ilhabelae	109	18	8	36	3	11	43	35	40	22	17	36	24	12	106	22	117	1	174	0	0	0	0	10
EF123832.1.1810	D_0__Eukaryota	D_1__Opisthokonta	D_2__Holozoa	D_3__Metazoa (Animalia)	D_8__Palpata	D_9__Phyllodocida	Ambiguous_taxa	0	0	0	0	0	0	0	0	0	0	0	0	0	0	2	0	0	0	0	0	0	0	0	0
EU190869.1.1783	D_0__Eukaryota	D_1__Opisthokonta	D_2__Holozoa	D_3__Metazoa (Animalia)	D_7__Hexacorallia	D_8__Actiniaria	Ambiguous_taxa	0	0	0	0	0	0	0	7	73	0	0	0	0	0	0	27	0	0	12	0	0	0	0	0
KC529419.1.1815	D_0__Eukaryota	D_1__Opisthokonta	D_2__Holozoa	D_3__Metazoa (Animalia)	D_8__Rhabdocoela	D_9__Neodalyellida	D_10__Trigonostomum franki	0	0	0	3	0	0	0	0	0	0	0	0	0	0	0	0	0	0	0	0	0	0	0	3
DQ779660.1.1723	D_0__Eukaryota	D_1__Opisthokonta	D_2__Holozoa	D_3__Metazoa (Animalia)	D_8__Palpata	D_9__Eunicida	Ambiguous_taxa	0	1	0	0	0	0	0	0	2	1	0	0	0	0	0	0	0	0	0	0	0	0	0	0
EF123840.1.1692	D_0__Eukaryota	D_1__Opisthokonta	D_2__Holozoa	D_3__Metazoa (Animalia)	D_8__Palpata	D_9__Phyllodocida	NA	0	10	23	19	17	11	15	43	27	10	4	0	0	9	1	7	2	4	3	32	207	58	106	8
AY427511.1.1844	D_0__Eukaryota	D_1__Opisthokonta	D_2__Holozoa	D_3__Metazoa (Animalia)	D_7__Gastropoda	D_8__Heterobranchia	NA	0	0	0	3	1	0	0	2	0	2	1	0	0	0	6	0	4	2	1	0	0	0	0	6
JN185491.1.1717	D_0__Eukaryota	D_1__Opisthokonta	D_2__Holozoa	D_3__Metazoa (Animalia)	D_6__Gastrotricha	D_7__Chaetonotida	NA	0	0	0	0	0	0	0	0	0	1	0	2	0	0	0	0	0	0	0	0	0	0	0	0
EF527426.1.1766	D_0__Eukaryota	D_1__Opisthokonta	D_2__Holozoa	D_3__Metazoa (Animalia)	D_7__Chromadorea	D_8__Desmodorida	D_9__Spirinia elongata	0	0	0	0	0	0	0	0	0	0	0	0	0	0	0	0	0	0	0	75	153	36	5	0
JQ272312.1.1782	D_0__Eukaryota	D_1__Opisthokonta	D_2__Holozoa	D_3__Metazoa (Animalia)	D_6__Calcaronea	D_7__Leucosolenida	Ambiguous_taxa	0	0	0	0	0	0	3	0	0	0	6	0	0	0	0	3	0	0	0	0	0	0	0	0
JN185463.1.1715	D_0__Eukaryota	D_1__Opisthokonta	D_2__Holozoa	D_3__Metazoa (Animalia)	D_6__Gastrotricha	D_7__Chaetonotida	NA	24	37	4	10	11	23	10	5	10	65	0	16	10	9	38	7	62	0	72	0	0	0	0	10
FKLU01009513.6128.7945	D_0__Eukaryota	D_1__Opisthokonta	D_2__Holozoa	D_3__Metazoa (Animalia)	D_11__Neopterygii	D_12__Teleostei	D_13__Dicentrarchus labrax (European seabass)	0	0	0	0	0	0	0	0	0	0	0	0	0	0	0	0	0	0	0	0	0	8	0	0
GU357625.1.1285	D_0__Eukaryota	D_1__Opisthokonta	D_2__Holozoa	D_3__Metazoa (Animalia)	D_8__Palpata	D_9__Phyllodocida	NA	0	0	0	0	0	1	0	0	0	0	0	0	0	0	0	0	0	0	0	7	2	10	12	0
JF903640.1.1796	D_0__Eukaryota	D_1__Opisthokonta	D_2__Holozoa	D_3__Metazoa (Animalia)	D_8__Palpata	D_9__Phyllodocida	NA	0	0	0	0	0	0	0	1	0	0	0	0	0	0	0	0	0	0	0	0	0	1	0	0
JF903663.1.1893	D_0__Eukaryota	D_1__Opisthokonta	D_2__Holozoa	D_3__Metazoa (Animalia)	D_8__Palpata	D_9__Phyllodocida	D_10__Syllis lutea	0	0	0	0	0	0	0	0	0	0	0	0	0	0	0	0	5	0	0	0	0	0	0	0
AB501324.1.1792	D_0__Eukaryota	D_1__Opisthokonta	D_2__Holozoa	D_3__Metazoa (Animalia)	D_7__Gastropoda	D_8__Heterobranchia	NA	0	0	0	242	258	13	3	0	64	0	0	0	3	1	0	6	0	1	3	0	0	0	0	2
X66374.1.1839	D_0__Eukaryota	D_1__Opisthokonta	D_2__Holozoa	D_3__Metazoa (Animalia)	D_7__Gastropoda	D_8__Heterobranchia	NA	0	0	0	18	10	0	0	2	2	2	0	0	0	0	0	0	0	1	0	0	0	0	0	2
EU432213.1.1755	D_0__Eukaryota	D_1__Opisthokonta	D_2__Holozoa	D_3__Metazoa (Animalia)	D_8__Arachnida	D_9__Acari	NA	0	0	0	0	0	0	1	0	0	0	0	0	0	1	0	1	1	0	0	0	0	0	0	1
AY928361.1.1745	D_0__Eukaryota	D_1__Opisthokonta	D_2__Holozoa	D_3__Metazoa (Animalia)	D_7__Enopla	D_8__Monostilifera	NA	0	0	0	0	0	0	0	0	0	0	0	0	0	3	0	0	0	0	0	0	0	0	0	0
KT072185.1.1669	D_0__Eukaryota	D_1__Opisthokonta	D_2__Holozoa	D_3__Metazoa (Animalia)	D_6__Gastrotricha	D_7__Chaetonotida	NA	0	0	0	0	0	0	0	0	0	0	0	1	0	0	0	1	0	0	0	0	0	0	0	0
KT989334.1.1749	D_0__Eukaryota	D_1__Opisthokonta	D_2__Holozoa	D_3__Metazoa (Animalia)	D_8__Palpata	D_9__Phyllodocida	D_10__Glycera cf. capitata FS09	69	0	0	2	0	0	0	6	0	0	0	2	0	4	0	0	0	0	0	0	1	0	3	1
DQ925828.1.1872	D_0__Eukaryota	D_1__Opisthokonta	D_2__Holozoa	D_3__Metazoa (Animalia)	D_9__Eumalacostraca	D_10__Eucarida	NA	0	164	0	0	0	0	373	0	0	0	0	13	0	0	0	0	0	0	3	0	0	0	0	0
EF534024.1.1644	D_0__Eukaryota	D_1__Opisthokonta	D_2__Holozoa	D_3__Metazoa (Animalia)	D_7__Gastropoda	D_8__Heterobranchia	NA	0	0	0	0	0	0	0	0	0	0	0	0	0	0	0	0	0	0	0	0	4	0	129	0
AY062924.1.1584	D_0__Eukaryota	D_1__Opisthokonta	D_2__Holozoa	D_3__Metazoa (Animalia)	D_7__Enopla	D_8__Monostilifera	Ambiguous_taxa	0	0	0	0	0	0	0	0	0	0	0	0	0	0	0	0	0	0	0	2	0	1	0	0
KP730500.1.1627	D_0__Eukaryota	D_1__Opisthokonta	D_2__Holozoa	D_3__Metazoa (Animalia)	D_7__Rhabditophora	D_8__Macrostomida	NA	0	0	0	0	0	0	0	0	0	0	0	0	0	0	0	0	0	0	0	28	0	0	0	0
GU331944.1.1836	D_0__Eukaryota	D_1__Opisthokonta	D_2__Holozoa	D_3__Metazoa (Animalia)	D_7__Gastropoda	D_8__Heterobranchia	NA	0	0	25	15875	16472	849	103	0	1836	18	34	8	175	115	2	184	1	75	167	0	1	0	0	51
AF036607.1.1748	D_0__Eukaryota	D_1__Opisthokonta	D_2__Holozoa	D_3__Metazoa (Animalia)	D_7__Chromadorea	D_8__Rhabditida	D_9__Teratocephalus lirellus	16	0	0	0	0	0	0	0	0	0	0	0	0	0	0	0	0	0	15	0	0	0	0	0
APKA01105891.43.1849	D_0__Eukaryota	D_1__Opisthokonta	D_2__Holozoa	D_3__Metazoa (Animalia)	D_7__Bdelloidea	D_8__Adinetida	NA	45	84	100	81	46	234	151	111	102	158	180	234	126	92	285	33	370	8	624	21	25	21	77	140
AY284727.1.1716	D_0__Eukaryota	D_1__Opisthokonta	D_2__Holozoa	D_3__Metazoa (Animalia)	D_8__Enoplia	D_9__Triplonchida	Ambiguous_taxa	0	0	0	0	0	0	0	0	23	0	0	0	0	0	0	0	0	0	0	0	0	0	0	0
Y16912.1.1846	D_0__Eukaryota	D_1__Opisthokonta	D_2__Holozoa	D_3__Metazoa (Animalia)	D_7__Chromadorea	D_8__Desmodorida	D_9__Catanema sp. 'belize 1'	0	0	0	9	0	1	1	0	0	0	22	0	0	0	0	1	11	0	0	11164	19713	16889	26224	0
AY928351.1.1800	D_0__Eukaryota	D_1__Opisthokonta	D_2__Holozoa	D_3__Metazoa (Animalia)	D_7__Enopla	D_8__Monostilifera	Ambiguous_taxa	0	1	0	0	0	0	0	0	0	0	0	0	0	1	0	0	0	0	0	0	0	2	1	0
EF591327.1.1704	D_0__Eukaryota	D_1__Opisthokonta	D_2__Holozoa	D_3__Metazoa (Animalia)	D_7__Chromadorea	D_8__Araeolaimida	D_9__Onchium sp. OChiSp1	41	14	14	14	6	1	1	2	10	0	0	7	65	0	3	6	18	0	21	0	0	0	0	6
GQ497512.1.1753	D_0__Eukaryota	D_1__Opisthokonta	D_2__Holozoa	D_3__Metazoa (Animalia)	D_8__Palpata	D_9__Eunicida	Ambiguous_taxa	2248	1483	0	85	0	4	8	21	852	3500	1	0	0	0	1	192	0	0	0	0	0	0	0	0
KT852123.1.1261	D_0__Eukaryota	D_1__Opisthokonta	D_2__Holozoa	D_3__Metazoa (Animalia)	D_7__Hexacorallia	D_8__Actiniaria	D_9__Anthopleura atodai	0	0	0	0	0	0	0	0	0	0	2	0	0	0	0	0	0	0	0	0	0	0	0	0
AY928375.1.1801	D_0__Eukaryota	D_1__Opisthokonta	D_2__Holozoa	D_3__Metazoa (Animalia)	D_7__Enopla	D_8__Monostilifera	NA	0	0	0	0	0	0	1	0	0	0	0	0	0	3	0	0	0	0	0	0	0	0	0	0
AM774531.1.1772	D_0__Eukaryota	D_1__Opisthokonta	D_2__Holozoa	D_3__Metazoa (Animalia)	D_8__Heteroconchia	D_9__Veneroida	NA	0	0	0	0	0	0	0	0	0	4	0	0	0	0	0	0	0	0	0	0	0	0	4	0
GDAF01069529.587.2422	D_0__Eukaryota	D_1__Opisthokonta	D_2__Holozoa	D_3__Metazoa (Animalia)	D_8__Palpata	D_9__Phyllodocida	D_10__Perinereis sp. per180	0	0	0	0	0	0	0	0	0	0	1	0	0	0	0	0	0	0	78	5	0	0	0	0
JF293013.1.1751	D_0__Eukaryota	D_1__Opisthokonta	D_2__Holozoa	D_3__Metazoa (Animalia)	D_7__Enopla	D_8__Monostilifera	Ambiguous_taxa	0	0	0	0	0	0	0	0	0	0	0	0	0	1	0	0	0	0	0	1	0	0	2	0
AM701807.1.1748	D_0__Eukaryota	D_1__Opisthokonta	D_2__Holozoa	D_3__Metazoa (Animalia)	D_7__Acoelomorpha	D_8__Acoela	D_9__Hofstenia miamia	0	3	6	24	0	0	0	0	0	0	0	0	9	2	0	0	0	0	0	0	0	0	0	26
AB106249.1.1670	D_0__Eukaryota	D_1__Opisthokonta	D_2__Holozoa	D_3__Metazoa (Animalia)	D_8__Palpata	D_9__Phyllodocida	NA	0	0	0	0	0	0	0	0	0	0	0	0	0	0	0	0	2	0	0	0	5	0	0	0
KT072220.1.1406	D_0__Eukaryota	D_1__Opisthokonta	D_2__Holozoa	D_3__Metazoa (Animalia)	D_8__Enoplia	D_9__Enoplida	D_10__uncultured Rhabdolaimus	0	0	0	0	1	0	0	0	0	0	0	2	0	0	0	0	0	0	0	0	0	0	0	0
JQ798599.1.1715	D_0__Eukaryota	D_1__Opisthokonta	D_2__Holozoa	D_3__Metazoa (Animalia)	D_6__Gastrotricha	D_7__Chaetonotida	NA	4	0	0	15	1	2	0	0	3	1	0	6	0	0	6	0	6	0	0	0	0	0	0	31
JQ315751.1.1584	D_0__Eukaryota	D_1__Opisthokonta	D_2__Holozoa	D_3__Metazoa (Animalia)	D_9__Copepoda	D_10__Harpacticoida	NA	0	0	0	0	0	3	1	0	0	5	0	0	0	0	0	0	1	13	0	0	0	0	0	0
EF012183.1.1735	D_0__Eukaryota	D_1__Opisthokonta	D_2__Holozoa	D_3__Metazoa (Animalia)	D_7__Gastropoda	D_8__Heterobranchia	NA	0	0	1	13	92	69	0	0	24	11	1	0	1	0	0	0	0	4	0	1	8	1	0	7
EF489348.1.1788	D_0__Eukaryota	D_1__Opisthokonta	D_2__Holozoa	D_3__Metazoa (Animalia)	D_7__Gastropoda	D_8__Heterobranchia	NA	0	0	7	3833	3149	125	14	62	256	85	163	9	29	32	34	25	24	394	25	0	5	0	0	1183
JX995285.1.1737	D_0__Eukaryota	D_1__Opisthokonta	D_2__Holozoa	D_3__Metazoa (Animalia)	D_9__Copepoda	D_10__Calanoida	D_11__Acartia tonsa	20	37	21	31	17	10	8	11	7	16	9	21	46	554	9	7	21	11	20	26	44	24	25	5
EF123881.1.1785	D_0__Eukaryota	D_1__Opisthokonta	D_2__Holozoa	D_3__Metazoa (Animalia)	D_8__Palpata	D_9__Phyllodocida	NA	728	6061	636	3410	1561	184	249	1462	1112	70	61	231	133	2069	98	128	246	637	677	295	903	719	354	289
KR080526.1.1575	D_0__Eukaryota	D_1__Opisthokonta	D_2__Holozoa	D_3__Metazoa (Animalia)	D_7__Chromadorea	D_8__Desmodorida	NA	0	2	0	0	0	0	0	0	0	0	0	2	0	0	0	0	0	0	0	0	0	0	0	0
AF119074.1.1784	D_0__Eukaryota	D_1__Opisthokonta	D_2__Holozoa	D_3__Metazoa (Animalia)	D_8__Scolecida	D_9__Dinophilida	D_10__Dinophilus gyrociliatus	0	0	0	0	0	2	0	0	0	0	0	0	0	0	0	0	0	0	0	0	0	0	0	0
FJ182219.1.1691	D_0__Eukaryota	D_1__Opisthokonta	D_2__Holozoa	D_3__Metazoa (Animalia)	D_7__Chromadorea	D_8__Desmodorida	NA	0	1	0	1	0	0	1	0	0	0	0	0	5	7	2	0	8	0	4	0	0	0	0	1
AB076624.1.1809	D_0__Eukaryota	D_1__Opisthokonta	D_2__Holozoa	D_3__Metazoa (Animalia)	D_9__Podocopa	D_10__Podocopida	D_11__Xiphichilus sp. SN003	0	0	1	0	0	10	0	0	11	0	0	0	1	0	1	0	1	0	1	173	58	164	123	0
KT072178.1.1664	D_0__Eukaryota	D_1__Opisthokonta	D_2__Holozoa	D_3__Metazoa (Animalia)	D_8__Oligochaeta	D_9__Haplotaxida	NA	1	3	1	1	1	0	0	0	9	0	0	0	0	4	0	1	0	0	0	0	0	0	0	0
AM180960.1.1792	D_0__Eukaryota	D_1__Opisthokonta	D_2__Holozoa	D_3__Metazoa (Animalia)	D_6__Calcinea	D_7__Clathrinida	Ambiguous_taxa	0	0	0	0	0	0	2	0	0	0	0	0	0	0	1	0	0	0	1	0	0	0	0	0
EU380291.1.1794	D_0__Eukaryota	D_1__Opisthokonta	D_2__Holozoa	D_3__Metazoa (Animalia)	D_9__Copepoda	D_10__Harpacticoida	D_11__Stenhelia sp. Greenland-RJH-2007	3	2	1	4	2	2	3	14	4	4	3	0	0	5	4	7	8	1	0	0	0	0	0	0
FJ182221.1.1691	D_0__Eukaryota	D_1__Opisthokonta	D_2__Holozoa	D_3__Metazoa (Animalia)	D_7__Chromadorea	D_8__Desmodorida	NA	0	29	0	85	13	0	87	0	2	2	7	0	1204	55	237	34	478	0	650	0	0	0	0	65
KP725683.1.1812	D_0__Eukaryota	D_1__Opisthokonta	D_2__Holozoa	D_3__Metazoa (Animalia)	D_9__Eumalacostraca	D_10__Eucarida	D_11__Alpheidae sp. BOLD:ACR5025	0	0	0	0	0	0	2	0	0	0	0	0	0	0	0	0	0	0	0	0	0	0	0	0
KJ760549.1.1798	D_0__Eukaryota	D_1__Opisthokonta	D_2__Holozoa	D_3__Metazoa (Animalia)	D_9__Copepoda	D_10__Poecilostomatoida	D_11__uncultured eukaryote	0	0	0	0	0	0	0	0	0	2	0	0	0	0	0	0	0	0	0	0	0	0	0	0
JX457406.1.1538	D_0__Eukaryota	D_1__Opisthokonta	D_2__Holozoa	D_3__Metazoa (Animalia)	D_9__Copepoda	D_10__Harpacticoida	NA	1	0	0	0	0	0	0	70	0	12	8	9	0	1	0	0	1	6	0	2	0	3	0	0
AY377635.1.1770	D_0__Eukaryota	D_1__Opisthokonta	D_2__Holozoa	D_3__Metazoa (Animalia)	D_7__Polyplacophora	D_8__Neoloricata	NA	0	0	0	0	0	0	3	0	0	0	0	0	0	0	0	0	0	0	1	0	0	0	0	0
KF935317.1.1785	D_0__Eukaryota	D_1__Opisthokonta	D_2__Holozoa	D_3__Metazoa (Animalia)	D_7__Enopla	D_8__Monostilifera	Ambiguous_taxa	0	0	0	0	0	0	0	0	0	0	0	0	0	0	0	0	0	0	0	1	0	0	4	0
LC007043.1.1739	D_0__Eukaryota	D_1__Opisthokonta	D_2__Holozoa	D_3__Metazoa (Animalia)	D_7__Kinorhyncha	D_8__Cyclorhagida	NA	0	0	0	0	0	0	0	0	7	0	0	0	0	0	0	0	0	0	0	0	0	0	0	0
EU380296.1.1807	D_0__Eukaryota	D_1__Opisthokonta	D_2__Holozoa	D_3__Metazoa (Animalia)	D_9__Copepoda	D_10__Harpacticoida	D_11__Diarthrodes sp. 1 New Caledonia-RJH-2007	0	0	1	8	0	1	3	18	2	0	0	2	0	2	12	0	21	101	916	0	0	0	0	2
KF709296.1.1793	D_0__Eukaryota	D_1__Opisthokonta	D_2__Holozoa	D_3__Metazoa (Animalia)	D_7__Gastropoda	D_8__Heterobranchia	NA	0	0	0	2	1	0	0	0	0	0	0	0	0	0	0	0	0	2	0	0	0	0	0	7
GDRN01007633.253.2135	D_0__Eukaryota	D_1__Opisthokonta	D_2__Holozoa	D_3__Metazoa (Animalia)	D_9__Eumalacostraca	D_10__Eucarida	NA	0	0	0	0	0	0	2	0	0	0	0	0	0	0	0	0	0	0	0	0	0	0	0	0
FJ182215.1.1690	D_0__Eukaryota	D_1__Opisthokonta	D_2__Holozoa	D_3__Metazoa (Animalia)	D_7__Chromadorea	D_8__Desmodorida	D_9__Dracograllus sp. 1 HSR-2009	111	52	1	57	6	0	1	5	124	26	11	25	6	7	63	3	102	0	34	0	0	0	0	0
AY821986.1.1649	D_0__Eukaryota	D_1__Opisthokonta	D_2__Holozoa	D_3__Metazoa (Animalia)	D_7__Bdelloidea	D_8__Adinetida	NA	0	0	1	0	0	0	1	0	1	0	0	1	0	0	0	0	1	0	0	0	0	0	0	0
GU901871.1.1687	D_0__Eukaryota	D_1__Opisthokonta	D_2__Holozoa	D_3__Metazoa (Animalia)	D_8__Oligochaeta	D_9__Haplotaxida	NA	0	0	0	0	0	0	0	0	0	0	176	0	0	0	0	0	0	0	0	0	0	0	0	0
AB076632.1.1815	D_0__Eukaryota	D_1__Opisthokonta	D_2__Holozoa	D_3__Metazoa (Animalia)	D_9__Podocopa	D_10__Podocopida	NA	0	2	3	11	23	9	5	2	6	0	1	5	2	0	10	1	6	0	0	1	13	21	14	9
FJ040466.1.1703	D_0__Eukaryota	D_1__Opisthokonta	D_2__Holozoa	D_3__Metazoa (Animalia)	D_7__Chromadorea	D_8__Monhysterida	NA	490	18	21	62	0	43	61	47	23	32	80	125	59	18	44	1	88	5	65	114	160	90	126	40
EU743931.1.1875	D_0__Eukaryota	D_1__Opisthokonta	D_2__Holozoa	D_3__Metazoa (Animalia)	D_9__Eumalacostraca	D_10__Eucarida	NA	0	0	0	0	0	0	2	0	0	0	0	0	0	0	0	0	0	0	0	0	0	0	0	0
AB076645.1.1814	D_0__Eukaryota	D_1__Opisthokonta	D_2__Holozoa	D_3__Metazoa (Animalia)	D_9__Podocopa	D_10__Podocopida	D_11__Bicornucythere bisanensis	0	1	0	1	2	0	2	0	0	5	4	0	3	1	2	0	1	2	0	14	5	8	8	0
AJ228786.1.1756	D_0__Eukaryota	D_1__Opisthokonta	D_2__Holozoa	D_3__Metazoa (Animalia)	D_7__Rhabditophora	D_8__Polycladida	D_9__Notoplana australis	1	3	10767	7	4	48	17	2	1	0	0	68	4	0	0	5	0	3	0	0	0	0	0	0
KF561095.1.1725	D_0__Eukaryota	D_1__Opisthokonta	D_2__Holozoa	D_3__Metazoa (Animalia)	D_7__Bdelloidea	Ambiguous_taxa	Ambiguous_taxa	0	1	1	0	0	1	3	0	0	1	0	1	1	0	0	0	1	0	2	0	0	0	0	1
JN936459.1.1772	D_0__Eukaryota	D_1__Opisthokonta	D_2__Holozoa	D_3__Metazoa (Animalia)	D_8__Scolecida	D_9__Spionida	NA	0	0	0	0	0	0	0	0	0	0	0	0	0	0	0	0	0	0	0	0	12	83	2	0
KR048738.1.1712	D_0__Eukaryota	D_1__Opisthokonta	D_2__Holozoa	D_3__Metazoa (Animalia)	D_9__Copepoda	D_10__Harpacticoida	D_11__Paralaophonte congenera	0	0	0	10	0	0	0	0	0	1	758	3	0	295	0	6	0	36	180	6	0	0	1	0
KC529428.1.1816	D_0__Eukaryota	D_1__Opisthokonta	D_2__Holozoa	D_3__Metazoa (Animalia)	D_8__Rhabdocoela	D_9__Neodalyellida	D_10__Cilionema hawaiiensis	13	0	0	3	0	0	1	0	15	45	0	1	4	0	0	1	1	0	0	2	0	35	3	0
AB501326.1.1790	D_0__Eukaryota	D_1__Opisthokonta	D_2__Holozoa	D_3__Metazoa (Animalia)	D_7__Gastropoda	D_8__Heterobranchia	NA	0	0	0	0	3	0	0	0	1	0	0	0	0	0	0	0	0	0	0	0	0	0	0	0
KJ887473.1.1782	D_0__Eukaryota	D_1__Opisthokonta	D_2__Holozoa	D_3__Metazoa (Animalia)	D_8__Rhabdocoela	D_9__Kalyptorhynchia	D_10__Paulodora cf. watsoni TJ-2014	8	11	1	263	0	0	308	27	1	19	85	0	49	842	4	21	2	0	4	0	0	0	0	2
EU380299.1.1774	D_0__Eukaryota	D_1__Opisthokonta	D_2__Holozoa	D_3__Metazoa (Animalia)	D_9__Copepoda	D_10__Harpacticoida	NA	4	1	14	9	5	2	5	8	3	2	5	12	1	8	6	3	15	0	15	0	0	0	0	7
EU272605.1.1756	D_0__Eukaryota	D_1__Opisthokonta	D_2__Holozoa	D_3__Metazoa (Animalia)	D_7__Hydroidolina	D_8__Anthoathecata	Ambiguous_taxa	3	0	0	0	0	0	12	0	0	0	3	1	0	0	0	0	0	0	0	0	0	0	0	0
KM280974.1.1851	D_0__Eukaryota	D_1__Opisthokonta	D_2__Holozoa	D_3__Metazoa (Animalia)	D_7__Gastropoda	D_8__Heterobranchia	NA	0	0	0	0	0	0	0	0	0	0	0	0	0	0	0	0	0	0	0	0	1	1	0	0
AF411884.1.1735	D_0__Eukaryota	D_1__Opisthokonta	D_2__Holozoa	D_3__Metazoa (Animalia)	D_8__Oligochaeta	D_9__Haplotaxida	Ambiguous_taxa	0	0	0	0	0	0	0	0	0	0	0	0	0	0	0	0	0	0	0	3	0	0	0	0
JX995289.1.1751	D_0__Eukaryota	D_1__Opisthokonta	D_2__Holozoa	D_3__Metazoa (Animalia)	D_9__Copepoda	D_10__Calanoida	D_11__Acartia bifilosa	9	3	5	8	18	3	10	7	4	3	5	7	38	311	2	2	9	6	1	44	33	6	5	7
HM564603.1.1577	D_0__Eukaryota	D_1__Opisthokonta	D_2__Holozoa	D_3__Metazoa (Animalia)	D_8__Enoplia	D_9__Enoplida	D_10__Halalaimus sp. OUS4	0	0	0	1	0	1	0	0	0	0	0	0	0	0	0	0	0	0	0	0	0	0	0	0
KJ682361.1.1541	D_0__Eukaryota	D_1__Opisthokonta	D_2__Holozoa	D_3__Metazoa (Animalia)	D_8__Seriata	D_9__Proseriata	D_10__Minona sp. n. Canary Island	0	3	1	0	0	0	0	0	3	0	0	0	0	0	0	0	0	0	0	0	0	0	0	0
KF753809.1.1694	D_0__Eukaryota	D_1__Opisthokonta	D_2__Holozoa	D_3__Metazoa (Animalia)	D_9__Copepoda	D_10__Calanoida	D_11__Pseudocyclops juanibali	0	0	0	10	0	0	0	0	44	0	0	0	0	0	0	0	0	0	0	0	0	0	0	13
AF047199.1.1821	D_0__Eukaryota	D_1__Opisthokonta	D_2__Holozoa	D_3__Metazoa (Animalia)	D_7__Gastropoda	D_8__Heterobranchia	NA	0	0	0	46	36	0	1	1	5	3	1	0	0	0	0	0	2	2	0	0	0	0	0	2
FJ751880.1.1758	D_0__Eukaryota	D_1__Opisthokonta	D_2__Holozoa	D_3__Metazoa (Animalia)	D_9__Thecostraca	D_10__Facetotecta	D_11__Facetotecta sp. 4 MPL-2009	2	0	0	0	0	0	0	6	0	0	0	0	0	0	0	0	0	0	0	0	0	0	0	0
EF092262.1.1784	D_0__Eukaryota	D_1__Opisthokonta	D_2__Holozoa	D_3__Metazoa (Animalia)	D_5__Demospongiae	D_6__Clionaida	Ambiguous_taxa	1	8	1	1	0	0	0	0	0	1	0	0	1	0	0	0	0	0	0	0	0	0	0	0
AY436350.1.1816	D_0__Eukaryota	D_1__Opisthokonta	D_2__Holozoa	D_3__Metazoa (Animalia)	D_8__Palpata	D_9__Sabellida	D_10__Sabellastarte sp. BMH R2891	0	0	0	1	0	16	0	0	59	0	0	0	0	0	0	0	0	0	0	0	0	0	0	0
JQ071931.1.1714	D_0__Eukaryota	D_1__Opisthokonta	D_2__Holozoa	D_3__Metazoa (Animalia)	D_8__Enoplia	D_9__Enoplida	D_10__Trissonchulus sp. 1 KHFA-2012	17	18	14	10	444	0	102	17	2	4	0	51	0	70	6	2	7	12	72	0	0	0	0	7
KJ887464.1.1766	D_0__Eukaryota	D_1__Opisthokonta	D_2__Holozoa	D_3__Metazoa (Animalia)	D_8__Rhabdocoela	D_9__Kalyptorhynchia	NA	1	1	26	1	31	20	12	221	0	0	15	34	0	1	0	13	2	29	1	0	0	0	0	1
KP943803.1.1697	D_0__Eukaryota	D_1__Opisthokonta	D_2__Holozoa	D_3__Metazoa (Animalia)	D_8__Oligochaeta	D_9__Haplotaxida	NA	1	1	3	0	0	0	0	0	1	0	0	0	0	1	0	0	0	0	0	0	0	0	0	0
JF781536.1.1807	D_0__Eukaryota	D_1__Opisthokonta	D_2__Holozoa	D_3__Metazoa (Animalia)	D_9__Copepoda	D_10__Cyclopoida	NA	0	1	0	0	0	0	0	0	4	0	6	2	0	0	0	5	0	0	2	0	0	10	0	0
KR265032.1.1623	D_0__Eukaryota	D_1__Opisthokonta	D_2__Holozoa	D_3__Metazoa (Animalia)	D_8__Enoplia	D_9__Enoplida	D_10__Trissonchulus sp. 1 KHFA-2012	4	4	3	6	199	0	30	3	3	2	1	16	0	37	1	1	2	3	24	0	0	0	0	4
KP943801.1.1686	D_0__Eukaryota	D_1__Opisthokonta	D_2__Holozoa	D_3__Metazoa (Animalia)	D_8__Oligochaeta	D_9__Haplotaxida	NA	3	4	0	1	1	0	0	0	4	0	0	0	0	4	0	0	0	0	0	0	1	0	0	0
KT900295.1.1675	D_0__Eukaryota	D_1__Opisthokonta	D_2__Holozoa	D_3__Metazoa (Animalia)	D_8__Palpata	D_9__Eunicida	Ambiguous_taxa	2	2	0	0	0	0	0	0	0	2	0	0	0	0	0	0	0	0	0	0	0	0	0	0
KJ946321.1.1378	D_0__Eukaryota	D_1__Opisthokonta	D_2__Holozoa	D_3__Metazoa (Animalia)	D_8__Heteroconchia	D_9__Myoida	Ambiguous_taxa	0	0	0	0	0	0	0	0	0	0	0	0	0	0	0	3	0	0	3	0	0	0	0	0
FJ153780.1.1783	D_0__Eukaryota	D_1__Opisthokonta	D_2__Holozoa	D_3__Metazoa (Animalia)	D_9__Copepoda	D_10__Harpacticoida	NA	2244	2661	5056	4933	1597	2348	2179	2858	1646	3626	2788	3182	879	6271	5324	380	8634	41	3590	0	0	0	0	5600
KC529426.1.1814	D_0__Eukaryota	D_1__Opisthokonta	D_2__Holozoa	D_3__Metazoa (Animalia)	D_8__Rhabdocoela	D_9__Neodalyellida	D_10__Cilionema hawaiiensis	17	0	0	23	0	0	0	0	78	239	0	0	2	9	0	0	3	0	0	0	0	0	0	0
AB674963.1.1772	D_0__Eukaryota	D_1__Opisthokonta	D_2__Holozoa	D_3__Metazoa (Animalia)	D_9__Podocopa	D_10__Podocopida	D_11__Ishizakiella miurensis	0	1	1	1	3	1	1	1	1	0	0	0	0	0	0	0	2	0	0	0	97	229	359	1
AY928355.1.1762	D_0__Eukaryota	D_1__Opisthokonta	D_2__Holozoa	D_3__Metazoa (Animalia)	D_7__Enopla	D_8__Monostilifera	D_9__Prostoma graecense	0	0	0	0	0	0	0	0	0	0	0	0	0	0	0	0	0	0	2	0	0	0	0	1
DQ790084.1.1815	D_0__Eukaryota	D_1__Opisthokonta	D_2__Holozoa	D_3__Metazoa (Animalia)	D_8__Scolecida	D_9__Capitellida	NA	0	0	146	0	0	0	0	0	0	0	1	10	0	11	0	5	0	0	0	515	57	234	259	0
FR797811.1.1826	D_0__Eukaryota	D_1__Opisthokonta	D_2__Holozoa	D_3__Metazoa (Animalia)	D_7__Gastropoda	D_8__Heterobranchia	NA	0	0	0	0	0	0	0	0	0	0	0	0	0	0	2	0	0	0	0	15	973	34	0	0
HM460016.1.1735	D_0__Eukaryota	D_1__Opisthokonta	D_2__Holozoa	D_3__Metazoa (Animalia)	D_8__Oligochaeta	D_9__Haplotaxida	NA	2	1	0	0	0	0	0	0	3	0	0	0	0	1	0	0	0	0	0	0	0	2	0	0
KC901957.1.1628	D_0__Eukaryota	D_1__Opisthokonta	D_2__Holozoa	D_3__Metazoa (Animalia)	D_5__Demospongiae	D_6__Suberitida	Ambiguous_taxa	0	5	0	5	0	0	1	0	0	0	0	0	0	0	0	0	0	0	0	0	0	0	0	9
HM460021.1.1743	D_0__Eukaryota	D_1__Opisthokonta	D_2__Holozoa	D_3__Metazoa (Animalia)	D_8__Oligochaeta	D_9__Haplotaxida	Ambiguous_taxa	7	1	1	1	2	0	0	0	3	0	0	0	1	4	0	3	0	0	1	0	0	0	0	0
U67145.1.1744	D_0__Eukaryota	D_1__Opisthokonta	D_2__Holozoa	D_3__Metazoa (Animalia)	D_8__Oligochaeta	D_9__Haplotaxida	Ambiguous_taxa	3	2	0	2	0	0	0	0	8	0	0	0	0	4	0	1	0	0	0	0	0	1	0	0
AY284691.1.1202	D_0__Eukaryota	D_1__Opisthokonta	D_2__Holozoa	D_3__Metazoa (Animalia)	D_7__Chromadorea	D_8__Monhysterida	D_9__Eumonhystera cf. similis JH-2004	0	0	0	0	0	0	2	0	0	0	0	0	0	0	0	0	0	3	0	0	0	0	0	0
AB076630.1.1806	D_0__Eukaryota	D_1__Opisthokonta	D_2__Holozoa	D_3__Metazoa (Animalia)	D_9__Podocopa	D_10__Podocopida	NA	0	0	0	0	0	0	1	0	0	0	0	0	0	0	0	1	0	0	0	0	0	0	0	0
DQ927319.1.1760	D_0__Eukaryota	D_1__Opisthokonta	D_2__Holozoa	D_3__Metazoa (Animalia)	D_5__Demospongiae	D_6__Haplosclerida	NA	0	2	0	0	0	0	0	0	0	0	0	0	0	0	0	0	0	0	0	0	0	0	0	0
JN185501.1.1717	D_0__Eukaryota	D_1__Opisthokonta	D_2__Holozoa	D_3__Metazoa (Animalia)	D_6__Gastrotricha	D_7__Chaetonotida	NA	0	0	6	0	0	0	0	0	0	1	0	0	0	0	0	0	0	0	0	0	0	0	0	0
AY256329.1.1306	D_0__Eukaryota	D_1__Opisthokonta	D_2__Holozoa	D_3__Metazoa (Animalia)	D_7__Chromadorea	D_8__Monhysterida	NA	14	3	3	48	1	0	1	5	4	0	19	7	5	8	4	0	15	0	5	23416	30538	18493	17437	55
JQ798566.1.1714	D_0__Eukaryota	D_1__Opisthokonta	D_2__Holozoa	D_3__Metazoa (Animalia)	D_6__Gastrotricha	D_7__Chaetonotida	NA	17	2	0	0	0	0	0	0	0	0	0	0	0	0	0	0	0	0	0	0	0	0	0	0
GQ326864.1.1818	D_0__Eukaryota	D_1__Opisthokonta	D_2__Holozoa	D_3__Metazoa (Animalia)	D_7__Gastropoda	D_8__Heterobranchia	NA	0	0	0	0	0	0	0	0	0	0	0	0	0	0	0	0	0	0	0	0	0	0	6	0
AF412801.1.1745	D_0__Eukaryota	D_1__Opisthokonta	D_2__Holozoa	D_3__Metazoa (Animalia)	D_8__Palpata	D_9__Eunicida	D_10__Pettiboneia urciensis	0	8	0	1	0	1	2	0	0	0	2	0	0	0	0	0	0	0	0	1763	1447	3110	385	0
GQ497479.1.1713	D_0__Eukaryota	D_1__Opisthokonta	D_2__Holozoa	D_3__Metazoa (Animalia)	D_8__Palpata	D_9__Eunicida	Ambiguous_taxa	3	3	0	0	0	0	0	0	1	7	0	0	0	0	0	0	0	0	0	0	0	0	0	0
FJ715313.1.1694	D_0__Eukaryota	D_1__Opisthokonta	D_2__Holozoa	D_3__Metazoa (Animalia)	D_7__Rhabditophora	D_8__Macrostomida	D_9__Macrostomum pusillum	10	0	8	0	0	0	7	0	0	1	3	1	0	0	1	0	0	0	0	0	0	3	2	0
AY210440.1.1815	D_0__Eukaryota	D_1__Opisthokonta	D_2__Holozoa	D_3__Metazoa (Animalia)	D_8__Sipuncula	D_9__Phascolosomatiformes	D_10__Apionsoma misakianum	0	0	0	0	0	0	0	0	0	0	0	0	0	0	0	0	0	0	2	0	0	0	0	0
AY626996.1.1782	D_0__Eukaryota	D_1__Opisthokonta	D_2__Holozoa	D_3__Metazoa (Animalia)	D_9__Copepoda	D_10__Cyclopoida	Ambiguous_taxa	451	459	432	480	940	6753	4120	94	2936	421	526	2060	2204	790	1829	588	2879	91	3938	0	0	0	0	351
AB930381.1.1772	D_0__Eukaryota	D_1__Opisthokonta	D_2__Holozoa	D_3__Metazoa (Animalia)	D_7__Gastropoda	D_8__Caenogastropoda	Ambiguous_taxa	0	0	0	3	0	0	0	0	0	1	0	0	0	0	0	0	0	1	0	0	27	5	0	0
AJ966495.1.1758	D_0__Eukaryota	D_1__Opisthokonta	D_2__Holozoa	D_3__Metazoa (Animalia)	D_7__Chromadorea	D_8__Chromadorida	D_9__Paracyatholaimus intermedius	400	254	111	135	298	182	64	188	55	82	21	520	72	719	41	16	114	80	169	22	4	9	11	58
AY340431.1.1732	D_0__Eukaryota	D_1__Opisthokonta	D_2__Holozoa	D_3__Metazoa (Animalia)	D_8__Sipuncula	D_9__Golfingiida	D_10__Golfingia elongata	6	0	1445	0	0	0	0	0	0	0	0	0	17	0	0	10	0	0	0	0	0	0	0	0
AF202112.1.1769	D_0__Eukaryota	D_1__Opisthokonta	D_2__Holozoa	D_3__Metazoa (Animalia)	D_6__Brachiopoda	D_7__Phoroniformea	Ambiguous_taxa	0	0	0	0	0	333	0	0	0	0	0	0	0	0	0	0	0	0	0	0	0	0	0	0
GU002448.1.1708	D_0__Eukaryota	D_1__Opisthokonta	D_2__Holozoa	D_3__Metazoa (Animalia)	D_8__Oligochaeta	D_9__Haplotaxida	Ambiguous_taxa	3	1	0	0	0	0	0	0	4	0	0	0	0	2	0	1	0	0	0	0	0	2	0	0
EU380300.1.1819	D_0__Eukaryota	D_1__Opisthokonta	D_2__Holozoa	D_3__Metazoa (Animalia)	D_9__Copepoda	D_10__Harpacticoida	NA	0	0	0	0	0	0	0	0	0	0	0	0	0	6	0	0	0	0	0	0	0	0	0	0
JN224900.1.1648	D_0__Eukaryota	D_1__Opisthokonta	D_2__Holozoa	D_3__Metazoa (Animalia)	D_8__Seriata	D_9__Proseriata	NA	3	2	45	0	1115	49	0	0	1	148	0	462	0	0	0	0	0	0	0	0	0	0	0	0
AY863437.1.1721	D_0__Eukaryota	D_1__Opisthokonta	D_2__Holozoa	D_3__Metazoa (Animalia)	D_9__Podocopa	D_10__Podocopida	D_11__Neonesidea haikangensis	0	0	0	0	0	0	0	0	0	0	0	0	3	0	1	0	1	0	0	0	0	0	0	0
FR832394.1.1719	D_0__Eukaryota	D_1__Opisthokonta	D_2__Holozoa	D_3__Metazoa (Animalia)	D_7__Acoelomorpha	D_8__Acoela	D_9__Philactinoposthia brevis	0	0	0	8	0	1	0	0	9	0	0	0	0	0	0	0	1	0	1	0	0	0	0	3
JF913965.1.1806	D_0__Eukaryota	D_1__Opisthokonta	D_2__Holozoa	D_3__Metazoa (Animalia)	D_8__Palpata	D_9__Phyllodocida	NA	143	3428	105	1267	960	156	1403	65	1122	155	612	99	192	157	130	250	189	0	192	0	0	0	0	138
GQ922314.1.1593	D_0__Eukaryota	D_1__Opisthokonta	D_2__Holozoa	D_3__Metazoa (Animalia)	D_7__Bdelloidea	D_8__Adinetida	D_9__uncultured bdelloid rotifer	0	0	0	0	0	2	0	1	0	0	1	0	1	1	0	0	0	0	0	0	0	0	0	0
KJ887470.1.1785	D_0__Eukaryota	D_1__Opisthokonta	D_2__Holozoa	D_3__Metazoa (Animalia)	D_8__Rhabdocoela	D_9__Kalyptorhynchia	D_10__Uncinorhynchus flavidus	0	13	6	175	7	84	112	0	1	92	8	58	0	66	160	1	246	131	11	260	76	54	332	240
AY854235.1.1409	D_0__Eukaryota	D_1__Opisthokonta	D_2__Holozoa	D_3__Metazoa (Animalia)	D_7__Chromadorea	D_8__Monhysterida	NA	1	0	0	3	1	0	0	0	1	0	1	4	1	0	0	0	2	0	1	1729	2259	1267	1196	11
KJ887403.1.1790	D_0__Eukaryota	D_1__Opisthokonta	D_2__Holozoa	D_3__Metazoa (Animalia)	D_8__Rhabdocoela	D_9__Kalyptorhynchia	NA	26	0	38	1451	15	74	127	287	189	0	996	317	0	2	62	65	95	15	12	0	0	0	0	236
Z80954.1.1771	D_0__Eukaryota	D_1__Opisthokonta	D_2__Holozoa	D_3__Metazoa (Animalia)	D_6__Echinodermata	D_7__Ophiuroidea	D_8__Ophiocoma echinata	7	4	200	2	0	3	0	0	2	0	10	0	1	7	3	0	9	0	4	0	0	0	0	1
KC869795.1.1761	D_0__Eukaryota	D_1__Opisthokonta	D_2__Holozoa	D_3__Metazoa (Animalia)	D_7__Rhabditophora	D_8__Polycladida	NA	0	0	0	0	0	0	0	0	0	0	0	0	0	0	0	0	0	0	16	0	0	0	0	0
AY083310.1.1371	D_0__Eukaryota	D_1__Opisthokonta	D_2__Holozoa	D_3__Metazoa (Animalia)	D_8__Scolecida	D_9__Opheliidae	NA	0	0	1	0	0	1	2	0	0	0	0	0	0	0	0	0	0	0	0	0	0	0	0	0
GU901903.1.1753	D_0__Eukaryota	D_1__Opisthokonta	D_2__Holozoa	D_3__Metazoa (Animalia)	D_8__Oligochaeta	D_9__Haplotaxida	D_10__Stephensoniella sterreri	0	0	0	0	0	0	0	0	0	0	30	0	0	0	0	0	0	0	0	0	0	0	0	0
JX678598.1.1710	D_0__Eukaryota	D_1__Opisthokonta	D_2__Holozoa	D_3__Metazoa (Animalia)	D_7__Chromadorea	D_8__Araeolaimida	NA	0	3	0	0	0	0	2	4	0	10	1	1	8	0	0	0	1	0	1	0	0	0	2	0
KC869792.1.1761	D_0__Eukaryota	D_1__Opisthokonta	D_2__Holozoa	D_3__Metazoa (Animalia)	D_7__Rhabditophora	D_8__Polycladida	D_9__Notoplana australis	0	0	156	0	0	0	1	0	0	0	0	1	0	3	0	0	0	0	11	0	0	0	0	0
KF962233.1.1714	D_0__Eukaryota	D_1__Opisthokonta	D_2__Holozoa	D_3__Metazoa (Animalia)	D_7__Hydroidolina	D_8__Leptothecata	D_9__Clytia sp. JRH-2014	0	0	0	0	0	0	0	0	0	0	0	0	0	0	0	0	2	0	0	0	0	0	0	0
AB076649.1.1818	D_0__Eukaryota	D_1__Opisthokonta	D_2__Holozoa	D_3__Metazoa (Animalia)	D_9__Podocopa	D_10__Podocopida	D_11__Bicornucythere bisanensis	1499	3658	770	2743	4440	895	1187	564	478	4171	985	774	4063	1820	957	427	1380	1193	60	5583	8836	8870	12667	1166
AB076613.1.1805	D_0__Eukaryota	D_1__Opisthokonta	D_2__Holozoa	D_3__Metazoa (Animalia)	D_9__Podocopa	D_10__Platycopida	NA	0	1	0	4	1	6	7	0	2	0	12	0	1	0	6	0	21	0	0	0	0	0	0	0
AY854223.1.1405	D_0__Eukaryota	D_1__Opisthokonta	D_2__Holozoa	D_3__Metazoa (Animalia)	D_7__Chromadorea	D_8__Monhysterida	Ambiguous_taxa	0	0	0	0	0	0	0	0	0	0	0	0	0	0	0	0	0	0	0	0	1	0	0	1
KJ636232.1.1692	D_0__Eukaryota	D_1__Opisthokonta	D_2__Holozoa	D_3__Metazoa (Animalia)	D_7__Chromadorea	D_8__Chromadorida	D_9__Punctodora ratzeburgensis	0	13	1	4	4	0	6	1	4	3	3	9	6	1	5	0	11	0	19	0	1	0	0	1
AB076638.1.1810	D_0__Eukaryota	D_1__Opisthokonta	D_2__Holozoa	D_3__Metazoa (Animalia)	D_9__Podocopa	D_10__Podocopida	NA	0	0	0	0	0	0	0	0	0	0	0	0	0	0	6	0	0	0	0	0	0	0	0	0
DQ299963.1.1767	D_0__Eukaryota	D_1__Opisthokonta	D_2__Holozoa	D_3__Metazoa (Animalia)	D_8__Sipuncula	D_9__Aspidosiphonidormes	Ambiguous_taxa	6	7	0	0	0	99	0	125	6	0	1	10	92	2	5	5	0	0	14	0	0	0	0	0
HM564513.1.1607	D_0__Eukaryota	D_1__Opisthokonta	D_2__Holozoa	D_3__Metazoa (Animalia)	D_8__Enoplia	D_9__Enoplida	D_10__Anticoma sp. TCR197	0	7	0	0	0	0	0	1	11	0	0	11	0	0	0	4	0	0	0	0	0	0	95	0
AB076631.1.1816	D_0__Eukaryota	D_1__Opisthokonta	D_2__Holozoa	D_3__Metazoa (Animalia)	D_9__Podocopa	D_10__Podocopida	NA	4	983	267	1252	5449	1679	909	419	864	30	540	343	48	0	526	508	863	2	0	125	304	293	448	1396
EU015460.1.1724	D_0__Eukaryota	D_1__Opisthokonta	D_2__Holozoa	D_3__Metazoa (Animalia)	D_7__Gastropoda	D_8__Caenogastropoda	Ambiguous_taxa	7	0	2	0	0	0	1	10	0	0	0	5	0	0	0	0	0	0	1	0	0	0	0	0
KP119168.1.1351	D_0__Eukaryota	D_1__Opisthokonta	D_2__Holozoa	D_3__Metazoa (Animalia)	D_7__Enopla	D_8__Hoplonemertea	NA	0	0	0	3	0	0	102	49	0	0	0	0	0	3	0	0	0	0	35	0	0	0	1	5
KT201584.1.1754	D_0__Eukaryota	D_1__Opisthokonta	D_2__Holozoa	D_3__Metazoa (Animalia)	D_9__Copepoda	D_10__Harpacticoida	NA	0	0	1	1	2	0	0	0	0	1	0	0	0	1	0	0	0	0	1	0	0	0	0	2
AY854194.1.1407	D_0__Eukaryota	D_1__Opisthokonta	D_2__Holozoa	D_3__Metazoa (Animalia)	D_8__Enoplia	D_9__Enoplida	D_10__Anoplostoma sp. 1093	0	2	0	0	0	0	0	0	0	1	0	0	0	0	0	0	0	0	0	0	0	0	0	0
AF412794.1.1815	D_0__Eukaryota	D_1__Opisthokonta	D_2__Holozoa	D_3__Metazoa (Animalia)	D_8__Palpata	D_9__Eunicida	Ambiguous_taxa	1	1	0	0	0	0	0	0	0	0	0	0	0	0	0	0	0	0	0	0	0	0	0	0
HM564419.1.1630	D_0__Eukaryota	D_1__Opisthokonta	D_2__Holozoa	D_3__Metazoa (Animalia)	D_8__Enoplia	D_9__Enoplida	NA	994	962	193	842	1179	299	174	411	164	1541	55	287	1162	464	713	68	1209	363	421	1983	2075	1246	2306	747
JN680939.1.1849	D_0__Eukaryota	D_1__Opisthokonta	D_2__Holozoa	D_3__Metazoa (Animalia)	D_7__Gymnolaemata	D_8__Ctenostomatida	NA	0	0	0	0	0	0	0	0	1	0	0	1	0	0	0	0	0	0	0	0	0	0	0	1
KM062599.1.1670	D_0__Eukaryota	D_1__Opisthokonta	D_2__Holozoa	D_3__Metazoa (Animalia)	D_8__Nemertodermatida	D_9__Nemertodermatidae	Ambiguous_taxa	0	0	0	0	0	0	0	1	0	0	0	0	0	0	0	0	0	0	0	1	248	0	0	0
AF167419.1.1720	D_0__Eukaryota	D_1__Opisthokonta	D_2__Holozoa	D_3__Metazoa (Animalia)	D_7__Rhabditophora	D_8__Prolecithophora	D_9__Protomonotresis centrophora	0	0	0	0	0	0	0	0	0	0	0	0	0	15	0	0	0	0	0	0	0	2	0	0
U48384.1.1957	D_0__Eukaryota	D_1__Opisthokonta	D_2__Holozoa	D_3__Metazoa (Animalia)	D_10__Neoptera	D_11__Diptera	D_12__Ablabesmyia rhamphe	0	0	0	0	0	0	0	2	0	0	0	0	16	6	0	0	0	0	0	0	0	1	0	0
GQ497506.1.1752	D_0__Eukaryota	D_1__Opisthokonta	D_2__Holozoa	D_3__Metazoa (Animalia)	D_8__Palpata	D_9__Eunicida	Ambiguous_taxa	1	0	0	0	0	0	0	0	0	1	0	0	0	0	0	0	0	0	0	0	0	0	0	0
KC529416.1.1726	D_0__Eukaryota	D_1__Opisthokonta	D_2__Holozoa	D_3__Metazoa (Animalia)	D_8__Rhabdocoela	D_9__Neodalyellida	D_10__Trigonostomum franki	0	0	0	327	0	0	0	0	16	0	0	0	0	0	0	0	0	0	0	0	0	0	0	457
EF023206.1.1787	D_0__Eukaryota	D_1__Opisthokonta	D_2__Holozoa	D_3__Metazoa (Animalia)	D_8__Enoplia	D_9__Triplonchida	D_10__Schizomidae environmental sample	0	0	0	0	0	0	0	1	0	66	0	0	1	0	0	0	0	9	0	0	0	0	0	0
AY284693.1.1354	D_0__Eukaryota	D_1__Opisthokonta	D_2__Holozoa	D_3__Metazoa (Animalia)	D_7__Chromadorea	D_8__Monhysterida	NA	0	0	0	0	0	0	0	0	0	0	0	0	0	2	0	0	0	0	0	0	0	0	0	0
HQ168434.1.1779	D_0__Eukaryota	D_1__Opisthokonta	D_2__Holozoa	D_3__Metazoa (Animalia)	D_7__Gastropoda	D_8__Heterobranchia	NA	0	0	1	2	1	0	0	0	0	0	0	0	0	0	0	0	0	0	0	0	3	0	0	0
JF293025.1.1761	D_0__Eukaryota	D_1__Opisthokonta	D_2__Holozoa	D_3__Metazoa (Animalia)	D_7__Enopla	D_8__Monostilifera	NA	0	0	0	0	0	0	0	0	0	0	0	0	0	4	0	1	0	0	0	0	0	0	0	0
EF534030.1.1645	D_0__Eukaryota	D_1__Opisthokonta	D_2__Holozoa	D_3__Metazoa (Animalia)	D_7__Gastropoda	D_8__Heterobranchia	NA	0	0	0	0	0	0	0	0	0	0	0	0	0	0	0	0	0	0	0	0	0	0	3	0
FJ153759.1.1747	D_0__Eukaryota	D_1__Opisthokonta	D_2__Holozoa	D_3__Metazoa (Animalia)	D_8__Enoplia	D_9__Enoplida	D_10__uncultured eukaryote	3	1	1	0	3	1	0	1	0	3	0	0	1	1	0	0	4	0	1	6	4	2	5	3
AASZ01002371.3.1455	D_0__Eukaryota	D_1__Opisthokonta	D_2__Holozoa	D_3__Metazoa (Animalia)	D_8__Oligochaeta	D_9__Haplotaxida	Ambiguous_taxa	0	0	1	0	0	0	0	0	2	0	0	0	0	1	0	0	0	0	0	0	0	0	0	0
EU380284.1.1808	D_0__Eukaryota	D_1__Opisthokonta	D_2__Holozoa	D_3__Metazoa (Animalia)	D_9__Copepoda	D_10__Harpacticoida	NA	0	0	0	0	0	0	0	3	0	0	0	2	0	0	0	0	0	2	0	0	0	1	0	0
AF412792.1.1816	D_0__Eukaryota	D_1__Opisthokonta	D_2__Holozoa	D_3__Metazoa (Animalia)	D_8__Palpata	D_9__Eunicida	Ambiguous_taxa	7	13	0	0	0	0	0	0	14	7	0	0	0	0	0	2	0	0	0	0	0	0	0	0
KF372859.1.1718	D_0__Eukaryota	D_1__Opisthokonta	D_2__Holozoa	D_3__Metazoa (Animalia)	D_7__Kinorhyncha	D_8__Cyclorhagida	Ambiguous_taxa	10	0	0	0	0	0	0	6	2	0	0	0	0	0	0	0	0	0	0	0	0	0	0	0
DQ299975.1.1729	D_0__Eukaryota	D_1__Opisthokonta	D_2__Holozoa	D_3__Metazoa (Animalia)	D_8__Sipuncula	D_9__Golfingiida	D_10__Golfingia elongata	0	0	4	0	0	0	0	0	0	0	0	0	0	0	0	0	0	0	0	0	0	0	0	0
JN185458.1.1345	D_0__Eukaryota	D_1__Opisthokonta	D_2__Holozoa	D_3__Metazoa (Animalia)	D_6__Gastrotricha	D_7__Chaetonotida	NA	0	13	0	5	1	1	0	2	1	10	0	1	6	0	15	0	12	0	10	0	0	0	0	2
DQ079917.1.1726	D_0__Eukaryota	D_1__Opisthokonta	D_2__Holozoa	D_3__Metazoa (Animalia)	D_7__Monogononta	D_8__Ploimida	Ambiguous_taxa	5	0	0	0	0	0	0	0	0	0	0	0	0	0	0	0	0	0	0	0	0	0	0	0
FJ153755.1.1792	D_0__Eukaryota	D_1__Opisthokonta	D_2__Holozoa	D_3__Metazoa (Animalia)	D_6__Echinodermata	D_7__Ophiuroidea	D_8__Ophiocoma echinata	0	0	4	0	0	0	0	0	0	0	0	0	0	0	0	0	0	0	0	0	0	0	0	0
AB505818.1.1739	D_0__Eukaryota	D_1__Opisthokonta	D_2__Holozoa	D_3__Metazoa (Animalia)	D_7__Enopla	D_8__Monostilifera	Ambiguous_taxa	0	0	0	11	0	0	0	0	0	0	0	1	0	30	0	0	0	0	0	906	91	325	922	10
AB914671.1.1795	D_0__Eukaryota	D_1__Opisthokonta	D_2__Holozoa	D_3__Metazoa (Animalia)	D_7__Gastropoda	D_8__Heterobranchia	NA	0	0	0	6	1	1	0	0	0	0	0	0	0	0	0	0	0	0	0	0	0	0	0	0
AB076617.1.1918	D_0__Eukaryota	D_1__Opisthokonta	D_2__Holozoa	D_3__Metazoa (Animalia)	D_9__Podocopa	D_10__Podocopida	D_11__Propontocypris pirifera	46	54	277	448	120	2382	3191	125	1929	492	3371	180	1004	110	749	200	1295	0	3575	0	0	0	0	523
KC869814.1.1769	D_0__Eukaryota	D_1__Opisthokonta	D_2__Holozoa	D_3__Metazoa (Animalia)	D_8__Seriata	D_9__Proseriata	NA	0	1	0	0	1	0	0	0	0	1	0	2	0	0	0	0	0	0	0	0	0	0	0	0
EU910601.1.1764	D_0__Eukaryota	D_1__Opisthokonta	D_2__Holozoa	D_3__Metazoa (Animalia)	D_7__Chromadorea	D_8__Monhysterida	NA	0	0	0	9	0	0	0	2	1	0	0	0	0	0	0	0	0	3	0	0	0	0	0	0
AB076615.1.1807	D_0__Eukaryota	D_1__Opisthokonta	D_2__Holozoa	D_3__Metazoa (Animalia)	D_9__Podocopa	D_10__Podocopida	D_11__Neonesidea haikangensis	0	12	0	0	0	0	278	0	4	0	1	0	177	3	15	2	37	0	141	0	0	0	0	4
FR837735.1.1693	D_0__Eukaryota	D_1__Opisthokonta	D_2__Holozoa	D_3__Metazoa (Animalia)	D_7__Acoelomorpha	D_8__Acoela	D_9__Kuma albiventer	16	332	13	79	67	130	36	94	37	66	44	70	181	107	39	15	124	0	8	36	0	1	344	38
KP761280.1.1503	D_0__Eukaryota	D_1__Opisthokonta	D_2__Holozoa	D_3__Metazoa (Animalia)	D_7__Hexacorallia	D_8__Actiniaria	Ambiguous_taxa	0	0	0	4	0	0	0	0	0	0	0	0	0	0	0	0	0	0	0	0	0	0	0	0
AJ389656.1.1792	D_0__Eukaryota	D_1__Opisthokonta	D_2__Holozoa	D_3__Metazoa (Animalia)	D_8__Heteroconchia	D_9__Veneroida	D_10__Ctena divergens	0	0	0	0	1	0	6	0	5	0	0	16	0	4	0	0	0	0	2	0	0	0	0	0
FJ040498.1.1701	D_0__Eukaryota	D_1__Opisthokonta	D_2__Holozoa	D_3__Metazoa (Animalia)	D_8__Enoplia	D_9__Enoplida	NA	0	0	0	2	0	0	0	0	0	0	0	0	0	3	0	0	1	0	0	0	0	0	0	6
GQ326863.1.1826	D_0__Eukaryota	D_1__Opisthokonta	D_2__Holozoa	D_3__Metazoa (Animalia)	D_7__Gastropoda	D_8__Heterobranchia	NA	0	0	0	0	0	0	0	0	0	0	0	0	0	0	0	0	0	0	0	0	0	0	10	0
GU199010.1.1780	D_0__Eukaryota	D_1__Opisthokonta	D_2__Holozoa	D_3__Metazoa (Animalia)	D_8__Palpata	D_9__Phyllodocida	NA	0	0	0	0	0	0	0	0	0	0	0	4	0	0	12	0	22	0	0	0	93	0	0	0
EU255578.1.1782	D_0__Eukaryota	D_1__Opisthokonta	D_2__Holozoa	D_3__Metazoa (Animalia)	D_7__Enopla	D_8__Monostilifera	NA	3	1	0	0	0	0	1	0	0	7	1	0	0	3	0	0	1	0	0	414	3	776	77	2
GQ355424.1.1709	D_0__Eukaryota	D_1__Opisthokonta	D_2__Holozoa	D_3__Metazoa (Animalia)	D_8__Oligochaeta	D_9__Haplotaxida	Ambiguous_taxa	1	3	3	0	0	0	0	0	6	0	0	0	0	2	0	0	0	0	0	0	0	0	0	0
KJ414465.1.1606	D_0__Eukaryota	D_1__Opisthokonta	D_2__Holozoa	D_3__Metazoa (Animalia)	D_7__Chromadorea	D_8__Desmodorida	NA	0	4	0	0	0	0	1	0	0	0	0	0	0	0	0	0	0	0	0	7	11	5	6	0
KC479078.1.1611	D_0__Eukaryota	D_1__Opisthokonta	D_2__Holozoa	D_3__Metazoa (Animalia)	D_6__Calcinea	D_7__Clathrinida	NA	0	0	0	0	0	0	0	0	0	0	0	0	0	0	0	0	0	0	2	0	0	0	0	0
JF903591.1.1799	D_0__Eukaryota	D_1__Opisthokonta	D_2__Holozoa	D_3__Metazoa (Animalia)	D_8__Palpata	D_9__Phyllodocida	D_10__Salvatoria koorineclavata	7	191	8	87	24	16	77	7	52	14	36	2	10	8	11	18	20	3	8	0	0	0	0	38
KC902020.1.1723	D_0__Eukaryota	D_1__Opisthokonta	D_2__Holozoa	D_3__Metazoa (Animalia)	D_5__Demospongiae	D_6__Clionaida	Ambiguous_taxa	145	777	53	34	0	0	0	0	3	75	1	3	80	0	0	0	0	0	0	0	0	0	0	0
AY553975.1.1746	D_0__Eukaryota	D_1__Opisthokonta	D_2__Holozoa	D_3__Metazoa (Animalia)	D_8__Heteroconchia	D_9__Veneroida	NA	0	0	0	0	0	0	0	0	0	0	0	0	0	0	0	0	0	0	0	0	0	0	3	0
EF534034.1.1646	D_0__Eukaryota	D_1__Opisthokonta	D_2__Holozoa	D_3__Metazoa (Animalia)	D_7__Gastropoda	D_8__Heterobranchia	NA	0	0	0	0	0	0	0	0	0	0	0	0	0	0	0	0	0	0	0	0	1	0	65	0
KJ682367.1.1547	D_0__Eukaryota	D_1__Opisthokonta	D_2__Holozoa	D_3__Metazoa (Animalia)	D_8__Seriata	D_9__Proseriata	D_10__Duplominona brasiliensis	0	76	0	128	0	1	2	7	2	2	32	0	0	4	0	0	0	0	11	181	8	18	34	0
HM564405.1.1691	D_0__Eukaryota	D_1__Opisthokonta	D_2__Holozoa	D_3__Metazoa (Animalia)	D_8__Enoplia	D_9__Enoplida	D_10__Bathylaimus sp. BHMM-2005	0	0	0	0	0	0	0	0	1	0	0	0	0	0	0	0	0	0	0	1088	2234	977	1893	0
AF342801.1.1764	D_0__Eukaryota	D_1__Opisthokonta	D_2__Holozoa	D_3__Metazoa (Animalia)	D_7__Rhabditophora	D_8__Polycladida	D_9__Notoplana australis	0	3	46	0	1	2	0	0	0	0	0	0	0	0	0	0	0	0	0	0	1	0	0	0
AF448151.1.1807	D_0__Eukaryota	D_1__Opisthokonta	D_2__Holozoa	D_3__Metazoa (Animalia)	D_8__Scolecida	D_9__Spionida	NA	0	0	0	0	0	0	0	0	0	0	0	0	0	0	0	0	0	0	0	0	0	5	0	0
AY854217.1.1405	D_0__Eukaryota	D_1__Opisthokonta	D_2__Holozoa	D_3__Metazoa (Animalia)	D_7__Chromadorea	D_8__Desmodorida	NA	4	0	5	13	43	2	11	3	0	64	21	252	22	3	9	0	6	7	17	34	4	4	20	7
HQ661380.1.1695	D_0__Eukaryota	D_1__Opisthokonta	D_2__Holozoa	D_3__Metazoa (Animalia)	D_8__Arachnida	D_9__Acari	NA	71	83	7	35	15	171	185	18	192	7	30	33	70	17	120	91	170	2	64	0	0	1	0	20
EU340090.1.1629	D_0__Eukaryota	D_1__Opisthokonta	D_2__Holozoa	D_3__Metazoa (Animalia)	D_8__Scolecida	D_9__Spionida	NA	0	0	0	0	0	0	2	0	0	0	4	0	2	0	0	0	0	0	0	0	0	0	2	0
EU380309.1.1814	D_0__Eukaryota	D_1__Opisthokonta	D_2__Holozoa	D_3__Metazoa (Animalia)	D_9__Copepoda	D_10__Harpacticoida	NA	254	783	104	470	957	1006	1202	92	735	329	749	188	1474	204	341	336	674	54	797	0	277	3	0	273
FJ152022.1.1825	D_0__Eukaryota	D_1__Opisthokonta	D_2__Holozoa	D_3__Metazoa (Animalia)	D_7__Gymnolaemata	D_8__Ctenostomatida	D_9__Bowerbankia imbricata	0	7	0	3	0	8	0	0	1	0	0	1	0	0	0	0	3	2	42	0	0	12	21	4
HM581724.1.1804	D_0__Eukaryota	D_1__Opisthokonta	D_2__Holozoa	D_3__Metazoa (Animalia)	D_9__Copepoda	D_10__Cyclopoida	NA	0	0	0	4	11	0	0	0	0	0	0	0	0	0	0	0	0	0	0	1	0	0	0	1
AY863435.1.1722	D_0__Eukaryota	D_1__Opisthokonta	D_2__Holozoa	D_3__Metazoa (Animalia)	D_9__Podocopa	D_10__Podocopida	NA	0	0	0	0	0	0	0	0	0	0	0	0	0	0	1	0	1	0	0	0	0	0	0	0
JN799891.1.1693	D_0__Eukaryota	D_1__Opisthokonta	D_2__Holozoa	D_3__Metazoa (Animalia)	D_8__Oligochaeta	D_9__Haplotaxida	Ambiguous_taxa	1	1	1	0	0	0	0	0	1	0	0	0	0	1	0	1	0	0	0	0	0	0	0	0
AF452016.1.1804	D_0__Eukaryota	D_1__Opisthokonta	D_2__Holozoa	D_3__Metazoa (Animalia)	D_6__Calcinea	D_7__Clathrinida	NA	0	0	0	0	0	0	0	0	0	0	0	0	0	0	2	0	0	0	18	0	0	0	0	0
JQ272323.1.1782	D_0__Eukaryota	D_1__Opisthokonta	D_2__Holozoa	D_3__Metazoa (Animalia)	D_6__Calcaronea	D_7__Leucosolenida	Ambiguous_taxa	0	0	0	0	0	0	0	0	0	0	0	0	4	0	0	0	0	0	0	0	0	0	0	0
KC869798.1.1757	D_0__Eukaryota	D_1__Opisthokonta	D_2__Holozoa	D_3__Metazoa (Animalia)	D_7__Rhabditophora	D_8__Lecithoepitheliata	D_9__Prorhynchus stagnalis	0	0	0	3	0	5	0	0	0	0	0	0	0	0	0	0	0	0	0	0	3	0	0	0
AB674964.1.1766	D_0__Eukaryota	D_1__Opisthokonta	D_2__Holozoa	D_3__Metazoa (Animalia)	D_9__Podocopa	D_10__Podocopida	NA	0	39	0	0	0	0	3	0	0	0	0	0	0	0	0	0	2	0	0	0	0	0	0	0
KP713403.1.1714	D_0__Eukaryota	D_1__Opisthokonta	D_2__Holozoa	D_3__Metazoa (Animalia)	D_6__Gastrotricha	D_7__Chaetonotida	NA	0	0	0	0	0	0	0	0	0	0	0	0	0	0	1	0	0	1	0	0	0	0	0	0
KC529425.1.1823	D_0__Eukaryota	D_1__Opisthokonta	D_2__Holozoa	D_3__Metazoa (Animalia)	D_8__Rhabdocoela	D_9__Neodalyellida	D_10__Kymocarens sp. NVS-2013	18	0	0	1	0	0	0	140	0	0	0	0	0	0	0	1	4	643	0	0	0	0	0	0
AF209452.1.1784	D_0__Eukaryota	D_1__Opisthokonta	D_2__Holozoa	D_3__Metazoa (Animalia)	D_8__Oligochaeta	D_9__Haplotaxida	Ambiguous_taxa	1420	1581	140	87	148	96	0	0	2062	98	6	1	139	1727	5	462	5	0	87	0	0	0	0	25
KP270807.1.1783	D_0__Eukaryota	D_1__Opisthokonta	D_2__Holozoa	D_3__Metazoa (Animalia)	D_7__Enopla	D_8__Monostilifera	NA	2	1	0	0	0	0	0	0	0	1	0	0	0	0	0	0	0	0	0	0	0	2	1	0
EU380285.1.1786	D_0__Eukaryota	D_1__Opisthokonta	D_2__Holozoa	D_3__Metazoa (Animalia)	D_9__Copepoda	D_10__Harpacticoida	NA	21	0	0	231	5	6	0	43761	13	7300	4194	8220	5	1097	435	0	759	3402	16	1037	2	2623	264	206
EU190843.1.1819	D_0__Eukaryota	D_1__Opisthokonta	D_2__Holozoa	D_3__Metazoa (Animalia)	D_7__Hexacorallia	D_8__Actiniaria	NA	0	0	0	0	0	0	0	0	1	0	0	0	19	0	0	0	0	0	0	0	0	0	0	0
EU154973.1.1266	D_0__Eukaryota	D_1__Opisthokonta	D_2__Holozoa	D_3__Metazoa (Animalia)	D_7__Hydroidolina	D_8__Anthoathecata	Ambiguous_taxa	0	0	0	1	4	1	0	3	24	0	7	0	0	0	0	0	0	0	0	0	0	0	0	2
JN205124.1.1615	D_0__Eukaryota	D_1__Opisthokonta	D_2__Holozoa	D_3__Metazoa (Animalia)	D_8__Rhabdocoela	D_9__Kalyptorhynchia	D_10__Gyratrix hermaphroditus	2058	222	70	426	2397	12	1718	1031	204	627	3863	451	622	1043	74	125	96	911	1821	6	8	4	0	455
JF903635.1.1824	D_0__Eukaryota	D_1__Opisthokonta	D_2__Holozoa	D_3__Metazoa (Animalia)	D_8__Palpata	D_9__Phyllodocida	D_10__Salvatoria koorineclavata	0	0	0	0	0	2	0	2	2	0	0	1	0	0	0	1	0	0	0	0	0	0	0	1
EF123884.1.1777	D_0__Eukaryota	D_1__Opisthokonta	D_2__Holozoa	D_3__Metazoa (Animalia)	D_8__Palpata	D_9__Phyllodocida	NA	0	0	6	7	1	8	24	31	30	1	8	0	0	0	0	16	0	2	0	0	5	64	51	1
EF123869.1.1873	D_0__Eukaryota	D_1__Opisthokonta	D_2__Holozoa	D_3__Metazoa (Animalia)	D_8__Palpata	D_9__Phyllodocida	NA	0	5	0	1	0	0	0	0	0	0	0	0	0	0	1	0	2	0	0	0	4	4	2	0
AB771468.1.1782	D_0__Eukaryota	D_1__Opisthokonta	D_2__Holozoa	D_3__Metazoa (Animalia)	D_8__Scolecida	D_9__Capitellida	Ambiguous_taxa	2	12	201	9	0	2	3	8	7	9	0	14	1	0	0	6	0	1	25	0	0	1	1	21
AY854200.1.1409	D_0__Eukaryota	D_1__Opisthokonta	D_2__Holozoa	D_3__Metazoa (Animalia)	D_8__Enoplia	D_9__Enoplida	NA	0	2	0	1	2	0	1	0	0	0	0	0	2	1	0	1	0	0	0	0	0	0	1	0
EF436228.1.1741	D_0__Eukaryota	D_1__Opisthokonta	D_2__Holozoa	D_3__Metazoa (Animalia)	D_7__Chromadorea	D_8__Monhysterida	Ambiguous_taxa	1590	808	337	1644	806	656	873	389	291	1042	652	1884	774	386	634	83	1047	295	3393	2	1	0	0	922
AY928374.1.1504	D_0__Eukaryota	D_1__Opisthokonta	D_2__Holozoa	D_3__Metazoa (Animalia)	D_7__Enopla	D_8__Monostilifera	NA	0	0	0	0	0	0	0	0	0	0	0	0	0	0	0	1	0	0	0	0	0	0	0	1
AB501322.1.1792	D_0__Eukaryota	D_1__Opisthokonta	D_2__Holozoa	D_3__Metazoa (Animalia)	D_7__Gastropoda	D_8__Heterobranchia	NA	0	0	0	1	5	0	0	1	1	0	0	0	0	0	0	0	0	0	0	0	0	0	0	0
GU331940.1.1845	D_0__Eukaryota	D_1__Opisthokonta	D_2__Holozoa	D_3__Metazoa (Animalia)	D_7__Gastropoda	D_8__Heterobranchia	NA	0	0	0	85	100	12	0	0	7	0	0	0	1	3	0	0	0	1	2	0	0	0	0	2
EU380297.1.1807	D_0__Eukaryota	D_1__Opisthokonta	D_2__Holozoa	D_3__Metazoa (Animalia)	D_9__Copepoda	D_10__Harpacticoida	D_11__Diarthrodes sp. 2 New Caledonia-RJH-2007	49	23	6	98	6	263	292	5	224	5	0	5	227	24	268	52	543	3	370	0	0	0	0	74
EU380286.1.1813	D_0__Eukaryota	D_1__Opisthokonta	D_2__Holozoa	D_3__Metazoa (Animalia)	D_9__Copepoda	D_10__Harpacticoida	NA	0	0	0	0	0	0	0	0	0	0	0	0	0	0	0	0	0	0	63	0	0	0	0	0
EU340093.1.1812	D_0__Eukaryota	D_1__Opisthokonta	D_2__Holozoa	D_3__Metazoa (Animalia)	D_8__Scolecida	D_9__Spionida	NA	0	144	0	1	0	95	97	0	10	0	13	0	93	1	15	0	22	0	12	40	0	0	128	1
JQ798554.1.1732	D_0__Eukaryota	D_1__Opisthokonta	D_2__Holozoa	D_3__Metazoa (Animalia)	D_6__Gastrotricha	D_7__Chaetonotida	D_8__Heterolepidoderma sp. 1 TK-2012	624	78	487	350	226	357	421	724	97	743	596	825	178	173	244	41	437	152	530	0	0	0	0	304
EF023149.1.1782	D_0__Eukaryota	D_1__Opisthokonta	D_2__Holozoa	D_3__Metazoa (Animalia)	D_7__Chromadorea	D_8__Monhysterida	D_9__Paralamyctes environmental sample	0	0	0	3	0	0	0	0	0	0	0	1	0	0	0	0	0	0	0	0	0	0	0	3
GQ918144.1.1602	D_0__Eukaryota	D_1__Opisthokonta	D_2__Holozoa	D_3__Metazoa (Animalia)	D_7__Chromadorea	D_8__Rhabditida	D_9__Halicephalobus sp. WB-2010a	0	0	0	0	0	0	0	0	0	0	0	0	0	0	1	0	8	0	0	0	0	0	0	0
AB104873.1.1720	D_0__Eukaryota	D_1__Opisthokonta	D_2__Holozoa	D_3__Metazoa (Animalia)	D_8__Ascidiacea	D_9__Enterogona	NA	0	1	0	0	0	0	1	0	0	0	0	0	0	0	1	0	2	0	0	0	0	0	0	0
KR048756.1.1694	D_0__Eukaryota	D_1__Opisthokonta	D_2__Holozoa	D_3__Metazoa (Animalia)	D_9__Copepoda	D_10__Poecilostomatoida	NA	0	0	0	0	0	0	0	0	0	0	0	0	0	0	0	0	0	0	0	82	0	0	0	0
EF489344.1.1806	D_0__Eukaryota	D_1__Opisthokonta	D_2__Holozoa	D_3__Metazoa (Animalia)	D_7__Gastropoda	D_8__Heterobranchia	NA	0	0	0	98	113	46	0	0	9	0	0	0	6	1	0	1	0	7	1	11	733	39	0	1
EF512322.1.1821	D_0__Eukaryota	D_1__Opisthokonta	D_2__Holozoa	D_3__Metazoa (Animalia)	D_10__Neoptera	D_11__Coleoptera	D_12__Hippodamia apicalis	0	0	0	0	0	0	0	0	0	0	3	0	0	0	0	0	0	0	0	0	0	0	0	0
AY928357.1.1807	D_0__Eukaryota	D_1__Opisthokonta	D_2__Holozoa	D_3__Metazoa (Animalia)	D_7__Enopla	D_8__Monostilifera	NA	0	0	0	1	0	0	0	0	0	0	0	0	0	3	0	1	0	0	0	0	0	0	0	0
JQ798568.1.1716	D_0__Eukaryota	D_1__Opisthokonta	D_2__Holozoa	D_3__Metazoa (Animalia)	D_6__Gastrotricha	D_7__Chaetonotida	Ambiguous_taxa	52	51	36	66	27	152	22	22	12	113	2	52	27	16	39	61	42	40	22	4	19	2	9	27
AF519248.1.1773	D_0__Eukaryota	D_1__Opisthokonta	D_2__Holozoa	D_3__Metazoa (Animalia)	D_8__Sipuncula	D_9__Golfingiida	D_10__Phascolion strombus	0	0	0	0	0	0	0	0	0	0	0	0	0	0	0	0	0	0	0	0	7	0	0	0
FR819692.1.1762	D_0__Eukaryota	D_1__Opisthokonta	D_2__Holozoa	D_3__Metazoa (Animalia)	D_5__Homoscleromorpha	D_6__Homosclerophorida	D_7__Oscarella lobularis	0	20	0	3	0	0	2	0	0	0	0	0	0	0	0	1	0	0	0	0	0	0	0	0
AY133469.1.1824	D_0__Eukaryota	D_1__Opisthokonta	D_2__Holozoa	D_3__Metazoa (Animalia)	D_6__Echinodermata	D_7__Holothuroidea	Ambiguous_taxa	0	0	0	0	0	0	340	0	0	0	0	0	0	0	0	0	0	0	0	0	0	0	0	0
AY437863.1.1357	D_0__Eukaryota	D_1__Opisthokonta	D_2__Holozoa	D_3__Metazoa (Animalia)	D_9__Copepoda	D_10__Harpacticoida	D_11__Copepoda environmental sample	8	1742	3	1704	1466	1112	4197	1309	1785	1125	2237	364	1089	480	2475	486	4191	0	130	0	4	0	1	1321
EU380303.1.1790	D_0__Eukaryota	D_1__Opisthokonta	D_2__Holozoa	D_3__Metazoa (Animalia)	D_9__Copepoda	D_10__Harpacticoida	D_11__Ameira scotti	1460	386	954	626	616	4707	1774	210	2458	931	1273	434	5798	1475	1115	429	1628	74	5087	1863	2456	1268	201	161
KC869797.1.1758	D_0__Eukaryota	D_1__Opisthokonta	D_2__Holozoa	D_3__Metazoa (Animalia)	D_7__Rhabditophora	D_8__Polycladida	D_9__Notoplana australis	0	0	40	0	0	0	0	0	0	0	0	0	0	0	0	0	0	0	0	0	0	0	0	0
KJ763446.1.1808	D_0__Eukaryota	D_1__Opisthokonta	D_2__Holozoa	D_3__Metazoa (Animalia)	D_9__Copepoda	D_10__Cyclopoida	NA	0	0	0	1	6	0	0	0	0	0	0	0	0	0	0	0	0	0	1	1	0	1	0	0
KJ753894.1.1742	D_0__Eukaryota	D_1__Opisthokonta	D_2__Holozoa	D_3__Metazoa (Animalia)	D_8__Oligochaeta	D_9__Haplotaxida	NA	9	8	2	1	1	0	0	0	12	0	0	0	0	18	0	3	0	0	0	0	0	1	0	0
KP725681.1.1850	D_0__Eukaryota	D_1__Opisthokonta	D_2__Holozoa	D_3__Metazoa (Animalia)	D_9__Eumalacostraca	D_10__Eucarida	D_11__Alpheidae sp. BOLD:ACR5025	0	0	0	0	0	0	125	33	0	0	0	0	0	0	0	0	0	0	0	0	0	0	0	0
JN594054.1.1769	D_0__Eukaryota	D_1__Opisthokonta	D_2__Holozoa	D_3__Metazoa (Animalia)	D_7__Hydroidolina	D_8__Anthoathecata	D_9__Hydra vulgaris	0	0	0	0	0	0	0	3	0	0	0	0	0	3	0	0	9	3	0	0	0	0	0	6
FR837712.1.1713	D_0__Eukaryota	D_1__Opisthokonta	D_2__Holozoa	D_3__Metazoa (Animalia)	D_7__Acoelomorpha	D_8__Acoela	D_9__Kuma albiventer	0	12	0	57	2	31	1	7	4	16	2	19	23	4	5	2	15	0	1	121	48	5	81	3
AB076647.1.1814	D_0__Eukaryota	D_1__Opisthokonta	D_2__Holozoa	D_3__Metazoa (Animalia)	D_9__Podocopa	D_10__Podocopida	NA	0	0	0	0	0	0	0	0	0	0	0	0	0	0	0	0	0	0	0	0	1	3	0	0
AY340424.1.1738	D_0__Eukaryota	D_1__Opisthokonta	D_2__Holozoa	D_3__Metazoa (Animalia)	D_8__Scolecida	D_9__Paraonidae	Ambiguous_taxa	0	0	0	9	0	0	0	0	0	6	0	0	0	0	1	0	1	0	0	0	0	0	0	0
EU741830.1.1753	D_0__Eukaryota	D_1__Opisthokonta	D_2__Holozoa	D_3__Metazoa (Animalia)	D_7__Gastropoda	D_8__Caenogastropoda	NA	0	0	0	0	0	0	0	0	0	0	0	0	0	0	0	0	0	0	0	0	0	0	24	0
AY569659.1.1807	D_0__Eukaryota	D_1__Opisthokonta	D_2__Holozoa	D_3__Metazoa (Animalia)	D_8__Scolecida	D_9__Capitellida	Ambiguous_taxa	15	28	1	95	17	0	383	73	171	85	0	51	98	0	386	115	557	0	1791	0	0	0	0	30
Y16911.1.1857	D_0__Eukaryota	D_1__Opisthokonta	D_2__Holozoa	D_3__Metazoa (Animalia)	D_7__Chromadorea	D_8__Desmodorida	D_9__Acanthopharynx micans	1	26	0	0	0	7	1	1	0	0	0	0	1	0	0	1	0	1	2	0	0	0	0	1
FJ153795.1.1721	D_0__Eukaryota	D_1__Opisthokonta	D_2__Holozoa	D_3__Metazoa (Animalia)	D_7__Chromadorea	D_8__Chromadorida	NA	0	0	0	0	0	0	0	0	0	0	0	0	0	0	0	0	1	0	0	0	0	6	0	0
AB505824.1.1743	D_0__Eukaryota	D_1__Opisthokonta	D_2__Holozoa	D_3__Metazoa (Animalia)	D_7__Enopla	D_8__Monostilifera	NA	0	0	0	0	0	0	0	0	0	0	0	0	0	0	0	0	0	0	0	1	1	4	9	0
AJ875122.1.1715	D_0__Eukaryota	D_1__Opisthokonta	D_2__Holozoa	D_3__Metazoa (Animalia)	D_7__Chromadorea	D_8__Monhysterida	NA	0	0	0	0	0	0	0	0	0	0	0	0	0	0	0	0	0	2	5	0	0	0	0	0
KJ682381.1.1571	D_0__Eukaryota	D_1__Opisthokonta	D_2__Holozoa	D_3__Metazoa (Animalia)	D_8__Seriata	D_9__Proseriata	D_10__Archilopsis arenaria	1	0	1	0	0	0	0	1	0	0	1	0	0	0	0	0	0	0	0	1	0	0	0	0
AF363305.1.1857	D_0__Eukaryota	D_1__Opisthokonta	D_2__Holozoa	D_3__Metazoa (Animalia)	D_9__Myodocopa	D_10__Myodocopida	D_11__Rutiderma apex	11	0	0	24	1	0	1	0	8	0	3	0	18	1	6	2	2	1	0	0	0	0	0	34
AF047888.1.1774	D_0__Eukaryota	D_1__Opisthokonta	D_2__Holozoa	D_3__Metazoa (Animalia)	D_7__Chromadorea	D_8__Chromadorida	D_9__Paracyatholaimus intermedius	0	1	0	0	0	2	1	1	0	2	0	16	1	6	0	0	0	1	2	0	0	0	0	1
KJ757315.1.1787	D_0__Eukaryota	D_1__Opisthokonta	D_2__Holozoa	D_3__Metazoa (Animalia)	D_7__Hydroidolina	D_8__Anthoathecata	Ambiguous_taxa	0	0	0	0	0	0	0	0	0	0	2	0	0	0	0	0	0	0	0	0	0	0	0	0
AY854211.1.1404	D_0__Eukaryota	D_1__Opisthokonta	D_2__Holozoa	D_3__Metazoa (Animalia)	D_7__Chromadorea	D_8__Chromadorida	NA	0	0	0	0	0	0	0	4	0	0	0	0	0	1	0	0	0	0	0	0	0	0	2	0
AF188675.1.1848	D_0__Eukaryota	D_1__Opisthokonta	D_2__Holozoa	D_3__Metazoa (Animalia)	D_7__Gastropoda	D_8__Heterobranchia	NA	0	0	0	79	90	4	0	2	6	3	1	0	1	1	1	1	2	2	1	0	6	0	0	1
EF591338.1.1699	D_0__Eukaryota	D_1__Opisthokonta	D_2__Holozoa	D_3__Metazoa (Animalia)	D_7__Chromadorea	D_8__Chromadorida	Ambiguous_taxa	57	3	12	13	44	6	0	12	54	19	0	135	0	37	0	19	0	0	12	71	37	25	411	7
EF123870.1.1731	D_0__Eukaryota	D_1__Opisthokonta	D_2__Holozoa	D_3__Metazoa (Animalia)	D_8__Palpata	D_9__Phyllodocida	D_10__Sphaerosyllis hirsuta	0	1	492	848	451	609	799	1651	568	461	528	10	87	0	14	175	22	378	0	15	195	3713	5451	188
HM460008.1.1665	D_0__Eukaryota	D_1__Opisthokonta	D_2__Holozoa	D_3__Metazoa (Animalia)	D_8__Oligochaeta	D_9__Haplotaxida	NA	3	5	0	0	0	1	0	0	9	0	1	0	0	4	0	0	0	0	0	0	0	0	0	0
EF081297.1.1741	D_0__Eukaryota	D_1__Opisthokonta	D_2__Holozoa	D_3__Metazoa (Animalia)	D_8__Arachnida	D_9__Acari	NA	0	0	0	0	0	0	1	0	0	0	0	0	0	0	0	0	1	0	0	0	0	0	0	0
AF411888.1.1645	D_0__Eukaryota	D_1__Opisthokonta	D_2__Holozoa	D_3__Metazoa (Animalia)	D_8__Oligochaeta	D_9__Haplotaxida	Ambiguous_taxa	37	64	83	45	1	0	0	9	51	9	18	8	3	7	0	10	1	2	17	0	1	2	3	24
FN796452.1.1623	D_0__Eukaryota	D_1__Opisthokonta	D_2__Holozoa	D_3__Metazoa (Animalia)	D_8__Oligochaeta	D_9__Haplotaxida	Ambiguous_taxa	153	13	2	3	1	0	3	1	13	2	0	7	6	9	7	11	7	2	6	0	79	206	19	4
AB501323.1.1789	D_0__Eukaryota	D_1__Opisthokonta	D_2__Holozoa	D_3__Metazoa (Animalia)	D_7__Gastropoda	D_8__Heterobranchia	NA	0	0	0	1	1	0	0	0	0	0	0	0	0	0	0	0	0	0	0	0	0	0	0	0
KC984293.1.1792	D_0__Eukaryota	D_1__Opisthokonta	D_2__Holozoa	D_3__Metazoa (Animalia)	D_7__Gastropoda	D_8__Heterobranchia	NA	0	0	0	0	1	0	0	0	0	0	0	0	0	0	0	0	0	0	0	1	6	1	0	0
DQ060802.1.1733	D_0__Eukaryota	D_1__Opisthokonta	D_2__Holozoa	D_3__Metazoa (Animalia)	D_6__Echinodermata	D_7__Ophiuroidea	NA	2	0	155	2	0	0	0	0	4	0	6	1	0	9	4	1	4	0	6	0	0	0	0	1
KJ887419.1.1768	D_0__Eukaryota	D_1__Opisthokonta	D_2__Holozoa	D_3__Metazoa (Animalia)	D_8__Rhabdocoela	D_9__Kalyptorhynchia	D_10__Duplacrorhynchus heyleni	0	0	0	0	0	0	0	0	0	0	0	0	0	0	0	0	0	0	0	2	372	55	10	0
GU331943.1.1801	D_0__Eukaryota	D_1__Opisthokonta	D_2__Holozoa	D_3__Metazoa (Animalia)	D_7__Gastropoda	D_8__Heterobranchia	NA	0	0	15	9560	9564	434	54	0	841	14	18	5	122	84	5	85	7	65	84	0	1	0	0	34
JF903654.1.1927	D_0__Eukaryota	D_1__Opisthokonta	D_2__Holozoa	D_3__Metazoa (Animalia)	D_8__Palpata	D_9__Phyllodocida	D_10__Typosyllis cf. lutea MTA-2011	37	101	7	48	25	30	220	43	102	27	173	5	7	28	31	21	50	0	179	0	0	0	0	11
KT072119.1.1392	D_0__Eukaryota	D_1__Opisthokonta	D_2__Holozoa	D_3__Metazoa (Animalia)	D_9__Copepoda	D_10__Harpacticoida	NA	0	5	0	2	3	2	12	2	5	0	8	1	9	0	2	4	8	0	4	0	0	0	0	0
KT277576.1.1239	D_0__Eukaryota	D_1__Opisthokonta	D_2__Holozoa	D_3__Metazoa (Animalia)	D_8__Scolecida	D_9__Capitellida	NA	0	452	0	42	0	0	0	0	0	0	0	0	0	0	0	0	0	0	7	0	0	0	0	0
AY854197.1.1404	D_0__Eukaryota	D_1__Opisthokonta	D_2__Holozoa	D_3__Metazoa (Animalia)	D_8__Enoplia	D_9__Enoplida	D_10__uncultured eukaryote	14	4	3	3	5	2	19	7	0	6	27	1	8	2	5	2	10	3	56	6	6	1	5	0
KJ451194.1.1742	D_0__Eukaryota	D_1__Opisthokonta	D_2__Holozoa	D_3__Metazoa (Animalia)	D_8__Palpata	D_9__Palpata Incertae Sedis	D_10__Protodrilus sp. 11 MDD-2014	0	0	0	0	0	0	0	0	0	0	0	0	0	0	0	0	0	0	0	2	17	0	0	0
FN552025.1.1714	D_0__Eukaryota	D_1__Opisthokonta	D_2__Holozoa	D_3__Metazoa (Animalia)	D_7__Acoelomorpha	D_8__Acoela	D_9__Heterochaerus australis	10	1	0	6	0	0	2	339	0	88	216	0	0	4	38	1	22	245	7	9	2	0	74	17
DQ927321.1.1741	D_0__Eukaryota	D_1__Opisthokonta	D_2__Holozoa	D_3__Metazoa (Animalia)	D_5__Demospongiae	D_6__Haplosclerida	NA	0	0	0	0	0	2	0	0	0	0	0	0	0	0	0	0	0	0	0	0	0	0	0	0
AY527059.1.1746	D_0__Eukaryota	D_1__Opisthokonta	D_2__Holozoa	D_3__Metazoa (Animalia)	D_8__Palpata	D_9__Sabellida	D_10__Sabellastarte sp. BMH R2891	0	0	0	0	0	8	0	0	1	0	0	0	0	0	0	0	0	0	0	0	0	0	0	0
JN886773.1.1730	D_0__Eukaryota	D_1__Opisthokonta	D_2__Holozoa	D_3__Metazoa (Animalia)	D_7__Enteropneusta	D_8__Ptychoderidae	Ambiguous_taxa	0	0	0	0	0	0	0	0	0	0	0	0	2	0	0	0	0	0	1	0	0	0	0	0
JF781537.1.1807	D_0__Eukaryota	D_1__Opisthokonta	D_2__Holozoa	D_3__Metazoa (Animalia)	D_9__Copepoda	D_10__Cyclopoida	D_11__Cyclopina gracilis	1	3	4	10	8	25	18	15	18	1	64	11	1	2	28	1	35	8	58	0	0	13	1	7
JQ407403.1.1574	D_0__Eukaryota	D_1__Opisthokonta	D_2__Holozoa	D_3__Metazoa (Animalia)	D_7__Hydroidolina	D_8__Anthoathecata	Ambiguous_taxa	0	0	0	0	0	0	0	0	0	0	2	0	0	0	0	0	0	0	0	0	0	0	0	0
FJ040472.1.1693	D_0__Eukaryota	D_1__Opisthokonta	D_2__Holozoa	D_3__Metazoa (Animalia)	D_7__Chromadorea	D_8__Chromadorida	D_9__Ptycholaimellus sp. 1092	5	24	11	94	104	33	28	79	46	104	11	72	62	21	30	11	46	42	0	1	0	3	3	44
AF372732.1.1720	D_0__Eukaryota	D_1__Opisthokonta	D_2__Holozoa	D_3__Metazoa (Animalia)	D_9__Copepoda	D_10__Calanoida	D_11__uncultured metazoan	1	0	0	1	0	0	0	1	1	8	0	0	0	2	0	1	0	0	0	0	0	0	1	1
JF903636.1.1790	D_0__Eukaryota	D_1__Opisthokonta	D_2__Holozoa	D_3__Metazoa (Animalia)	D_8__Palpata	D_9__Phyllodocida	NA	0	6	0	1	0	1	2	0	4	1	0	1	0	0	0	0	0	0	0	0	0	0	0	1
FJ917210.1.1840	D_0__Eukaryota	D_1__Opisthokonta	D_2__Holozoa	D_3__Metazoa (Animalia)	D_7__Gastropoda	D_8__Heterobranchia	NA	0	0	0	34	38	0	0	0	6	0	0	0	1	0	0	0	0	0	1	0	0	0	0	0
KP943955.1.1615	D_0__Eukaryota	D_1__Opisthokonta	D_2__Holozoa	D_3__Metazoa (Animalia)	D_7__Chromadorea	D_8__Desmodorida	D_9__Catanema sp. 'belize 1'	0	0	0	1	0	0	0	0	0	0	1	0	0	0	0	0	0	0	0	344	565	544	845	0
HQ168425.1.1798	D_0__Eukaryota	D_1__Opisthokonta	D_2__Holozoa	D_3__Metazoa (Animalia)	D_7__Gastropoda	D_8__Heterobranchia	NA	0	0	0	87	96	6	0	3	9	2	0	0	2	0	3	1	2	3	0	0	0	0	0	11
AB076648.1.1815	D_0__Eukaryota	D_1__Opisthokonta	D_2__Holozoa	D_3__Metazoa (Animalia)	D_9__Podocopa	D_10__Podocopida	D_11__Bicornucythere bisanensis	0	1	0	0	1	0	0	1	1	3	1	0	2	0	0	0	1	0	1	0	0	0	1	0
EU587237.1.1279	D_0__Eukaryota	D_1__Opisthokonta	D_2__Holozoa	D_3__Metazoa (Animalia)	D_9__Myodocopa	D_10__Myodocopida	Ambiguous_taxa	0	0	0	0	0	0	39	0	0	0	0	0	0	0	21	4	16	0	4	0	0	0	0	0
EU380302.1.1843	D_0__Eukaryota	D_1__Opisthokonta	D_2__Holozoa	D_3__Metazoa (Animalia)	D_9__Copepoda	D_10__Harpacticoida	D_11__Parastenhelia sp. New Caledonia-RJH-2007	0	0	3	55	0	80	1	0	0	0	1	0	6	4	0	0	0	77	0	0	0	0	0	58
LC093124.1.1585	D_0__Eukaryota	D_1__Opisthokonta	D_2__Holozoa	D_3__Metazoa (Animalia)	D_8__Enoplia	D_9__Enoplida	D_10__Oncholaimus sp. DS-2015	0	0	0	0	0	1	0	0	0	0	0	0	5	0	0	0	0	0	0	1	0	0	0	0
AF412798.1.1798	D_0__Eukaryota	D_1__Opisthokonta	D_2__Holozoa	D_3__Metazoa (Animalia)	D_8__Palpata	D_9__Eunicida	D_10__Parougia sp. SHP-2002	0	0	0	0	0	0	0	0	0	0	0	0	0	0	0	0	0	0	5	0	0	0	0	0
KR048735.1.1672	D_0__Eukaryota	D_1__Opisthokonta	D_2__Holozoa	D_3__Metazoa (Animalia)	D_9__Copepoda	D_10__Harpacticoida	NA	2163	136	4474	1621	1527	1238	2255	3500	1177	2530	3514	3487	232	2950	1954	366	3115	65	2074	0	1	1	0	1864
KP730481.1.1695	D_0__Eukaryota	D_1__Opisthokonta	D_2__Holozoa	D_3__Metazoa (Animalia)	D_7__Rhabditophora	D_8__Macrostomida	D_9__Psammomacrostomum sp. 4 TJ-2015	0	0	0	0	0	0	0	0	0	0	0	0	0	39	0	0	0	0	0	4	4	0	0	0
AF119081.1.1761	D_0__Eukaryota	D_1__Opisthokonta	D_2__Holozoa	D_3__Metazoa (Animalia)	D_9__Podocopa	D_10__Podocopida	NA	12	66	407	2806	22	446	786	225	529	66	48	260	3530	1830	2114	21	3689	20	1171	414	167	467	302	1440
HP175967.3.1213	D_0__Eukaryota	D_1__Opisthokonta	D_2__Holozoa	D_3__Metazoa (Animalia)	D_7__Gastropoda	D_8__Heterobranchia	NA	0	0	0	13	10	3	0	0	4	0	0	0	0	0	0	0	0	0	0	0	0	0	0	0
GQ426554.1.1673	D_0__Eukaryota	D_1__Opisthokonta	D_2__Holozoa	D_3__Metazoa (Animalia)	D_8__Palpata	D_9__Phyllodocida	D_10__Vrijenhoekia falenothiras	0	0	0	0	0	0	0	0	4	0	0	3	0	0	0	0	0	0	0	0	0	0	0	0
AB076653.1.1814	D_0__Eukaryota	D_1__Opisthokonta	D_2__Holozoa	D_3__Metazoa (Animalia)	D_9__Podocopa	D_10__Podocopida	NA	1	2	2	0	1	2	0	1	1	7	0	0	1	1	0	0	0	1	0	0	0	0	0	1
JF293024.1.1783	D_0__Eukaryota	D_1__Opisthokonta	D_2__Holozoa	D_3__Metazoa (Animalia)	D_7__Enopla	D_8__Monostilifera	NA	1	1	0	0	0	0	0	0	0	0	0	0	0	18	0	1	0	0	0	6	0	4	0	0
AB076637.1.1810	D_0__Eukaryota	D_1__Opisthokonta	D_2__Holozoa	D_3__Metazoa (Animalia)	D_9__Podocopa	D_10__Podocopida	D_11__Neomonoceratina microreticulata	0	0	0	0	0	0	0	0	0	0	0	0	0	0	0	0	0	0	0	27	2	0	61	0
KJ636250.1.1691	D_0__Eukaryota	D_1__Opisthokonta	D_2__Holozoa	D_3__Metazoa (Animalia)	D_7__Chromadorea	D_8__Monhysterida	NA	0	0	0	17	0	0	1	0	0	0	0	9	1	0	0	0	0	2	11	0	0	0	0	0
JF903607.1.1860	D_0__Eukaryota	D_1__Opisthokonta	D_2__Holozoa	D_3__Metazoa (Animalia)	D_8__Palpata	D_9__Phyllodocida	D_10__Haplosyllis sp. 1 MTA-2011	2	0	0	0	0	0	0	0	0	0	6	7	4	0	43	0	71	0	11	0	0	0	0	0
AF411893.1.1711	D_0__Eukaryota	D_1__Opisthokonta	D_2__Holozoa	D_3__Metazoa (Animalia)	D_8__Oligochaeta	D_9__Haplotaxida	NA	22	7	0	0	0	3	0	0	12	0	0	0	2	16	0	6	0	0	0	0	0	0	0	0
KF745876.1.1635	D_0__Eukaryota	D_1__Opisthokonta	D_2__Holozoa	D_3__Metazoa (Animalia)	D_8__Arachnida	D_9__Acari	D_10__Demodex folliculorum	0	0	0	0	0	0	0	0	1	0	32	0	0	0	0	0	0	0	0	0	0	0	0	0
EU380306.1.1788	D_0__Eukaryota	D_1__Opisthokonta	D_2__Holozoa	D_3__Metazoa (Animalia)	D_9__Copepoda	D_10__Harpacticoida	NA	1	9	1	4	6	3	42	0	31	0	12	2	10	0	3	2	8	1	5	0	0	0	0	0
KM062555.1.1702	D_0__Eukaryota	D_1__Opisthokonta	D_2__Holozoa	D_3__Metazoa (Animalia)	D_8__Nemertodermatida	D_9__Nemertodermatidae	Ambiguous_taxa	0	0	0	0	0	0	0	0	0	0	0	0	0	0	0	0	0	0	0	1	310	0	0	0
JN205119.1.1614	D_0__Eukaryota	D_1__Opisthokonta	D_2__Holozoa	D_3__Metazoa (Animalia)	D_8__Rhabdocoela	D_9__Kalyptorhynchia	NA	0	0	0	0	0	0	0	0	0	0	0	0	0	0	0	0	0	0	0	0	2	5	0	0
AB106265.1.1672	D_0__Eukaryota	D_1__Opisthokonta	D_2__Holozoa	D_3__Metazoa (Animalia)	D_8__Scolecida	D_9__Capitellida	D_10__Barantolla lepte	98	13	1	6	5	1	0	0	1	0	3	12	1	0	0	0	0	0	0	8	0	2	5	0
AB076643.1.1814	D_0__Eukaryota	D_1__Opisthokonta	D_2__Holozoa	D_3__Metazoa (Animalia)	D_9__Podocopa	D_10__Podocopida	NA	15	46	8	39	27	7	1	0	4	15	5	40	15	8	2	2	14	6	1	10	28	17	32	4
KC529431.1.1706	D_0__Eukaryota	D_1__Opisthokonta	D_2__Holozoa	D_3__Metazoa (Animalia)	D_8__Rhabdocoela	D_9__Neodalyellida	NA	0	0	0	0	0	0	0	0	0	0	0	0	0	0	0	0	0	0	0	0	0	0	0	4
EF534035.1.1647	D_0__Eukaryota	D_1__Opisthokonta	D_2__Holozoa	D_3__Metazoa (Animalia)	D_7__Gastropoda	D_8__Heterobranchia	NA	0	0	0	0	0	0	0	0	0	0	0	0	0	0	0	0	0	0	0	0	1	0	6	0
AF519243.1.1290	D_0__Eukaryota	D_1__Opisthokonta	D_2__Holozoa	D_3__Metazoa (Animalia)	D_8__Sipuncula	D_9__Golfingiida	D_10__Golfingia elongata	0	0	17	0	0	0	0	0	0	0	0	0	1	0	0	0	0	0	0	0	0	0	0	0
AB930387.1.1766	D_0__Eukaryota	D_1__Opisthokonta	D_2__Holozoa	D_3__Metazoa (Animalia)	D_7__Gastropoda	D_8__Caenogastropoda	NA	0	0	0	0	0	1	1	0	4	4	0	0	0	0	0	0	0	1	0	1	8	2	0	0
KJ753896.1.1787	D_0__Eukaryota	D_1__Opisthokonta	D_2__Holozoa	D_3__Metazoa (Animalia)	D_8__Oligochaeta	D_9__Haplotaxida	D_10__Bathydrilus adriaticus	1	1	0	0	0	0	0	0	2	0	0	0	0	0	0	0	0	0	0	0	0	1	0	0
EU702420.1.1768	D_0__Eukaryota	D_1__Opisthokonta	D_2__Holozoa	D_3__Metazoa (Animalia)	D_5__Demospongiae	D_6__Dictyoceratida	Ambiguous_taxa	4	1	0	0	0	0	0	0	0	0	0	0	0	0	0	0	0	0	0	0	0	0	0	0
EF123835.1.1785	D_0__Eukaryota	D_1__Opisthokonta	D_2__Holozoa	D_3__Metazoa (Animalia)	D_8__Palpata	D_9__Phyllodocida	D_10__Salvatoria koorineclavata	1234	4664	208	1439	910	2478	3089	1222	1961	806	265	2271	262	736	490	692	808	115	495	0	1	0	0	784
FJ474098.1.1686	D_0__Eukaryota	D_1__Opisthokonta	D_2__Holozoa	D_3__Metazoa (Animalia)	D_7__Chromadorea	D_8__Araeolaimida	D_9__Nematoda environmental sample	0	0	0	0	0	0	0	0	0	0	0	0	0	0	0	0	0	0	0	2	0	0	0	0
D85097.1.1684	D_0__Eukaryota	D_1__Opisthokonta	D_2__Holozoa	D_3__Metazoa (Animalia)	D_7__Rhabditophora	D_8__Polycladida	D_9__Notoplana australis	0	0	7	0	0	0	0	0	0	0	0	0	0	0	0	0	0	0	0	0	0	0	0	0
AY626995.1.1805	D_0__Eukaryota	D_1__Opisthokonta	D_2__Holozoa	D_3__Metazoa (Animalia)	D_9__Copepoda	D_10__Calanoida	D_11__Tortanus sp. New Caledonia-RJH-2004	260	4	0	5	994	13	1072	0	0	0	173	476	0	0	2	4	5	0	414	4635	9737	6064	9828	2
EU815238.1.2046	D_0__Eukaryota	D_1__Opisthokonta	D_2__Holozoa	D_3__Metazoa (Animalia)	D_10__Neoptera	D_11__Diptera	NA	0	0	0	0	0	0	0	0	0	1	0	0	0	0	2	0	1	0	0	0	0	0	0	0
EU371283.1.1760	D_0__Eukaryota	D_1__Opisthokonta	D_2__Holozoa	D_3__Metazoa (Animalia)	D_9__Copepoda	D_10__Cyclopoida	D_11__uncultured eukaryote	0	0	0	0	1	0	0	0	0	0	0	0	0	0	0	0	0	0	0	1	0	0	0	0
KR265042.1.1615	D_0__Eukaryota	D_1__Opisthokonta	D_2__Holozoa	D_3__Metazoa (Animalia)	D_8__Enoplia	D_9__Enoplida	D_10__Meyersia sp. AS328	51	0	49	28	60	0	0	14	0	103	2	217	0	0	303	0	360	106	5	0	0	0	1052	23
JN815322.1.1691	D_0__Eukaryota	D_1__Opisthokonta	D_2__Holozoa	D_3__Metazoa (Animalia)	D_7__Chromadorea	D_8__Desmoscolecida	D_9__Desmoscolex sp. ITDL-2011	0	4	0	2	1	1	0	0	0	0	0	0	1	0	1	1	0	0	0	0	0	0	0	0
HM564535.1.1635	D_0__Eukaryota	D_1__Opisthokonta	D_2__Holozoa	D_3__Metazoa (Animalia)	D_8__Enoplia	D_9__Enoplida	NA	0	0	0	6	0	0	0	0	0	0	0	0	0	2	0	0	0	0	0	0	0	0	0	9
AB106267.1.1656	D_0__Eukaryota	D_1__Opisthokonta	D_2__Holozoa	D_3__Metazoa (Animalia)	D_8__Scolecida	D_9__Opheliidae	NA	11219	15674	2506	1889	566	7533	25515	1239	7397	1902	4391	563	1244	3690	6070	663	9746	1779	2900	0	4	0	6	1731
KT030906.1.1685	D_0__Eukaryota	D_1__Opisthokonta	D_2__Holozoa	D_3__Metazoa (Animalia)	D_6__Brachiopoda	D_7__Phoroniformea	Ambiguous_taxa	0	0	0	0	0	2	0	0	0	0	0	0	0	0	0	0	0	0	0	0	0	0	0	0
KC529423.1.1726	D_0__Eukaryota	D_1__Opisthokonta	D_2__Holozoa	D_3__Metazoa (Animalia)	D_8__Rhabdocoela	D_9__Neodalyellida	D_10__Microvahine corallicola	1	0	61	3	2	0	10	1	0	0	3	0	15363	2	0	0	0	0	1	0	0	0	0	0
EU370432.1.1573	D_0__Eukaryota	D_1__Opisthokonta	D_2__Holozoa	D_3__Metazoa (Animalia)	D_9__Copepoda	D_10__Harpacticoida	D_11__Canuella perplexa	2935	22	155	59	129	965	219	51	1	1467	7629	3567	2	1838	1469	37	2359	662	625	28	1235	284	56	47
JX457415.1.1574	D_0__Eukaryota	D_1__Opisthokonta	D_2__Holozoa	D_3__Metazoa (Animalia)	D_9__Copepoda	D_10__Harpacticoida	NA	0	0	0	0	0	0	0	6	0	0	3	0	0	0	0	0	0	0	0	1	0	0	0	0
EF654523.1.1592	D_0__Eukaryota	D_1__Opisthokonta	D_2__Holozoa	D_3__Metazoa (Animalia)	D_5__Demospongiae	D_6__Suberitida	Ambiguous_taxa	0	104	0	58	0	2	12	0	0	0	10	0	12	0	3	0	3	0	7	0	0	0	0	86
JX296264.1.1665	D_0__Eukaryota	D_1__Opisthokonta	D_2__Holozoa	D_3__Metazoa (Animalia)	D_7__Eutardigrada	D_8__Parachela	NA	0	0	0	0	0	0	0	0	0	0	10	5	0	0	0	0	0	0	0	0	0	0	0	0
JF293057.1.1775	D_0__Eukaryota	D_1__Opisthokonta	D_2__Holozoa	D_3__Metazoa (Animalia)	D_7__Anopla	D_8__Palaeonemertea	D_9__Cephalothrix rufifrons	0	0	0	12	0	7	0	0	0	0	0	6	0	0	6	0	10	0	0	7	42	106	14	12
KT072110.1.1806	D_0__Eukaryota	D_1__Opisthokonta	D_2__Holozoa	D_3__Metazoa (Animalia)	D_8__Oligochaeta	D_9__Haplotaxida	NA	1	4	0	0	0	0	0	0	7	0	0	0	0	1	0	1	0	0	0	0	0	0	0	0
KJ887474.1.1779	D_0__Eukaryota	D_1__Opisthokonta	D_2__Holozoa	D_3__Metazoa (Animalia)	D_8__Rhabdocoela	D_9__Kalyptorhynchia	NA	2	0	0	2	0	0	0	0	0	0	1	0	0	0	0	0	0	0	0	0	0	0	0	0
EF534011.1.1645	D_0__Eukaryota	D_1__Opisthokonta	D_2__Holozoa	D_3__Metazoa (Animalia)	D_7__Gastropoda	D_8__Heterobranchia	NA	0	0	0	0	0	0	0	0	0	0	0	0	0	0	0	0	0	0	0	0	0	0	5	0
AF436021.1.1710	D_0__Eukaryota	D_1__Opisthokonta	D_2__Holozoa	D_3__Metazoa (Animalia)	D_9__Eumalacostraca	D_10__Eucarida	NA	0	0	0	0	3	0	0	0	0	0	0	29	0	0	0	0	0	0	0	0	0	0	0	1
AM180956.1.1790	D_0__Eukaryota	D_1__Opisthokonta	D_2__Holozoa	D_3__Metazoa (Animalia)	D_6__Calcinea	D_7__Clathrinida	NA	27	1	0	0	0	0	30	0	0	0	0	0	9	0	3	5	3	0	0	0	0	0	0	0
KP325063.1.1742	D_0__Eukaryota	D_1__Opisthokonta	D_2__Holozoa	D_3__Metazoa (Animalia)	D_8__Arachnida	D_9__Acari	NA	11	21	1	13	3	16	31	4	33	3	10	8	14	3	17	12	27	2	10	0	0	0	0	3
AF530550.1.1703	D_0__Eukaryota	D_1__Opisthokonta	D_2__Holozoa	D_3__Metazoa (Animalia)	D_7__Chromadorea	D_8__Desmodorida	NA	0	0	0	0	0	4	0	0	0	0	0	0	0	0	0	0	0	0	0	0	0	0	0	0
AB902310.1.1819	D_0__Eukaryota	D_1__Opisthokonta	D_2__Holozoa	D_3__Metazoa (Animalia)	D_6__Gastrotricha	D_7__Chaetonotida	NA	1	3	0	0	0	0	0	2	0	0	0	1	0	0	0	0	0	0	0	0	0	0	0	0
EU380301.1.1817	D_0__Eukaryota	D_1__Opisthokonta	D_2__Holozoa	D_3__Metazoa (Animalia)	D_9__Copepoda	D_10__Harpacticoida	D_11__Eudactylopus sp. New Caledonia-RJH-2007	0	0	0	1	0	76	0	0	175	0	0	2	3	0	0	7	0	0	0	0	0	0	0	0
KJ887399.1.1694	D_0__Eukaryota	D_1__Opisthokonta	D_2__Holozoa	D_3__Metazoa (Animalia)	D_8__Rhabdocoela	D_9__Kalyptorhynchia	NA	0	3	0	1488	6	43	41	0	164	0	0	388	3	0	313	17	539	0	0	0	0	0	0	4
KJ887451.1.1778	D_0__Eukaryota	D_1__Opisthokonta	D_2__Holozoa	D_3__Metazoa (Animalia)	D_8__Rhabdocoela	D_9__Kalyptorhynchia	D_10__Itaipusa sp. n. 1 TJ-2014	0	0	0	0	4	0	1	0	0	0	26	0	0	0	0	0	0	0	0	0	0	0	0	0
AF519241.1.1771	D_0__Eukaryota	D_1__Opisthokonta	D_2__Holozoa	D_3__Metazoa (Animalia)	D_8__Sipuncula	D_9__Golfingiida	D_10__Siphonosoma cumanense	0	0	2	0	0	0	0	13	0	1	3	1	0	0	0	0	0	0	0	0	0	0	0	1
EF023122.1.1799	D_0__Eukaryota	D_1__Opisthokonta	D_2__Holozoa	D_3__Metazoa (Animalia)	D_7__Chromadorea	D_8__Chromadorida	NA	10	0	0	0	7	0	14	10	2	0	4	5	12	0	1	0	0	0	0	0	0	0	0	4
JQ798594.1.1718	D_0__Eukaryota	D_1__Opisthokonta	D_2__Holozoa	D_3__Metazoa (Animalia)	D_6__Gastrotricha	D_7__Chaetonotida	NA	0	1	0	2	0	0	0	0	0	0	0	0	0	0	0	0	0	0	0	0	0	0	0	0
AJ224920.1.1847	D_0__Eukaryota	D_1__Opisthokonta	D_2__Holozoa	D_3__Metazoa (Animalia)	D_7__Gastropoda	D_8__Heterobranchia	NA	0	0	0	0	0	0	1	1	0	0	0	0	0	0	0	0	0	0	0	0	0	0	0	0
HQ689103.1.1698	D_0__Eukaryota	D_1__Opisthokonta	D_2__Holozoa	D_3__Metazoa (Animalia)	D_7__Catenulida	D_8__Catenulidae	Ambiguous_taxa	0	0	0	0	0	3	0	0	0	0	0	0	1	0	0	0	0	0	0	0	0	0	0	0
AF372731.1.1697	D_0__Eukaryota	D_1__Opisthokonta	D_2__Holozoa	D_3__Metazoa (Animalia)	D_9__Copepoda	D_10__Calanoida	D_11__uncultured metazoan	0	0	0	1	0	0	1	0	0	3	0	0	0	17	0	0	0	0	0	0	1	0	0	0
HQ659941.1.1785	D_0__Eukaryota	D_1__Opisthokonta	D_2__Holozoa	D_3__Metazoa (Animalia)	D_7__Gastropoda	D_8__Heterobranchia	NA	0	0	0	0	0	1	0	0	0	0	0	0	1	0	0	0	0	0	0	0	1	0	0	0
KF372861.1.1717	D_0__Eukaryota	D_1__Opisthokonta	D_2__Holozoa	D_3__Metazoa (Animalia)	D_7__Kinorhyncha	D_8__Cyclorhagida	Ambiguous_taxa	0	6	0	6	0	10	3	1	0	6	24	0	16	5	4	0	16	0	0	0	0	0	1	0
DQ923453.1.1834	D_0__Eukaryota	D_1__Opisthokonta	D_2__Holozoa	D_3__Metazoa (Animalia)	D_7__Gastropoda	D_8__Heterobranchia	NA	0	0	0	71	53	2	2	558	7	826	216	59	1	8	886	1	1136	22	5	0	2	0	1	44
JF903642.1.1789	D_0__Eukaryota	D_1__Opisthokonta	D_2__Holozoa	D_3__Metazoa (Animalia)	D_8__Palpata	D_9__Phyllodocida	D_10__Sphaerosyllis hirsuta	0	0	0	0	0	2	0	0	0	0	1	0	0	0	0	0	0	1	0	2	10	4	0	0
FJ917213.1.1495	D_0__Eukaryota	D_1__Opisthokonta	D_2__Holozoa	D_3__Metazoa (Animalia)	D_7__Gastropoda	D_8__Heterobranchia	NA	0	0	0	239	228	20	0	0	43	0	1	0	2	5	0	1	0	1	1	0	0	0	0	5
FJ153790.1.1769	D_0__Eukaryota	D_1__Opisthokonta	D_2__Holozoa	D_3__Metazoa (Animalia)	D_7__Chromadorea	D_8__Chromadorida	D_9__uncultured eukaryote	0	0	0	0	0	0	0	0	0	0	4	7	0	1	0	0	6	0	0	4	0	0	0	0
FJ152021.1.1820	D_0__Eukaryota	D_1__Opisthokonta	D_2__Holozoa	D_3__Metazoa (Animalia)	D_7__Gymnolaemata	D_8__Ctenostomatida	D_9__Bowerbankia sp. BOLD:ACO2433	5	45	0	13	3	35	46	10	51	3	1	59	0	1	55	11	95	5	231	0	0	36	75	16
AJ012510.1.1773	D_0__Eukaryota	D_1__Opisthokonta	D_2__Holozoa	D_3__Metazoa (Animalia)	D_8__Rhabdocoela	D_9__Kalyptorhynchia	D_10__Gyratrix hermaphroditus	0	0	0	0	0	0	0	1	0	1	0	2	0	0	0	0	0	0	0	0	0	0	0	0
AY427513.1.1792	D_0__Eukaryota	D_1__Opisthokonta	D_2__Holozoa	D_3__Metazoa (Animalia)	D_7__Gastropoda	D_8__Heterobranchia	NA	0	0	0	0	0	0	2	1	0	0	2	0	0	0	0	0	1	0	0	0	0	0	0	1
AF474282.1.1745	D_0__Eukaryota	D_1__Opisthokonta	D_2__Holozoa	D_3__Metazoa (Animalia)	D_8__Palpata	D_9__Phyllodocida	Ambiguous_taxa	0	0	0	0	0	0	0	0	0	0	0	0	0	17	0	0	0	0	0	0	0	0	0	0
JX457416.1.1572	D_0__Eukaryota	D_1__Opisthokonta	D_2__Holozoa	D_3__Metazoa (Animalia)	D_9__Copepoda	D_10__Harpacticoida	NA	0	0	0	0	0	0	0	50	0	6	8	11	0	3	1	0	3	2	0	2	0	3	0	0
AY928347.1.2094	D_0__Eukaryota	D_1__Opisthokonta	D_2__Holozoa	D_3__Metazoa (Animalia)	D_7__Enopla	D_8__Monostilifera	NA	0	0	0	1	0	0	0	0	0	0	0	0	0	0	0	0	0	0	0	3	0	6	0	0
KP276481.1.1725	D_0__Eukaryota	D_1__Opisthokonta	D_2__Holozoa	D_3__Metazoa (Animalia)	D_8__Arachnida	D_9__Acari	D_10__Acarothrix sp. ARP-2015	0	0	0	0	0	0	143	0	52	0	0	12	0	0	6	8	3	85	0	0	0	0	0	0
AY854218.1.1398	D_0__Eukaryota	D_1__Opisthokonta	D_2__Holozoa	D_3__Metazoa (Animalia)	D_7__Chromadorea	D_8__Desmodorida	D_9__Molgolaimus demani	401	53	195	812	236	61	13	95	58	903	17	2867	71	185	144	1	236	154	349	371	387	301	568	656
AY377638.1.1761	D_0__Eukaryota	D_1__Opisthokonta	D_2__Holozoa	D_3__Metazoa (Animalia)	D_7__Polyplacophora	D_8__Neoloricata	NA	0	0	0	0	0	0	2	0	0	0	0	0	0	0	0	0	0	0	4	0	0	0	0	0
AB076652.1.1813	D_0__Eukaryota	D_1__Opisthokonta	D_2__Holozoa	D_3__Metazoa (Animalia)	D_9__Podocopa	D_10__Podocopida	NA	0	1	0	1	0	1	0	0	0	0	0	0	0	0	0	0	0	0	0	0	0	0	0	0
GAMF01022196.3.1202	D_0__Eukaryota	D_1__Opisthokonta	D_2__Holozoa	D_3__Metazoa (Animalia)	D_10__Tetrapoda	D_11__Lepidosauria	NA	0	0	1	2	0	0	1	0	0	0	0	1	9	0	0	0	0	0	0	2	0	3	1	0
JN825699.1.1555	D_0__Eukaryota	D_1__Opisthokonta	D_2__Holozoa	D_3__Metazoa (Animalia)	D_7__Monogononta	D_8__Ploimida	D_9__uncultured metazoan	0	0	0	4	0	0	0	0	0	0	0	0	0	0	0	0	0	2	0	0	0	0	0	3
JF903597.1.1806	D_0__Eukaryota	D_1__Opisthokonta	D_2__Holozoa	D_3__Metazoa (Animalia)	D_8__Palpata	D_9__Phyllodocida	D_10__Exogone dispar	0	0	0	0	0	0	0	0	0	0	0	0	0	0	0	0	0	0	0	1419	395	948	2015	0
AF120546.1.1370	D_0__Eukaryota	D_1__Opisthokonta	D_2__Holozoa	D_3__Metazoa (Animalia)	D_8__Heteroconchia	D_9__Veneroida	D_10__Ctena divergens	1	2	0	0	61	10	67	3	29	0	7	393	36	254	5	1	12	0	88	0	0	0	0	1
EU768870.1.1769	D_0__Eukaryota	D_1__Opisthokonta	D_2__Holozoa	D_3__Metazoa (Animalia)	D_7__Chromadorea	D_8__Desmodorida	NA	0	0	0	0	0	0	0	4	0	0	4	0	0	0	0	0	0	0	0	2	3	2	1	0
KR048724.1.1708	D_0__Eukaryota	D_1__Opisthokonta	D_2__Holozoa	D_3__Metazoa (Animalia)	D_9__Copepoda	D_10__Cyclopoida	NA	0	0	0	0	4	0	0	0	0	0	0	0	0	0	0	0	0	0	0	0	0	0	0	0
AY218118.1.1759	D_0__Eukaryota	D_1__Opisthokonta	D_2__Holozoa	D_3__Metazoa (Animalia)	D_7__Monogononta	D_8__Ploimida	Ambiguous_taxa	4	0	0	0	2	0	0	0	0	0	0	0	0	0	2	0	12	0	0	0	0	0	0	0
KJ887483.1.1767	D_0__Eukaryota	D_1__Opisthokonta	D_2__Holozoa	D_3__Metazoa (Animalia)	D_8__Rhabdocoela	D_9__Kalyptorhynchia	D_10__Paulodora cf. watsoni TJ-2014	12	1	2	483	0	0	651	90	1	5	187	0	82	1769	0	29	0	0	1	0	0	56	0	0
GU453340.1.1830	D_0__Eukaryota	D_1__Opisthokonta	D_2__Holozoa	D_3__Metazoa (Animalia)	D_8__Oligochaeta	D_9__Haplotaxida	NA	0	0	0	0	0	0	0	0	0	0	6	0	0	0	0	0	0	0	0	0	0	0	0	0
KJ887426.1.1799	D_0__Eukaryota	D_1__Opisthokonta	D_2__Holozoa	D_3__Metazoa (Animalia)	D_8__Rhabdocoela	D_9__Kalyptorhynchia	D_10__Placorhynchus octaculeatus	0	0	0	0	0	0	2	0	0	0	0	0	0	0	0	0	0	0	4	0	1	0	2	1
EU702409.1.1808	D_0__Eukaryota	D_1__Opisthokonta	D_2__Holozoa	D_3__Metazoa (Animalia)	D_5__Demospongiae	D_6__Haplosclerida	NA	0	0	0	0	0	2	0	0	0	0	0	0	0	0	0	0	0	0	0	0	0	0	0	0
KJ759443.1.1804	D_0__Eukaryota	D_1__Opisthokonta	D_2__Holozoa	D_3__Metazoa (Animalia)	D_9__Copepoda	D_10__Cyclopoida	NA	0	0	0	2	0	0	0	0	0	0	0	0	0	0	0	0	0	0	0	0	0	0	0	0
KC869822.1.1760	D_0__Eukaryota	D_1__Opisthokonta	D_2__Holozoa	D_3__Metazoa (Animalia)	D_9__Bothrioplanida	D_10__Bothrioplanidae	D_11__Bothrioplana semperi	0	0	0	0	0	0	0	0	3	0	0	0	0	0	0	0	0	0	0	0	0	0	0	0
GU445920.1.1739	D_0__Eukaryota	D_1__Opisthokonta	D_2__Holozoa	D_3__Metazoa (Animalia)	D_7__Anopla	D_8__Heteronemertea	D_9__Pseudomicrura afzelii	0	0	0	7	0	0	0	0	0	2	0	0	0	0	2	0	0	0	5	0	61	50	0	0
EU380310.1.1789	D_0__Eukaryota	D_1__Opisthokonta	D_2__Holozoa	D_3__Metazoa (Animalia)	D_9__Copepoda	D_10__Harpacticoida	NA	1061	3455	301	2298	3368	4389	3901	369	2727	1458	3093	815	7001	940	1630	1255	2839	212	3402	0	1	1	0	1219
KU519529.1.1676	D_0__Eukaryota	D_1__Opisthokonta	D_2__Holozoa	D_3__Metazoa (Animalia)	D_6__Echinodermata	D_7__Ophiuroidea	NA	1772	187	52486	386	87	345	183	21	1039	8	2098	41	32	2140	606	166	992	2	1401	0	0	0	3	200
GU357624.1.1654	D_0__Eukaryota	D_1__Opisthokonta	D_2__Holozoa	D_3__Metazoa (Animalia)	D_8__Palpata	D_9__Phyllodocida	NA	14	18	1	0	0	76	13	0	2	0	0	3	0	0	0	10	3	0	17	13	18	24	57	0
KF130017.1.1763	D_0__Eukaryota	D_1__Opisthokonta	D_2__Holozoa	D_3__Metazoa (Animalia)	D_9__Copepoda	D_10__Cyclopoida	D_11__uncultured eukaryote	0	0	0	1	2	0	0	0	0	0	0	0	0	0	0	0	0	0	0	0	0	0	0	0
JF903593.1.1807	D_0__Eukaryota	D_1__Opisthokonta	D_2__Holozoa	D_3__Metazoa (Animalia)	D_8__Palpata	D_9__Phyllodocida	NA	4041	1082	299	820	1314	943	1669	3098	4978	269	3254	2431	1025	994	426	262	604	669	1608	1994	456	175	523	358
KJ760396.1.1806	D_0__Eukaryota	D_1__Opisthokonta	D_2__Holozoa	D_3__Metazoa (Animalia)	D_9__Copepoda	D_10__Cyclopoida	NA	0	0	0	1	1	0	0	0	0	0	0	0	0	0	0	0	0	0	0	0	0	0	0	0
JQ798597.1.1714	D_0__Eukaryota	D_1__Opisthokonta	D_2__Holozoa	D_3__Metazoa (Animalia)	D_6__Gastrotricha	D_7__Chaetonotida	NA	0	0	0	0	0	0	0	0	0	0	1	2	0	0	0	0	0	0	0	0	0	0	0	0
AM234047.1.1248	D_0__Eukaryota	D_1__Opisthokonta	D_2__Holozoa	D_3__Metazoa (Animalia)	D_7__Chromadorea	D_8__Monhysterida	NA	2	0	0	0	0	0	0	0	0	0	0	1	1	0	0	0	1	0	2	0	1	0	2	1
AB714783.1.1773	D_0__Eukaryota	D_1__Opisthokonta	D_2__Holozoa	D_3__Metazoa (Animalia)	D_8__Heteroconchia	D_9__Veneroida	NA	0	4	0	1	0	0	0	0	0	847	35	0	0	0	8	2	1	0	0	0	0	0	769	0
EU380307.1.1804	D_0__Eukaryota	D_1__Opisthokonta	D_2__Holozoa	D_3__Metazoa (Animalia)	D_9__Copepoda	D_10__Harpacticoida	NA	104	44	20	470	49	240	296	17	118	29	77	14	83	116	252	18	363	1	1163	0	0	0	0	537
AY854208.1.1403	D_0__Eukaryota	D_1__Opisthokonta	D_2__Holozoa	D_3__Metazoa (Animalia)	D_7__Chromadorea	D_8__Chromadorida	D_9__Chromadoridae sp. MHMH-2008	5	0	0	2	0	1	0	9	0	0	0	0	0	0	0	0	2	2	0	0	0	0	0	0
AY775739.1.1799	D_0__Eukaryota	D_1__Opisthokonta	D_2__Holozoa	D_3__Metazoa (Animalia)	D_8__Rhabdocoela	D_9__Kalyptorhynchia	D_10__Gyratrix hermaphroditus	56	0	40	1	7	0	11	20	0	3	18	14	2	6	0	1	0	6	38	0	0	0	0	1
AY854234.1.1406	D_0__Eukaryota	D_1__Opisthokonta	D_2__Holozoa	D_3__Metazoa (Animalia)	D_7__Chromadorea	D_8__Monhysterida	Ambiguous_taxa	0	0	0	0	0	0	0	0	0	0	0	0	0	0	0	0	0	0	0	0	51	0	0	0
GU125745.1.1728	D_0__Eukaryota	D_1__Opisthokonta	D_2__Holozoa	D_3__Metazoa (Animalia)	D_7__Solitaria	D_8__Loxosomatidae	D_9__Loxosomella vivipara	0	14	6	0	0	0	0	0	0	6	0	0	0	0	0	0	0	0	0	0	0	0	0	0
DQ079919.1.1769	D_0__Eukaryota	D_1__Opisthokonta	D_2__Holozoa	D_3__Metazoa (Animalia)	D_6__Gnathostomulida	D_7__Bursovaginoidea	NA	0	0	2	0	3	3	1	0	0	0	0	5	0	0	0	1	0	0	0	7	0	1	0	0
KJ887415.1.1786	D_0__Eukaryota	D_1__Opisthokonta	D_2__Holozoa	D_3__Metazoa (Animalia)	D_8__Rhabdocoela	D_9__Kalyptorhynchia	D_10__Brachyrhynchoides oosterlyncki	5	296	276	41	37	510	74	257	276	120	208	0	34	0	18	155	15	0	668	0	0	0	0	20
KP943959.1.1573	D_0__Eukaryota	D_1__Opisthokonta	D_2__Holozoa	D_3__Metazoa (Animalia)	D_7__Chromadorea	D_8__Desmodorida	NA	0	0	0	0	0	0	0	0	0	0	0	0	0	0	0	0	0	0	0	4	17	1	0	0
KJ682340.1.1540	D_0__Eukaryota	D_1__Opisthokonta	D_2__Holozoa	D_3__Metazoa (Animalia)	D_8__Seriata	D_9__Proseriata	NA	0	0	0	0	0	0	0	0	0	0	0	0	0	0	0	0	0	0	0	0	0	0	18	0
DQ683364.1.1809	D_0__Eukaryota	D_1__Opisthokonta	D_2__Holozoa	D_3__Metazoa (Animalia)	D_7__Hexacorallia	D_8__Actiniaria	NA	0	0	0	0	0	0	0	0	0	0	0	0	33	0	0	0	0	0	0	0	0	0	0	0
AY427507.1.1789	D_0__Eukaryota	D_1__Opisthokonta	D_2__Holozoa	D_3__Metazoa (Animalia)	D_7__Gastropoda	D_8__Heterobranchia	NA	0	0	0	15	11	1	1	4	0	0	1	0	1	0	1	0	1	2	0	0	0	0	0	7
JQ798561.1.1714	D_0__Eukaryota	D_1__Opisthokonta	D_2__Holozoa	D_3__Metazoa (Animalia)	D_6__Gastrotricha	D_7__Chaetonotida	NA	2	0	0	0	0	1	1	0	1	6	0	1	0	0	2	1	0	0	1	0	1	0	0	0
GQ160807.1.1766	D_0__Eukaryota	D_1__Opisthokonta	D_2__Holozoa	D_3__Metazoa (Animalia)	D_7__Gastropoda	D_8__Neritimorpha	Ambiguous_taxa	0	6	0	2	0	12	1	0	0	0	0	2	0	10	11	1	9	0	0	2	0	0	0	5
AY775776.1.1817	D_0__Eukaryota	D_1__Opisthokonta	D_2__Holozoa	D_3__Metazoa (Animalia)	D_8__Rhabdocoela	D_9__Neodalyellida	D_10__Gaziella sp. WW-2004	0	3	0	0	0	0	0	0	0	0	0	0	0	0	0	0	0	0	0	0	8	1	10	0
AJ312272.1.1774	D_0__Eukaryota	D_1__Opisthokonta	D_2__Holozoa	D_3__Metazoa (Animalia)	D_7__Rhabditophora	D_8__Polycladida	D_9__Prostheceraeus vittatus	0	196	0	0	0	0	0	0	0	0	0	0	0	0	0	1	0	0	0	0	0	0	0	0
KC869806.1.1759	D_0__Eukaryota	D_1__Opisthokonta	D_2__Holozoa	D_3__Metazoa (Animalia)	D_7__Rhabditophora	D_8__Lecithoepitheliata	D_9__Prorhynchus alpinus	0	0	0	0	0	4	0	0	0	0	0	0	0	0	0	0	0	0	0	0	0	0	0	0
FJ182222.1.1689	D_0__Eukaryota	D_1__Opisthokonta	D_2__Holozoa	D_3__Metazoa (Animalia)	D_7__Chromadorea	D_8__Desmodorida	NA	0	0	0	0	0	0	0	0	0	0	0	4	1	0	0	0	1	0	0	0	0	0	1	0
GQ326880.1.1741	D_0__Eukaryota	D_1__Opisthokonta	D_2__Holozoa	D_3__Metazoa (Animalia)	D_7__Gastropoda	D_8__Heterobranchia	NA	0	0	0	78	86	15	1	0	5	0	0	0	1	0	0	1	0	1	0	0	0	0	0	1
JN185505.1.1691	D_0__Eukaryota	D_1__Opisthokonta	D_2__Holozoa	D_3__Metazoa (Animalia)	D_6__Gastrotricha	D_7__Chaetonotida	NA	0	0	1	0	0	0	0	0	0	2	0	0	0	0	0	0	0	0	0	0	0	0	0	0
AB076629.1.1810	D_0__Eukaryota	D_1__Opisthokonta	D_2__Holozoa	D_3__Metazoa (Animalia)	D_9__Podocopa	D_10__Podocopida	D_11__Loxocorniculum mutsuense	137	0	0	0	3	0	1	0	0	0	0	0	1	0	0	0	0	0	0	329	0	1	299	1
KJ682374.1.1552	D_0__Eukaryota	D_1__Opisthokonta	D_2__Holozoa	D_3__Metazoa (Animalia)	D_8__Seriata	D_9__Proseriata	D_10__Duplominona sp. n. 3 FS-2014	84	70	25	1183	1308	169	82	64	160	20	341	158	298	211	320	22	470	43	4	0	0	0	0	6
JQ798558.1.1717	D_0__Eukaryota	D_1__Opisthokonta	D_2__Holozoa	D_3__Metazoa (Animalia)	D_6__Gastrotricha	D_7__Chaetonotida	NA	2	1	0	0	1	1	0	2	0	0	0	1	0	3	0	0	1	0	1	0	0	0	0	0
EU334125.1.1773	D_0__Eukaryota	D_1__Opisthokonta	D_2__Holozoa	D_3__Metazoa (Animalia)	D_6__Brachiopoda	D_7__Phoroniformea	Ambiguous_taxa	0	0	0	0	0	12	0	0	1	0	0	0	0	0	0	0	0	0	0	0	0	0	0	0
KR048713.1.1710	D_0__Eukaryota	D_1__Opisthokonta	D_2__Holozoa	D_3__Metazoa (Animalia)	D_9__Copepoda	D_10__Calanoida	D_11__Pseudodiaptomus nihonkaiensis	0	1	0	0	56	0	0	0	2	24	0	9942	4	5	0	7	1	0	0	73	6	1	5	4
KP943809.1.1699	D_0__Eukaryota	D_1__Opisthokonta	D_2__Holozoa	D_3__Metazoa (Animalia)	D_8__Oligochaeta	D_9__Haplotaxida	NA	0	0	0	0	0	0	0	0	1	1	0	0	0	0	0	0	0	0	0	0	0	0	0	0
EF591333.1.1699	D_0__Eukaryota	D_1__Opisthokonta	D_2__Holozoa	D_3__Metazoa (Animalia)	D_7__Chromadorea	D_8__Monhysterida	D_9__Desmolaimus sp. DeLaSp2	296	14	26	27	3	19	67	22	29	7	18	235	34	41	47	7	129	3	695	7	52	14	119	25
AF120554.1.1770	D_0__Eukaryota	D_1__Opisthokonta	D_2__Holozoa	D_3__Metazoa (Animalia)	D_8__Heteroconchia	D_9__Veneroida	NA	0	0	0	0	0	0	0	0	0	20	5	0	0	0	0	0	0	0	0	0	0	0	22	0
HM564497.1.1635	D_0__Eukaryota	D_1__Opisthokonta	D_2__Holozoa	D_3__Metazoa (Animalia)	D_8__Enoplia	D_9__Enoplida	Ambiguous_taxa	0	4	0	0	0	0	6	0	0	0	0	0	0	0	0	0	0	0	0	0	0	0	0	0
KR048742.1.1699	D_0__Eukaryota	D_1__Opisthokonta	D_2__Holozoa	D_3__Metazoa (Animalia)	D_9__Copepoda	D_10__Harpacticoida	NA	0	1	4	0	0	1	1	3	0	0	4	4	0	1	5	1	9	2	0	0	0	0	0	0
DQ242566.1.1752	D_0__Eukaryota	D_1__Opisthokonta	D_2__Holozoa	D_3__Metazoa (Animalia)	D_8__Palpata	D_9__Sabellida	NA	0	0	0	0	0	0	0	0	0	0	0	0	0	0	0	0	0	0	21	0	0	0	0	0
EU910597.1.1789	D_0__Eukaryota	D_1__Opisthokonta	D_2__Holozoa	D_3__Metazoa (Animalia)	D_9__Podocopa	D_10__Podocopida	D_11__Arthropoda environmental sample	6	2	1	6	5	6	2	2	4	3	0	0	0	31	1	2	3	0	1	4	5	11	16	3
EF659917.1.1742	D_0__Eukaryota	D_1__Opisthokonta	D_2__Holozoa	D_3__Metazoa (Animalia)	D_7__Chromadorea	D_8__Monhysterida	D_9__Diplolaimelloides environmental sample	0	0	0	0	0	5	0	0	0	0	0	0	11	0	0	0	0	0	0	0	0	0	0	0
KP730514.1.1670	D_0__Eukaryota	D_1__Opisthokonta	D_2__Holozoa	D_3__Metazoa (Animalia)	D_7__Rhabditophora	D_8__Macrostomida	D_9__Psammomacrostomum sp. 4 TJ-2015	0	0	0	0	0	0	0	0	0	0	0	0	0	12	0	0	0	0	0	25	0	0	0	0
X94268.22.1826	D_0__Eukaryota	D_1__Opisthokonta	D_2__Holozoa	D_3__Metazoa (Animalia)	D_7__Gastropoda	D_8__Heterobranchia	NA	0	0	0	1	0	0	0	0	0	1	0	0	0	0	1	0	0	0	0	0	0	0	0	0
HM564420.1.1588	D_0__Eukaryota	D_1__Opisthokonta	D_2__Holozoa	D_3__Metazoa (Animalia)	D_8__Enoplia	D_9__Enoplida	D_10__Halalaimus sp. LUK6	0	0	0	0	0	0	0	0	0	0	0	0	0	4	0	0	4	1	0	1	0	0	0	0
FJ550598.1.1674	D_0__Eukaryota	D_1__Opisthokonta	D_2__Holozoa	D_3__Metazoa (Animalia)	D_7__Hydroidolina	D_8__Anthoathecata	Ambiguous_taxa	0	0	0	1	0	0	0	10	0	0	0	0	0	0	0	0	0	0	0	0	0	0	0	0
EF024100.1.1800	D_0__Eukaryota	D_1__Opisthokonta	D_2__Holozoa	D_3__Metazoa (Animalia)	D_8__Ellipura	D_9__Collembola	NA	0	0	0	0	0	0	0	0	0	0	0	0	0	2	0	0	0	0	0	0	0	0	0	0
JF903632.1.1808	D_0__Eukaryota	D_1__Opisthokonta	D_2__Holozoa	D_3__Metazoa (Animalia)	D_8__Palpata	D_9__Phyllodocida	D_10__Salvatoria koorineclavata	897	8406	116	2132	1519	3372	4911	1375	4371	1583	525	139	390	754	1168	1473	1773	211	104	0	0	0	0	1011
KP270806.1.1783	D_0__Eukaryota	D_1__Opisthokonta	D_2__Holozoa	D_3__Metazoa (Animalia)	D_7__Enopla	D_8__Hoplonemertea	D_9__Monostilifera gen. sp. DK-2015	0	0	0	0	0	0	1	1	0	0	0	0	0	0	0	0	0	0	2	0	0	0	0	0
HM564426.1.1610	D_0__Eukaryota	D_1__Opisthokonta	D_2__Holozoa	D_3__Metazoa (Animalia)	D_8__Enoplia	D_9__Enoplida	D_10__uncultured eukaryote	7	12	11	18	19	0	12	3	3	3	8	26	28	11	4	5	9	2	13	2	8	1	50	13
HM564606.1.1615	D_0__Eukaryota	D_1__Opisthokonta	D_2__Holozoa	D_3__Metazoa (Animalia)	D_7__Enoplea	D_8__Enoplia	Ambiguous_taxa	0	2	13	8	0	0	0	15	0	4	0	5	6	0	0	1	9	0	3	1	0	0	157	0
EU011245.1.1730	D_0__Eukaryota	D_1__Opisthokonta	D_2__Holozoa	D_3__Metazoa (Animalia)	D_7__Enopla	D_8__Monostilifera	NA	0	0	0	0	0	0	0	0	0	0	0	0	0	0	0	0	0	0	0	16	0	24	0	0
EF076782.1.1741	D_0__Eukaryota	D_1__Opisthokonta	D_2__Holozoa	D_3__Metazoa (Animalia)	D_8__Palpata	D_9__Eunicida	D_10__Eurythoe complanata	0	0	0	2	0	0	0	0	1	0	0	0	0	3	0	0	0	0	0	0	0	0	0	0
AY928353.1.1759	D_0__Eukaryota	D_1__Opisthokonta	D_2__Holozoa	D_3__Metazoa (Animalia)	D_7__Enopla	D_8__Monostilifera	Ambiguous_taxa	0	0	0	0	0	0	0	0	0	0	0	0	0	0	0	0	0	0	0	5	0	1	0	0
AY928373.1.1508	D_0__Eukaryota	D_1__Opisthokonta	D_2__Holozoa	D_3__Metazoa (Animalia)	D_7__Enopla	D_8__Monostilifera	NA	2	82	0	34	0	4	19	0	1	0	0	0	4	321	0	33	0	0	5	0	0	0	0	44
EF123842.1.1775	D_0__Eukaryota	D_1__Opisthokonta	D_2__Holozoa	D_3__Metazoa (Animalia)	D_8__Palpata	D_9__Phyllodocida	D_10__Sphaerosyllis hirsuta	0	0	2	5	2	4	2	8	9	3	4	1	0	0	0	3	0	0	0	0	2	27	31	3
AJ224789.1.1846	D_0__Eukaryota	D_1__Opisthokonta	D_2__Holozoa	D_3__Metazoa (Animalia)	D_7__Gastropoda	D_8__Heterobranchia	NA	0	0	0	0	0	0	0	0	0	2	0	0	0	0	0	0	2	0	0	0	0	0	0	0
FR837676.1.1703	D_0__Eukaryota	D_1__Opisthokonta	D_2__Holozoa	D_3__Metazoa (Animalia)	D_7__Acoelomorpha	D_8__Acoela	D_9__Aphanostoma bruscai	0	0	0	0	0	0	1	1	0	0	0	5	1	51	0	0	0	2	0	2	1	0	0	0
FJ917444.1.1708	D_0__Eukaryota	D_1__Opisthokonta	D_2__Holozoa	D_3__Metazoa (Animalia)	D_7__Gastropoda	D_8__Heterobranchia	NA	0	0	0	3	0	0	0	0	0	0	0	0	0	0	0	0	0	0	0	0	0	0	0	1
KP943966.1.1569	D_0__Eukaryota	D_1__Opisthokonta	D_2__Holozoa	D_3__Metazoa (Animalia)	D_7__Chromadorea	D_8__Desmodorida	NA	1	0	0	0	0	0	0	0	0	0	0	0	0	0	0	0	0	0	0	1	0	0	0	0
FR837680.1.1675	D_0__Eukaryota	D_1__Opisthokonta	D_2__Holozoa	D_3__Metazoa (Animalia)	D_7__Acoelomorpha	D_8__Acoela	D_9__Avagina marci	0	0	0	0	0	0	1	0	0	0	0	0	0	0	0	0	9	0	0	196	79	2	3051	0
KC902117.1.1895	D_0__Eukaryota	D_1__Opisthokonta	D_2__Holozoa	D_3__Metazoa (Animalia)	D_5__Demospongiae	D_6__Haplosclerida	D_7__Demospongiae sp. BMOO-07415	0	2	0	0	0	0	0	0	0	0	0	0	0	0	0	0	1	0	0	0	0	0	0	0
GARO01004421.9.1815	D_0__Eukaryota	D_1__Opisthokonta	D_2__Holozoa	D_3__Metazoa (Animalia)	D_7__Bdelloidea	Ambiguous_taxa	NA	55	62	32	97	45	122	395	45	137	83	146	43	347	130	378	88	599	0	689	4	0	0	0	180
FJ969138.1.1752	D_0__Eukaryota	D_1__Opisthokonta	D_2__Holozoa	D_3__Metazoa (Animalia)	D_7__Chromadorea	D_8__Chromadorida	D_9__Punctodora ratzeburgensis	1	12	0	3	5	6	9	4	4	13	5	14	9	4	6	3	14	0	20	0	2	0	0	5
AY863434.1.1720	D_0__Eukaryota	D_1__Opisthokonta	D_2__Holozoa	D_3__Metazoa (Animalia)	D_9__Podocopa	D_10__Podocopida	D_11__Ishizakiella miurensis	0	0	0	0	2	0	0	0	0	0	0	0	0	0	0	0	0	0	0	0	2	0	3	0
DQ242565.1.1833	D_0__Eukaryota	D_1__Opisthokonta	D_2__Holozoa	D_3__Metazoa (Animalia)	D_8__Palpata	D_9__Sabellida	NA	0	0	0	0	0	0	0	0	0	0	0	0	0	0	0	0	0	0	4	0	0	0	0	0
DQ504343.1.1649	D_0__Eukaryota	D_1__Opisthokonta	D_2__Holozoa	D_3__Metazoa (Animalia)	D_7__Chromadorea	D_8__Chromadorida	NA	6527	57	330	112	278	135	151	147	417	31	20	1426	318	35	554	93	934	257	3318	17	8	18	6	120
Z80953.1.1722	D_0__Eukaryota	D_1__Opisthokonta	D_2__Holozoa	D_3__Metazoa (Animalia)	D_6__Echinodermata	D_7__Ophiuroidea	D_8__Ophiocoma echinata	2	0	88	2	0	0	2	0	0	0	6	0	0	2	1	0	0	0	8	0	0	0	0	0
AY854229.1.1404	D_0__Eukaryota	D_1__Opisthokonta	D_2__Holozoa	D_3__Metazoa (Animalia)	D_7__Chromadorea	D_8__Monhysterida	D_9__Desmolaimus zeelandicus	0	0	0	0	0	0	0	0	0	0	0	0	1	2	0	0	0	0	0	0	0	0	0	1
JN936474.1.1819	D_0__Eukaryota	D_1__Opisthokonta	D_2__Holozoa	D_3__Metazoa (Animalia)	D_8__Scolecida	D_9__Terebellida	D_10__Lysilla sp. THS-2012	0	0	0	0	0	0	0	0	0	0	0	0	0	0	0	0	0	0	0	3	0	2	0	0
EU371202.1.1802	D_0__Eukaryota	D_1__Opisthokonta	D_2__Holozoa	D_3__Metazoa (Animalia)	D_9__Copepoda	D_10__Cyclopoida	NA	0	0	0	8	24	0	0	0	0	0	0	0	0	0	0	0	0	3	0	0	0	0	0	2
AB505826.1.1666	D_0__Eukaryota	D_1__Opisthokonta	D_2__Holozoa	D_3__Metazoa (Animalia)	D_7__Enopla	D_8__Monostilifera	NA	0	0	0	0	0	0	0	0	0	0	0	0	0	0	0	0	0	0	0	4	0	2	2	0
KM280972.1.1804	D_0__Eukaryota	D_1__Opisthokonta	D_2__Holozoa	D_3__Metazoa (Animalia)	D_7__Gastropoda	D_8__Heterobranchia	NA	0	0	0	0	0	1	0	0	0	0	0	0	0	0	0	0	0	0	0	0	2	0	0	0
AB076633.1.1814	D_0__Eukaryota	D_1__Opisthokonta	D_2__Holozoa	D_3__Metazoa (Animalia)	D_9__Podocopa	D_10__Podocopida	NA	0	0	0	0	1	1	0	0	0	0	0	0	0	0	0	1	0	0	0	1	1	0	0	1
HQ168427.1.1808	D_0__Eukaryota	D_1__Opisthokonta	D_2__Holozoa	D_3__Metazoa (Animalia)	D_7__Gastropoda	D_8__Heterobranchia	NA	0	1	0	780	716	42	6	2	78	6	3	0	10	9	2	6	1	7	9	0	0	0	0	2
AJ130864.1.1614	D_0__Eukaryota	D_1__Opisthokonta	D_2__Holozoa	D_3__Metazoa (Animalia)	D_7__Monogononta	D_8__Ploimida	NA	0	0	0	0	0	0	0	2	0	0	0	0	0	0	0	0	0	0	0	0	1	0	2	0
AY218109.1.1772	D_0__Eukaryota	D_1__Opisthokonta	D_2__Holozoa	D_3__Metazoa (Animalia)	D_6__Gnathostomulida	D_7__Filospermoidea	D_8__Haplognathia rosea	0	0	0	0	0	0	0	0	0	0	0	0	0	0	0	0	0	0	0	1	1	0	9	0
AY928368.1.1495	D_0__Eukaryota	D_1__Opisthokonta	D_2__Holozoa	D_3__Metazoa (Animalia)	D_7__Enopla	D_8__Monostilifera	Ambiguous_taxa	0	0	0	0	0	0	0	0	0	0	0	0	0	1	0	0	0	0	0	0	0	0	2	0
KP943961.1.1611	D_0__Eukaryota	D_1__Opisthokonta	D_2__Holozoa	D_3__Metazoa (Animalia)	D_7__Chromadorea	D_8__Desmodorida	NA	0	0	0	0	0	0	0	0	0	0	0	0	0	0	0	0	0	0	0	211	251	179	364	0
AF363299.1.1857	D_0__Eukaryota	D_1__Opisthokonta	D_2__Holozoa	D_3__Metazoa (Animalia)	D_9__Myodocopa	D_10__Myodocopida	D_11__Rutiderma apex	9	0	0	10	3	0	2	0	0	0	0	0	16	0	1	1	1	0	0	0	0	0	0	20
FM244849.1.1725	D_0__Eukaryota	D_1__Opisthokonta	D_2__Holozoa	D_3__Metazoa (Animalia)	D_8__Ascidiacea	D_9__Enterogona	NA	0	10	0	2	0	0	3	0	0	0	0	0	9	0	12	0	32	0	20	0	0	0	0	1
EU768871.1.1745	D_0__Eukaryota	D_1__Opisthokonta	D_2__Holozoa	D_3__Metazoa (Animalia)	D_7__Chromadorea	D_8__Desmodorida	D_9__Catanema sp. 'st andrea'	288	40	10	28	12	43	6	1	17	2	24	43	37	51	44	3	87	10	5	6	17	6	4	33
GQ922301.1.1638	D_0__Eukaryota	D_1__Opisthokonta	D_2__Holozoa	D_3__Metazoa (Animalia)	D_7__Bdelloidea	D_8__Adinetida	D_9__Adineta vaga	0	0	0	0	1	0	9	0	0	0	1	69	0	0	0	1	3	0	10	0	0	0	0	2
AB076655.1.1894	D_0__Eukaryota	D_1__Opisthokonta	D_2__Holozoa	D_3__Metazoa (Animalia)	D_9__Myodocopa	D_10__Myodocopida	D_11__Rutiderma apex	19	8	0	55	3	0	8	1	45	0	9	2	40	0	6	13	23	4	1	0	0	0	0	63
GU338498.1.1722	D_0__Eukaryota	D_1__Opisthokonta	D_2__Holozoa	D_3__Metazoa (Animalia)	D_8__Arachnida	D_9__Araneae	D_10__Erigone prominens	0	0	0	0	0	0	2	0	0	0	0	0	0	0	0	0	0	0	0	0	0	0	0	0
AY427502.1.1789	D_0__Eukaryota	D_1__Opisthokonta	D_2__Holozoa	D_3__Metazoa (Animalia)	D_7__Gastropoda	D_8__Heterobranchia	NA	0	0	0	6	9	1	0	0	1	0	0	0	0	0	0	0	0	0	0	0	0	0	0	0
FJ384831.1.1757	D_0__Eukaryota	D_1__Opisthokonta	D_2__Holozoa	D_3__Metazoa (Animalia)	D_7__Catenulida	D_8__Stenostomidae	NA	0	4	0	0	0	0	0	0	0	0	0	0	0	0	0	0	0	0	0	0	0	0	0	0
KM373516.1.1796	D_0__Eukaryota	D_1__Opisthokonta	D_2__Holozoa	D_3__Metazoa (Animalia)	D_7__Gymnolaemata	D_8__Ctenostomatida	NA	0	91	0	22	0	0	0	0	1	0	0	0	0	4	44	1	60	1	37	0	0	0	0	35
AY763146.1.1293	D_0__Eukaryota	D_1__Opisthokonta	D_2__Holozoa	D_3__Metazoa (Animalia)	D_8__Enoplia	D_9__Enoplida	NA	47	10	10	23	0	3	117	0	5	18	15	101	0	4	0	0	3	0	79	0	2	0	0	20
HM564522.1.1618	D_0__Eukaryota	D_1__Opisthokonta	D_2__Holozoa	D_3__Metazoa (Animalia)	D_8__Enoplia	D_9__Enoplida	NA	39	11	7	0	5	7	16	13	7	24	0	26	13	8	14	0	14	0	9	0	0	0	0	1
JN185482.1.1711	D_0__Eukaryota	D_1__Opisthokonta	D_2__Holozoa	D_3__Metazoa (Animalia)	D_6__Gastrotricha	D_7__Chaetonotida	Ambiguous_taxa	27	16	0	23	43	22	17	63	16	31	6	48	55	26	6	4	17	29	26	0	0	0	0	6
EU334126.1.1769	D_0__Eukaryota	D_1__Opisthokonta	D_2__Holozoa	D_3__Metazoa (Animalia)	D_8__Palpata	D_9__Eunicida	D_10__Eurythoe complanata	1	0	0	0	0	1	0	0	2	0	0	0	0	3	0	0	0	0	0	0	0	0	0	0
AB714756.1.1772	D_0__Eukaryota	D_1__Opisthokonta	D_2__Holozoa	D_3__Metazoa (Animalia)	D_8__Heteroconchia	D_9__Veneroida	D_10__Pseudopythina aff. nodosa GOTO_33	0	0	0	0	0	0	0	0	0	0	4	0	0	0	0	0	0	0	0	0	0	0	0	0
EU284147.1.1785	D_0__Eukaryota	D_1__Opisthokonta	D_2__Holozoa	D_3__Metazoa (Animalia)	D_9__Eumalacostraca	D_10__Eucarida	NA	0	1	0	0	0	0	1	0	0	0	0	0	0	0	0	0	0	0	0	0	0	0	0	0
HM564484.1.1640	D_0__Eukaryota	D_1__Opisthokonta	D_2__Holozoa	D_3__Metazoa (Animalia)	D_8__Enoplia	D_9__Enoplida	NA	0	0	0	0	0	0	0	0	0	0	0	0	0	0	0	0	0	0	0	0	8	0	0	0
AF363308.1.1781	D_0__Eukaryota	D_1__Opisthokonta	D_2__Holozoa	D_3__Metazoa (Animalia)	D_9__Myodocopa	D_10__Myodocopida	D_11__Rutiderma apex	2018	24	0	5567	270	40	258	3	691	1	756	202	4832	34	522	117	1074	541	170	0	1	0	1	6557
EF489351.1.1838	D_0__Eukaryota	D_1__Opisthokonta	D_2__Holozoa	D_3__Metazoa (Animalia)	D_7__Gastropoda	D_8__Heterobranchia	Ambiguous_taxa	0	0	13	0	2	0	0	3	4	0	0	0	26	0	0	0	0	0	0	4	0	0	0	0
KM062686.1.1302	D_0__Eukaryota	D_1__Opisthokonta	D_2__Holozoa	D_3__Metazoa (Animalia)	D_8__Nemertodermatida	D_9__Nemertodermatidae	D_10__Sterreria boucheti	0	0	0	0	0	0	0	0	0	0	0	0	0	0	0	0	0	0	0	6	0	0	0	0
AY838855.1.1799	D_0__Eukaryota	D_1__Opisthokonta	D_2__Holozoa	D_3__Metazoa (Animalia)	D_8__Palpata	D_9__Eunicida	D_10__Ophryotrocha labronica	1	0	0	1	0	0	0	2	0	0	0	0	0	0	0	0	0	0	1	0	0	0	1	0
EF489339.1.1639	D_0__Eukaryota	D_1__Opisthokonta	D_2__Holozoa	D_3__Metazoa (Animalia)	D_7__Gastropoda	D_8__Heterobranchia	NA	0	0	0	20	67	137	0	0	6	1	1	0	0	0	0	0	0	19	0	1	15	1	0	3
KP270810.1.1780	D_0__Eukaryota	D_1__Opisthokonta	D_2__Holozoa	D_3__Metazoa (Animalia)	D_7__Enopla	D_8__Monostilifera	NA	0	0	0	0	0	0	0	0	0	0	0	0	0	0	0	0	0	0	0	2	0	2	0	0
JF903589.1.1800	D_0__Eukaryota	D_1__Opisthokonta	D_2__Holozoa	D_3__Metazoa (Animalia)	D_8__Palpata	D_9__Phyllodocida	NA	296	5735	107	1508	777	982	1862	296	1728	507	150	259	604	724	580	368	851	17	1092	32	16	7	13	1066
AM234716.1.1244	D_0__Eukaryota	D_1__Opisthokonta	D_2__Holozoa	D_3__Metazoa (Animalia)	D_7__Chromadorea	D_8__Monhysterida	D_9__Terschellingia longicaudata	327	7	86	234	59	13	154	44	28	193	19	883	182	151	17	7	38	20	135	3	0	4	13	95
AB076626.1.1816	D_0__Eukaryota	D_1__Opisthokonta	D_2__Holozoa	D_3__Metazoa (Animalia)	D_9__Podocopa	D_10__Podocopida	D_11__Howeina sp. SN004	0	0	0	0	0	0	0	0	0	0	0	0	0	0	0	1	0	0	0	53	0	0	0	0
EF123839.1.1768	D_0__Eukaryota	D_1__Opisthokonta	D_2__Holozoa	D_3__Metazoa (Animalia)	D_8__Palpata	D_9__Phyllodocida	NA	0	0	0	0	0	0	0	0	0	0	1	0	0	0	9	0	9	0	0	473	480	699	1734	0
KM373513.1.1826	D_0__Eukaryota	D_1__Opisthokonta	D_2__Holozoa	D_3__Metazoa (Animalia)	D_7__Gymnolaemata	D_8__Ctenostomatida	NA	0	4	0	2	0	0	0	0	0	0	0	0	0	0	1	0	4	0	2	0	0	0	0	1
GBZT01000990.487.2327	D_0__Eukaryota	D_1__Opisthokonta	D_2__Holozoa	D_3__Metazoa (Animalia)	D_8__Palpata	D_9__Phyllodocida	D_10__Platynereis dumerilii (Dumeril's clam worm)	0	0	0	0	0	0	0	18	0	0	16	0	0	0	0	0	0	0	0	0	0	0	0	0
AY854237.1.1410	D_0__Eukaryota	D_1__Opisthokonta	D_2__Holozoa	D_3__Metazoa (Animalia)	D_7__Chromadorea	D_8__Monhysterida	NA	1594	306	345	240	154	80	354	206	221	213	38	933	163	48	204	34	280	21	1447	401	806	366	628	136
AM180955.1.1792	D_0__Eukaryota	D_1__Opisthokonta	D_2__Holozoa	D_3__Metazoa (Animalia)	D_6__Calcinea	D_7__Clathrinida	NA	0	0	0	0	0	0	0	0	0	0	0	0	0	0	1	0	1	0	0	0	0	0	0	0
KF709295.1.1795	D_0__Eukaryota	D_1__Opisthokonta	D_2__Holozoa	D_3__Metazoa (Animalia)	D_7__Gastropoda	D_8__Heterobranchia	NA	0	0	0	2	1	0	0	0	0	0	0	0	0	0	0	0	0	0	0	0	1	0	0	0
EF091416.1.1742	D_0__Eukaryota	D_1__Opisthokonta	D_2__Holozoa	D_3__Metazoa (Animalia)	D_8__Arachnida	D_9__Acari	NA	15	9	3	14	3	44	41	3	46	5	9	11	21	4	30	24	39	0	18	0	0	0	0	6
HM581723.1.1796	D_0__Eukaryota	D_1__Opisthokonta	D_2__Holozoa	D_3__Metazoa (Animalia)	D_9__Copepoda	D_10__Cyclopoida	NA	2	0	0	394	1340	0	0	0	0	0	0	0	0	0	0	0	0	22	0	26	10	0	2	99
JF293010.1.1788	D_0__Eukaryota	D_1__Opisthokonta	D_2__Holozoa	D_3__Metazoa (Animalia)	D_7__Enopla	D_8__Monostilifera	NA	0	0	0	0	0	0	0	0	0	0	0	0	0	1	0	0	0	0	0	4	2	1	21	0
EF489350.1.1793	D_0__Eukaryota	D_1__Opisthokonta	D_2__Holozoa	D_3__Metazoa (Animalia)	D_7__Gastropoda	D_8__Heterobranchia	NA	0	0	0	0	0	0	0	0	0	0	0	0	0	0	0	0	0	0	0	1	43	3	0	0
FJ182220.1.1690	D_0__Eukaryota	D_1__Opisthokonta	D_2__Holozoa	D_3__Metazoa (Animalia)	D_7__Chromadorea	D_8__Desmodorida	NA	0	3	0	6	0	0	6	2	0	0	1	1	41	4	10	2	17	0	16	0	0	0	0	0
D14361.1.1700	D_0__Eukaryota	D_1__Opisthokonta	D_2__Holozoa	D_3__Metazoa (Animalia)	D_6__Echinodermata	D_7__Ophiuroidea	NA	0	0	3	0	0	0	0	0	0	0	0	0	0	2	0	0	0	0	0	0	0	0	0	0
HQ634241.1.1700	D_0__Eukaryota	D_1__Opisthokonta	D_2__Holozoa	D_3__Metazoa (Animalia)	D_9__Eumalacostraca	D_10__Eucarida	NA	0	0	0	0	0	0	2	0	0	0	0	0	0	0	0	0	0	0	0	0	0	0	0	0
GQ922300.1.1637	D_0__Eukaryota	D_1__Opisthokonta	D_2__Holozoa	D_3__Metazoa (Animalia)	D_7__Bdelloidea	D_8__Adinetida	NA	1	1	2	3	0	6	7	10	6	16	15	23	8	9	5	1	3	1	5	0	2	0	3	4
FJ040469.1.1705	D_0__Eukaryota	D_1__Opisthokonta	D_2__Holozoa	D_3__Metazoa (Animalia)	D_7__Chromadorea	D_8__Desmodorida	NA	0	3	0	0	0	0	0	0	4	0	0	2	0	0	0	1	0	0	0	0	0	0	0	0
DQ925838.1.1857	D_0__Eukaryota	D_1__Opisthokonta	D_2__Holozoa	D_3__Metazoa (Animalia)	D_9__Eumalacostraca	D_10__Eucarida	NA	0	7	0	0	0	0	47	0	0	0	0	0	0	0	0	0	0	0	0	0	0	0	0	0
KP943957.1.1564	D_0__Eukaryota	D_1__Opisthokonta	D_2__Holozoa	D_3__Metazoa (Animalia)	D_7__Chromadorea	D_8__Desmodorida	NA	0	0	0	10	0	0	0	0	0	0	0	0	0	0	0	0	0	0	0	271	307	223	261	0
AB534348.1.1626	D_0__Eukaryota	D_1__Opisthokonta	D_2__Holozoa	D_3__Metazoa (Animalia)	D_6__Gastrotricha	D_7__Chaetonotida	NA	0	0	1	0	0	1	0	0	0	0	0	1	0	0	0	0	0	1	0	0	0	0	0	1
AY863436.1.1721	D_0__Eukaryota	D_1__Opisthokonta	D_2__Holozoa	D_3__Metazoa (Animalia)	D_9__Podocopa	D_10__Podocopida	NA	0	0	0	1	2	0	0	0	0	0	0	0	0	0	0	0	1	0	0	0	0	0	0	0
JQ798540.1.1717	D_0__Eukaryota	D_1__Opisthokonta	D_2__Holozoa	D_3__Metazoa (Animalia)	D_6__Gastrotricha	D_7__Chaetonotida	Ambiguous_taxa	5	0	0	3	1	1	0	2	0	0	0	1	1	1	0	2	2	1	0	0	0	0	0	0
EF591332.1.1706	D_0__Eukaryota	D_1__Opisthokonta	D_2__Holozoa	D_3__Metazoa (Animalia)	D_7__Chromadorea	D_8__Monhysterida	NA	281	11	9	64	7	80	107	13	70	32	27	252	5	5	172	9	309	0	528	1	56	9	47	68
FJ040474.1.1695	D_0__Eukaryota	D_1__Opisthokonta	D_2__Holozoa	D_3__Metazoa (Animalia)	D_7__Chromadorea	D_8__Chromadorida	D_9__Chromadoridae sp. MHMH-2008	21	0	0	3	4	1	0	15	0	0	0	0	0	0	0	0	2	17	27	0	0	0	0	0
Y16915.1.1822	D_0__Eukaryota	D_1__Opisthokonta	D_2__Holozoa	D_3__Metazoa (Animalia)	D_7__Chromadorea	D_8__Desmodorida	NA	0	0	0	0	0	0	0	0	0	0	0	0	0	0	0	0	0	0	0	0	1	1	1	0
AY928362.1.1770	D_0__Eukaryota	D_1__Opisthokonta	D_2__Holozoa	D_3__Metazoa (Animalia)	D_7__Enopla	D_8__Monostilifera	Ambiguous_taxa	1	1	0	0	0	0	1	0	0	0	0	0	0	0	0	0	0	0	0	0	0	0	1	0
KJ636252.1.1690	D_0__Eukaryota	D_1__Opisthokonta	D_2__Holozoa	D_3__Metazoa (Animalia)	D_7__Chromadorea	D_8__Monhysterida	NA	0	0	0	1	0	0	1	0	0	0	0	0	1	0	0	0	0	0	1	0	0	0	0	0
AF036603.1.1749	D_0__Eukaryota	D_1__Opisthokonta	D_2__Holozoa	D_3__Metazoa (Animalia)	D_8__Enoplia	D_9__Triplonchida	NA	7	0	0	0	0	0	0	0	0	0	0	0	0	0	0	0	0	0	0	0	0	0	0	0
AY165752.1.1853	D_0__Eukaryota	D_1__Opisthokonta	D_2__Holozoa	D_3__Metazoa (Animalia)	D_7__Gastropoda	D_8__Heterobranchia	NA	0	0	0	2	0	0	0	4	0	1	14	0	0	0	2	0	5	2	0	0	0	0	0	4
DQ299969.1.1768	D_0__Eukaryota	D_1__Opisthokonta	D_2__Holozoa	D_3__Metazoa (Animalia)	D_8__Sipuncula	D_9__Golfingiida	D_10__Golfingia elongata	0	0	3	0	0	0	0	0	0	0	0	0	0	0	0	0	0	0	0	0	0	0	0	0
AY854220.1.1398	D_0__Eukaryota	D_1__Opisthokonta	D_2__Holozoa	D_3__Metazoa (Animalia)	D_7__Chromadorea	D_8__Desmodorida	D_9__Molgolaimus demani	109	96	13	104	158	20	29	64	16	92	35	71	162	35	23	0	45	24	63	6	2	2	2	48
HM564517.1.1557	D_0__Eukaryota	D_1__Opisthokonta	D_2__Holozoa	D_3__Metazoa (Animalia)	D_8__Enoplia	D_9__Enoplida	NA	7	3	8	16	1	0	0	0	0	0	3	23	8	7	0	5	5	0	1	0	0	0	0	0
JN185478.1.1711	D_0__Eukaryota	D_1__Opisthokonta	D_2__Holozoa	D_3__Metazoa (Animalia)	D_6__Gastrotricha	D_7__Chaetonotida	NA	0	1	1	1	0	1	1	0	0	0	0	1	0	0	0	0	0	1	0	0	0	0	0	0
EU305497.1.1837	D_0__Eukaryota	D_1__Opisthokonta	D_2__Holozoa	D_3__Metazoa (Animalia)	D_7__Hydroidolina	D_8__Leptothecata	D_9__Halopteris diaphana	1	0	0	0	0	0	0	0	0	0	0	0	0	0	0	0	2	0	0	0	0	0	0	0
JF903599.1.1835	D_0__Eukaryota	D_1__Opisthokonta	D_2__Holozoa	D_3__Metazoa (Animalia)	D_8__Palpata	D_9__Phyllodocida	NA	0	0	0	0	0	0	0	0	0	0	0	0	0	0	0	0	4	0	0	137	1	6	9837	0
AY165753.1.1843	D_0__Eukaryota	D_1__Opisthokonta	D_2__Holozoa	D_3__Metazoa (Animalia)	D_7__Gastropoda	D_8__Heterobranchia	NA	0	0	0	16	11	0	0	0	2	1	0	0	0	1	0	1	0	0	0	0	0	0	0	2
JX678604.1.1698	D_0__Eukaryota	D_1__Opisthokonta	D_2__Holozoa	D_3__Metazoa (Animalia)	D_7__Chromadorea	D_8__Araeolaimida	D_9__Nematoda environmental sample	0	0	0	0	0	0	0	0	0	0	0	0	0	0	0	0	0	0	0	12	0	0	0	0
GQ922319.1.1638	D_0__Eukaryota	D_1__Opisthokonta	D_2__Holozoa	D_3__Metazoa (Animalia)	D_7__Bdelloidea	D_8__Adinetida	NA	1	0	0	0	0	4	2	0	0	0	0	0	0	0	0	0	2	0	2	0	0	0	0	1
KP943963.1.1449	D_0__Eukaryota	D_1__Opisthokonta	D_2__Holozoa	D_3__Metazoa (Animalia)	D_7__Chromadorea	D_8__Desmodorida	NA	0	0	0	0	0	0	0	0	0	0	0	0	0	0	0	0	0	0	0	96	118	55	140	0
KR048762.1.1695	D_0__Eukaryota	D_1__Opisthokonta	D_2__Holozoa	D_3__Metazoa (Animalia)	D_9__Copepoda	D_10__Cyclopoida	NA	0	0	0	0	0	0	0	0	0	0	0	0	0	0	0	0	0	0	0	7	1	0	0	0
EF591323.1.1700	D_0__Eukaryota	D_1__Opisthokonta	D_2__Holozoa	D_3__Metazoa (Animalia)	D_7__Chromadorea	D_8__Araeolaimida	NA	0	3	1	0	6	0	0	0	0	1	0	0	0	1	2	0	0	0	0	0	0	0	0	1
AY427510.1.1840	D_0__Eukaryota	D_1__Opisthokonta	D_2__Holozoa	D_3__Metazoa (Animalia)	D_7__Gastropoda	D_8__Heterobranchia	NA	0	0	0	0	0	0	0	0	0	0	0	0	0	0	0	0	0	0	0	0	4	0	0	0
KR048741.1.1691	D_0__Eukaryota	D_1__Opisthokonta	D_2__Holozoa	D_3__Metazoa (Animalia)	D_9__Copepoda	D_10__Harpacticoida	D_11__Porcellidium ofunatense	0	161	178	47	31	372	435	2	22	122	1	0	127	2025	2	131	1	0	0	0	0	0	0	44
EF023141.1.1786	D_0__Eukaryota	D_1__Opisthokonta	D_2__Holozoa	D_3__Metazoa (Animalia)	D_8__Enoplia	D_9__Triplonchida	Ambiguous_taxa	0	0	0	0	0	0	0	0	7	0	0	0	0	0	0	0	0	0	0	0	0	0	0	0
EF123838.1.1776	D_0__Eukaryota	D_1__Opisthokonta	D_2__Holozoa	D_3__Metazoa (Animalia)	D_8__Palpata	D_9__Phyllodocida	NA	7	100	15	42	29	1	6	28	55	0	0	4	0	23	4	5	6	8	10	4	25	16	6	7
JN614326.1.1820	D_0__Eukaryota	D_1__Opisthokonta	D_2__Holozoa	D_3__Metazoa (Animalia)	D_7__Gastropoda	D_8__Heterobranchia	NA	0	0	0	4	3	0	5	0	0	0	0	0	0	0	0	0	0	0	0	0	0	0	0	1
FJ715296.1.1696	D_0__Eukaryota	D_1__Opisthokonta	D_2__Holozoa	D_3__Metazoa (Animalia)	D_7__Rhabditophora	D_8__Macrostomida	D_9__Microstomum papillosum	0	0	0	0	0	0	0	0	2	0	0	0	0	0	0	0	0	0	0	0	0	0	0	0
EF116207.1.1595	D_0__Eukaryota	D_1__Opisthokonta	D_2__Holozoa	D_3__Metazoa (Animalia)	D_8__Palpata	D_9__Sabellida	D_10__Sabellastarte sp. BMH R2891	0	55	1	61	14	838	0	0	639	0	1	0	62	0	0	0	0	0	0	0	0	0	0	55
JF293016.1.1796	D_0__Eukaryota	D_1__Opisthokonta	D_2__Holozoa	D_3__Metazoa (Animalia)	D_7__Enopla	D_8__Monostilifera	NA	1	0	0	0	0	0	1	0	0	0	0	0	0	5	0	0	0	0	0	16	6	5	38	0
KF962218.1.1717	D_0__Eukaryota	D_1__Opisthokonta	D_2__Holozoa	D_3__Metazoa (Animalia)	D_7__Hydroidolina	D_8__Leptothecata	D_9__Clytia gracilis	0	0	0	0	0	0	0	0	0	0	0	0	4	0	0	0	0	0	0	0	0	0	0	0
EU380295.1.1807	D_0__Eukaryota	D_1__Opisthokonta	D_2__Holozoa	D_3__Metazoa (Animalia)	D_9__Copepoda	D_10__Harpacticoida	D_11__Dactylopusia pauciarticulata	2538	1767	4865	2977	1280	12912	7863	5600	3092	2194	1277	727	2732	5606	2681	3561	4593	1444	6593	0	2	0	0	3090
AY145365.1.1780	D_0__Eukaryota	D_1__Opisthokonta	D_2__Holozoa	D_3__Metazoa (Animalia)	D_7__Gastropoda	D_8__Heterobranchia	NA	0	0	0	22	22	3	2	0	6	0	0	0	0	0	0	2	0	0	0	0	0	0	0	2
AB618197.1.1818	D_0__Eukaryota	D_1__Opisthokonta	D_2__Holozoa	D_3__Metazoa (Animalia)	D_9__Eumalacostraca	D_10__Peracarida	D_11__Leptochelia itoi	0	0	0	0	0	0	0	47	0	0	0	0	45	0	0	0	0	0	0	0	0	0	0	0
KM373518.1.1827	D_0__Eukaryota	D_1__Opisthokonta	D_2__Holozoa	D_3__Metazoa (Animalia)	D_7__Gymnolaemata	D_8__Ctenostomatida	NA	0	0	0	1	0	0	0	0	0	0	0	0	0	0	0	0	1	0	1	0	0	0	0	0
DQ927318.1.1760	D_0__Eukaryota	D_1__Opisthokonta	D_2__Holozoa	D_3__Metazoa (Animalia)	D_5__Demospongiae	D_6__Haplosclerida	NA	0	268	0	0	0	440	0	0	0	0	0	0	0	0	0	0	0	0	0	0	0	0	0	0
EU334122.1.1760	D_0__Eukaryota	D_1__Opisthokonta	D_2__Holozoa	D_3__Metazoa (Animalia)	D_6__Brachiopoda	D_7__Phoroniformea	Ambiguous_taxa	0	0	0	0	0	1	0	0	0	0	0	0	0	0	0	0	0	0	0	0	0	0	1	0
DQ779659.1.1739	D_0__Eukaryota	D_1__Opisthokonta	D_2__Holozoa	D_3__Metazoa (Animalia)	D_8__Palpata	D_9__Eunicida	Ambiguous_taxa	4	7	0	0	0	0	0	0	4	17	0	0	0	0	0	0	0	0	0	0	0	0	0	0
HQ659928.1.1765	D_0__Eukaryota	D_1__Opisthokonta	D_2__Holozoa	D_3__Metazoa (Animalia)	D_7__Gastropoda	D_8__Caenogastropoda	Ambiguous_taxa	0	0	0	0	0	0	1	0	0	0	0	0	0	0	0	0	0	0	0	2	0	0	0	0
EU272625.1.1756	D_0__Eukaryota	D_1__Opisthokonta	D_2__Holozoa	D_3__Metazoa (Animalia)	D_7__Hydroidolina	D_8__Anthoathecata	Ambiguous_taxa	0	0	0	8	0	0	0	1	0	0	475	0	0	0	5	0	3	0	6	0	0	0	0	3
AY854204.1.1397	D_0__Eukaryota	D_1__Opisthokonta	D_2__Holozoa	D_3__Metazoa (Animalia)	D_7__Chromadorea	D_8__Chromadorida	D_9__Punctodora ratzeburgensis	0	12	1	11	4	11	2	5	2	6	5	15	2	2	9	0	22	2	6	0	0	0	2	1
HM564482.1.1623	D_0__Eukaryota	D_1__Opisthokonta	D_2__Holozoa	D_3__Metazoa (Animalia)	D_8__Enoplia	D_9__Enoplida	NA	38	18	20	1	4	4	25	12	13	20	0	23	26	12	15	3	12	0	14	0	0	0	0	3
AB501321.1.1791	D_0__Eukaryota	D_1__Opisthokonta	D_2__Holozoa	D_3__Metazoa (Animalia)	D_7__Gastropoda	D_8__Heterobranchia	NA	0	0	0	2	1	0	0	0	0	0	0	0	0	0	0	0	0	0	0	0	0	0	0	0
JF903661.1.1864	D_0__Eukaryota	D_1__Opisthokonta	D_2__Holozoa	D_3__Metazoa (Animalia)	D_8__Palpata	D_9__Phyllodocida	D_10__Typosyllis heronislandensis	0	0	0	0	0	0	10	1	1	0	0	0	0	0	0	0	0	0	7	0	0	0	0	0
EU418854.1.1708	D_0__Eukaryota	D_1__Opisthokonta	D_2__Holozoa	D_3__Metazoa (Animalia)	D_8__Scolecida	D_9__Opheliidae	NA	451	645	96	76	21	314	1052	52	336	77	165	23	55	151	225	31	405	74	129	0	0	2	0	65
EF426289.1.1838	D_0__Eukaryota	D_1__Opisthokonta	D_2__Holozoa	D_3__Metazoa (Animalia)	D_8__Heteroconchia	D_9__Veneroida	NA	5	0	0	0	0	7	55	1	0	0	0	0	0	0	0	0	0	0	2	0	0	0	0	2
AF190453.1.1847	D_0__Eukaryota	D_1__Opisthokonta	D_2__Holozoa	D_3__Metazoa (Animalia)	D_7__Gastropoda	D_8__Heterobranchia	NA	0	0	0	9	5	0	0	0	2	0	0	0	0	0	0	1	0	1	0	0	0	0	0	1
KC529401.1.1814	D_0__Eukaryota	D_1__Opisthokonta	D_2__Holozoa	D_3__Metazoa (Animalia)	D_8__Rhabdocoela	D_9__Neodalyellida	D_10__Kytorhynchus sp. NVS-2013	4	0	0	0	0	1	0	0	0	0	0	0	0	0	0	0	0	0	0	0	0	0	0	0
JF903634.1.1797	D_0__Eukaryota	D_1__Opisthokonta	D_2__Holozoa	D_3__Metazoa (Animalia)	D_8__Palpata	D_9__Phyllodocida	D_10__Salvatoria koorineclavata	19	264	5	50	36	144	256	62	327	38	16	11	17	20	44	112	66	6	5	0	0	0	0	27
D83383.1.1660	D_0__Eukaryota	D_1__Opisthokonta	D_2__Holozoa	D_3__Metazoa (Animalia)	D_7__Rhabditophora	D_8__Polycladida	D_9__Notoplana australis	0	0	31	0	0	1	0	0	0	0	0	0	0	0	0	0	0	0	0	0	0	0	0	0
AY427508.1.1790	D_0__Eukaryota	D_1__Opisthokonta	D_2__Holozoa	D_3__Metazoa (Animalia)	D_7__Gastropoda	D_8__Heterobranchia	NA	0	0	0	1	0	0	0	0	0	1	5	0	0	0	2	0	1	0	0	0	0	0	0	0
AY854207.1.1399	D_0__Eukaryota	D_1__Opisthokonta	D_2__Holozoa	D_3__Metazoa (Animalia)	D_7__Chromadorea	D_8__Chromadorida	NA	0	6	2	6	6	7	3	35	7	13	16	3	11	3	8	1	9	7	16	0	0	0	0	3
FR837727.1.1735	D_0__Eukaryota	D_1__Opisthokonta	D_2__Holozoa	D_3__Metazoa (Animalia)	D_7__Acoelomorpha	D_8__Acoela	D_9__Philactinoposthia saliens	0	0	0	0	0	0	0	0	0	1	1	2	0	4	0	0	0	2	0	0	1	1	0	0
AF022039.1.1812	D_0__Eukaryota	D_1__Opisthokonta	D_2__Holozoa	D_3__Metazoa (Animalia)	D_8__Arachnida	D_9__Acari	NA	94	104	8	48	30	232	220	21	239	24	52	45	98	27	148	102	254	3	88	0	0	0	0	17
HQ834052.1.1821	D_0__Eukaryota	D_1__Opisthokonta	D_2__Holozoa	D_3__Metazoa (Animalia)	D_7__Gastropoda	D_8__Heterobranchia	NA	0	0	0	1	0	0	0	1	0	3	0	0	0	0	4	0	4	0	0	0	0	0	0	0
KC479080.1.1612	D_0__Eukaryota	D_1__Opisthokonta	D_2__Holozoa	D_3__Metazoa (Animalia)	D_6__Calcinea	D_7__Clathrinida	NA	0	26	0	0	0	0	0	0	0	0	0	0	7	0	2	0	0	0	3	0	0	0	0	0
KC481222.1.1708	D_0__Eukaryota	D_1__Opisthokonta	D_2__Holozoa	D_3__Metazoa (Animalia)	D_5__Demospongiae	D_6__Tetractinellida	Ambiguous_taxa	0	3	0	0	0	0	0	0	1	0	1	0	5	85	4	0	4	0	4	0	0	0	0	1
GQ922287.1.1582	D_0__Eukaryota	D_1__Opisthokonta	D_2__Holozoa	D_3__Metazoa (Animalia)	D_7__Bdelloidea	D_8__Adinetida	D_9__uncultured bdelloid rotifer	0	0	0	0	0	0	0	0	0	0	0	4	0	0	0	0	0	0	0	0	0	0	0	0
AY928349.1.1763	D_0__Eukaryota	D_1__Opisthokonta	D_2__Holozoa	D_3__Metazoa (Animalia)	D_7__Enopla	D_8__Monostilifera	NA	1	0	0	0	0	0	0	0	0	1	0	0	0	0	0	0	0	0	0	0	0	0	11	0
AY928370.1.1794	D_0__Eukaryota	D_1__Opisthokonta	D_2__Holozoa	D_3__Metazoa (Animalia)	D_7__Enopla	D_8__Monostilifera	NA	0	0	0	0	0	0	0	0	0	0	0	0	0	1	0	0	0	0	0	0	0	0	0	1
FJ153786.1.1765	D_0__Eukaryota	D_1__Opisthokonta	D_2__Holozoa	D_3__Metazoa (Animalia)	D_9__Podocopa	D_10__Podocopida	NA	0	33	4	40	0	11	13	0	3	1	1	0	27	7	22	0	41	1	8	45	22	46	32	16
HM756324.1.1692	D_0__Eukaryota	D_1__Opisthokonta	D_2__Holozoa	D_3__Metazoa (Animalia)	D_7__Gastropoda	D_8__Heterobranchia	NA	0	0	0	0	0	0	0	0	1	0	0	0	0	0	0	0	0	0	0	0	0	0	0	1
AY569661.1.1817	D_0__Eukaryota	D_1__Opisthokonta	D_2__Holozoa	D_3__Metazoa (Animalia)	D_8__Scolecida	D_9__Capitellida	Ambiguous_taxa	0	0	0	1	0	0	3	0	0	0	0	0	0	0	0	0	2	0	7	0	0	0	0	0
KJ887435.1.1790	D_0__Eukaryota	D_1__Opisthokonta	D_2__Holozoa	D_3__Metazoa (Animalia)	D_8__Rhabdocoela	D_9__Kalyptorhynchia	NA	0	1	6	8408	32	231	1	7	474	4	3	2081	0	0	1783	80	2738	13	0	0	0	0	0	11
KP943962.1.1620	D_0__Eukaryota	D_1__Opisthokonta	D_2__Holozoa	D_3__Metazoa (Animalia)	D_7__Chromadorea	D_8__Desmodorida	NA	0	0	0	1	0	0	0	0	0	0	0	0	0	0	0	0	0	0	0	2	3	4	5	0
AY040697.1.1774	D_0__Eukaryota	D_1__Opisthokonta	D_2__Holozoa	D_3__Metazoa (Animalia)	D_8__Scolecida	D_9__Capitellida	D_10__Notomastus latericeus	43	19	60	2	85	0	791	106	299	0	752	63	1758	16	390	1	816	0	8799	0	0	0	0	0
FJ384799.1.1218	D_0__Eukaryota	D_1__Opisthokonta	D_2__Holozoa	D_3__Metazoa (Animalia)	D_7__Catenulida	D_8__Stenostomidae	Ambiguous_taxa	0	0	0	0	0	0	0	0	0	0	0	0	1	9	0	0	0	0	0	0	0	0	0	1
JF903575.1.1690	D_0__Eukaryota	D_1__Opisthokonta	D_2__Holozoa	D_3__Metazoa (Animalia)	D_8__Palpata	D_9__Phyllodocida	NA	0	0	0	0	0	0	0	0	0	0	0	0	0	0	0	0	0	0	0	0	3	4	12	0
JX457414.1.1574	D_0__Eukaryota	D_1__Opisthokonta	D_2__Holozoa	D_3__Metazoa (Animalia)	D_9__Copepoda	D_10__Harpacticoida	D_11__uncultured eukaryote	0	0	0	2	0	0	0	1443	3	55	81	75	0	4	9	0	13	7	1	5	0	23	0	2
GQ424322.1.1791	D_0__Eukaryota	D_1__Opisthokonta	D_2__Holozoa	D_3__Metazoa (Animalia)	D_7__Hydroidolina	D_8__Anthoathecata	D_9__Cladonema californicum	0	10	0	0	0	75	0	0	0	0	12	0	0	0	1	0	1	0	8	0	0	0	0	1
L12416.1.1583	D_0__Eukaryota	D_1__Opisthokonta	D_2__Holozoa	D_3__Metazoa (Animalia)	D_8__Ascidiacea	D_9__Stolidobranchia	NA	0	0	0	0	0	0	0	0	0	0	0	0	0	0	0	0	0	0	11	0	0	0	0	0
GQ864288.1.1353	D_0__Eukaryota	D_1__Opisthokonta	D_2__Holozoa	D_3__Metazoa (Animalia)	D_8__Arachnida	D_9__Acari	NA	8	14	0	5	1	29	24	2	28	0	4	11	13	1	15	6	17	0	10	0	0	0	0	5
JQ798553.1.1704	D_0__Eukaryota	D_1__Opisthokonta	D_2__Holozoa	D_3__Metazoa (Animalia)	D_6__Gastrotricha	D_7__Chaetonotida	D_8__Aspidiophorus tentaculatus	0	36	21	46	7	33	65	12	23	58	0	0	10	10	76	18	120	0	142	105	122	53	192	44
JF293015.1.1783	D_0__Eukaryota	D_1__Opisthokonta	D_2__Holozoa	D_3__Metazoa (Animalia)	D_7__Enopla	D_8__Monostilifera	Ambiguous_taxa	0	0	0	0	0	0	0	0	0	0	0	0	0	0	0	0	0	0	0	2	0	6	0	0
EF123872.1.1369	D_0__Eukaryota	D_1__Opisthokonta	D_2__Holozoa	D_3__Metazoa (Animalia)	D_8__Palpata	D_9__Phyllodocida	NA	4	6	0	1	0	4	4	2	2	2	0	0	2	2	1	2	2	0	1	0	0	0	0	1
KM055052.1.1726	D_0__Eukaryota	D_1__Opisthokonta	D_2__Holozoa	D_3__Metazoa (Animalia)	D_8__Palpata	D_9__Eunicida	D_10__Eurythoe complanata	76	0	0	25	19	2	0	12	165	0	0	17	0	180	0	10	0	50	44	0	0	0	0	3
JX995305.1.1750	D_0__Eukaryota	D_1__Opisthokonta	D_2__Holozoa	D_3__Metazoa (Animalia)	D_9__Copepoda	D_10__Calanoida	NA	0	0	0	0	0	0	0	0	0	0	102	0	0	0	0	0	0	0	0	269	19	12	3	0
HM564454.1.1595	D_0__Eukaryota	D_1__Opisthokonta	D_2__Holozoa	D_3__Metazoa (Animalia)	D_8__Enoplia	D_9__Enoplida	D_10__Halalaimus sp. OUS4	0	2	13	133	0	43	2	0	0	14	0	52	0	54	69	0	97	15	0	0	3	11	0	6
DQ079923.1.1765	D_0__Eukaryota	D_1__Opisthokonta	D_2__Holozoa	D_3__Metazoa (Animalia)	D_7__Bursovaginoidea	D_8__Pterognathiidae	D_9__Cosmognathia arcus	1	5	0	1	3	0	0	0	2	0	0	4	0	0	0	2	0	0	14	0	0	0	0	0
GBEN01000091.4472.5928	D_0__Eukaryota	D_1__Opisthokonta	D_2__Holozoa	D_3__Metazoa (Animalia)	D_7__Gastropoda	D_8__Heterobranchia	NA	0	0	0	4	1	2	0	0	0	0	0	0	0	0	0	0	0	1	0	0	0	0	0	0
AF508118.1.1814	D_0__Eukaryota	D_1__Opisthokonta	D_2__Holozoa	D_3__Metazoa (Animalia)	D_8__Scolecida	D_9__Capitellida	NA	0	1	0	1	0	0	0	0	0	0	0	0	0	0	0	0	0	0	0	0	0	0	0	0
KT826596.1.1795	D_0__Eukaryota	D_1__Opisthokonta	D_2__Holozoa	D_3__Metazoa (Animalia)	D_7__Chromadorea	D_8__Desmodorida	D_9__Laxus oneistus	365	0	6	5	2	12	0	9	10	0	0	4	0	11	1	0	0	8	0	62	109	39	264	0
AB076621.1.1816	D_0__Eukaryota	D_1__Opisthokonta	D_2__Holozoa	D_3__Metazoa (Animalia)	D_9__Podocopa	D_10__Podocopida	D_11__Kotoracythere inconspicua	379	2115	155	868	2663	828	116	897	710	53	1351	872	734	1061	35	45	84	124	11	0	0	0	0	20
AY180006.1.1800	D_0__Eukaryota	D_1__Opisthokonta	D_2__Holozoa	D_3__Metazoa (Animalia)	D_7__Chromadorea	D_8__Monhysterida	D_9__uncultured eukaryote	0	0	0	0	0	0	0	0	0	0	0	0	0	50	2	0	0	0	0	0	3	0	0	0
HM564435.1.1540	D_0__Eukaryota	D_1__Opisthokonta	D_2__Holozoa	D_3__Metazoa (Animalia)	D_8__Enoplia	D_9__Enoplida	D_10__Pareurystomina sp. NUS1	4	0	2	15	0	6	35	6	10	1	15	18	0	37	18	2	17	0	54	2115	382	403	514	10
KF527262.1.1769	D_0__Eukaryota	D_1__Opisthokonta	D_2__Holozoa	D_3__Metazoa (Animalia)	D_7__Gastropoda	D_8__Neritimorpha	Ambiguous_taxa	0	1	0	0	0	1	0	0	0	0	0	0	0	0	0	0	0	0	0	0	0	0	0	0
EF123856.1.1788	D_0__Eukaryota	D_1__Opisthokonta	D_2__Holozoa	D_3__Metazoa (Animalia)	D_8__Palpata	D_9__Phyllodocida	NA	0	27	1	8	7	1	2	6	4	0	2	0	1	11	0	1	0	1	0	0	2	3	2	0
EF591325.1.1710	D_0__Eukaryota	D_1__Opisthokonta	D_2__Holozoa	D_3__Metazoa (Animalia)	D_7__Chromadorea	D_8__Araeolaimida	D_9__Camacolaimus sp. CamaSp1	10	29	9	41	103	50	42	36	70	61	18	13	109	17	25	6	50	3	15	3	2	0	115	16
EF506567.1.1719	D_0__Eukaryota	D_1__Opisthokonta	D_2__Holozoa	D_3__Metazoa (Animalia)	D_5__Demospongiae	D_6__Dictyoceratida	Ambiguous_taxa	0	0	2	0	0	0	0	0	0	0	0	0	0	0	0	0	0	0	0	0	0	0	0	0
AB076623.1.1810	D_0__Eukaryota	D_1__Opisthokonta	D_2__Holozoa	D_3__Metazoa (Animalia)	D_9__Podocopa	D_10__Podocopida	D_11__Paradoxostoma setoense	402	1103	540	672	1378	46	52	12	33	3	479	240	44	16	104	15	251	1	9	0	0	0	0	72
AM231774.1.1819	D_0__Eukaryota	D_1__Opisthokonta	D_2__Holozoa	D_3__Metazoa (Animalia)	D_6__Gastrotricha	D_7__Chaetonotida	NA	0	0	0	0	0	0	0	0	0	2	0	0	0	0	0	0	0	0	0	0	0	0	0	0
AY570554.1.1778	D_0__Eukaryota	D_1__Opisthokonta	D_2__Holozoa	D_3__Metazoa (Animalia)	D_8__Heteroconchia	D_9__Veneroida	D_10__Macoma balthica	9	15	10	0	3	8	11	15	2	0	11	11	7	3	7	1	4	5	21	27	18	22	13	4
FJ182217.1.1749	D_0__Eukaryota	D_1__Opisthokonta	D_2__Holozoa	D_3__Metazoa (Animalia)	D_7__Chromadorea	D_8__Desmodorida	D_9__Draconema japonicum	9	28	0	20	19	49	74	31	10	0	0	0	156	45	89	14	146	0	108	0	0	0	0	23
KR265046.1.1624	D_0__Eukaryota	D_1__Opisthokonta	D_2__Holozoa	D_3__Metazoa (Animalia)	D_8__Enoplia	D_9__Enoplida	D_10__Phanoderma sp. AS484	0	0	0	14	0	0	0	0	0	0	0	0	0	0	0	0	0	13	2	0	0	0	0	0
JQ798538.1.1714	D_0__Eukaryota	D_1__Opisthokonta	D_2__Holozoa	D_3__Metazoa (Animalia)	D_6__Gastrotricha	D_7__Chaetonotida	D_8__Aspidiophorus paramediterraneus	115	14	3	29	182	43	5	19	5	245	309	544	1	295	53	0	76	102	393	13	28	29	216	21
EF654524.1.1632	D_0__Eukaryota	D_1__Opisthokonta	D_2__Holozoa	D_3__Metazoa (Animalia)	D_5__Demospongiae	D_6__Clionaida	Ambiguous_taxa	0	9	1	0	0	0	0	0	0	1	0	0	0	0	0	0	0	0	0	0	0	0	0	0
L34046.1.1810	D_0__Eukaryota	D_1__Opisthokonta	D_2__Holozoa	D_3__Metazoa (Animalia)	D_9__Copepoda	D_10__Poecilostomatoida	NA	0	0	0	0	0	0	0	0	0	0	0	0	0	0	0	0	0	0	0	160	0	0	0	0
KP943970.1.1618	D_0__Eukaryota	D_1__Opisthokonta	D_2__Holozoa	D_3__Metazoa (Animalia)	D_7__Chromadorea	D_8__Desmodorida	NA	0	0	0	0	0	0	0	0	0	0	0	0	0	0	0	0	0	0	0	37	47	44	113	0
FJ715312.1.1694	D_0__Eukaryota	D_1__Opisthokonta	D_2__Holozoa	D_3__Metazoa (Animalia)	D_7__Rhabditophora	D_8__Macrostomida	Ambiguous_taxa	1789	141	428	161	22	156	268	40	9	421	254	170	34	655	2	13	14	68	15	54	150	359	533	41
JQ798572.1.1715	D_0__Eukaryota	D_1__Opisthokonta	D_2__Holozoa	D_3__Metazoa (Animalia)	D_6__Gastrotricha	D_7__Chaetonotida	NA	45	12	3	0	0	0	0	29	8	0	0	13	0	5	0	1	0	6	15	0	0	0	0	0
FJ040458.1.1695	D_0__Eukaryota	D_1__Opisthokonta	D_2__Holozoa	D_3__Metazoa (Animalia)	D_7__Chromadorea	D_8__Araeolaimida	D_9__Leptolaimus sp. 1283	0	108	1	13	0	0	9	2	12	0	0	1	5	14	4	21	3	0	0	0	0	0	0	0
AF411892.1.1758	D_0__Eukaryota	D_1__Opisthokonta	D_2__Holozoa	D_3__Metazoa (Animalia)	D_8__Oligochaeta	D_9__Haplotaxida	Ambiguous_taxa	0	0	0	0	0	0	0	0	0	0	0	0	0	0	0	0	0	0	0	0	1	2	1	0
KJ887442.1.1732	D_0__Eukaryota	D_1__Opisthokonta	D_2__Holozoa	D_3__Metazoa (Animalia)	D_8__Rhabdocoela	D_9__Kalyptorhynchia	Ambiguous_taxa	1	0	0	39	18	110	92	1734	0	99	563	750	0	0	3	8	10	3539	0	0	0	0	0	14
KP340322.1.1756	D_0__Eukaryota	D_1__Opisthokonta	D_2__Holozoa	D_3__Metazoa (Animalia)	D_7__Gastropoda	D_8__Heterobranchia	NA	0	0	0	0	0	0	0	0	0	0	0	0	0	0	0	0	0	0	0	0	28	0	1441	0
HM564412.1.1599	D_0__Eukaryota	D_1__Opisthokonta	D_2__Holozoa	D_3__Metazoa (Animalia)	D_8__Enoplia	D_9__Enoplida	NA	1	1	1	0	0	0	0	0	0	0	1	1	0	0	0	0	0	0	0	0	0	0	0	0
KC529515.1.1720	D_0__Eukaryota	D_1__Opisthokonta	D_2__Holozoa	D_3__Metazoa (Animalia)	D_8__Rhabdocoela	D_9__Dalyellioida	D_10__Bresslauilla relicta	0	0	0	0	0	0	0	0	0	1	0	0	0	4	0	0	0	0	0	0	0	0	0	0
KF962270.1.1689	D_0__Eukaryota	D_1__Opisthokonta	D_2__Holozoa	D_3__Metazoa (Animalia)	D_7__Hydroidolina	D_8__Anthoathecata	Ambiguous_taxa	0	0	0	0	0	0	0	0	0	0	2	0	0	0	0	0	0	0	0	0	0	0	0	0
KJ887411.1.1762	D_0__Eukaryota	D_1__Opisthokonta	D_2__Holozoa	D_3__Metazoa (Animalia)	D_8__Rhabdocoela	D_9__Kalyptorhynchia	D_10__Paulodora cf. watsoni TJ-2014	1	518	0	255	3	5	132	2	15	1773	9	0	16	67	154	311	193	1	190	0	0	0	0	215
AB076611.1.1805	D_0__Eukaryota	D_1__Opisthokonta	D_2__Holozoa	D_3__Metazoa (Animalia)	D_9__Podocopa	D_10__Platycopida	NA	10	162	0	505	117	937	1876	302	817	157	1975	2	72	16	2642	302	4700	1	65	0	0	0	0	202
AY593941.1.1713	D_0__Eukaryota	D_1__Opisthokonta	D_2__Holozoa	D_3__Metazoa (Animalia)	D_7__Chromadorea	D_8__Chromadorida	NA	0	0	0	0	0	0	0	0	0	0	0	0	0	0	1	0	0	1	1	0	0	0	0	0
AY218108.1.1777	D_0__Eukaryota	D_1__Opisthokonta	D_2__Holozoa	D_3__Metazoa (Animalia)	D_6__Micrognathozoa	D_7__Limnognathia	D_8__Limnognathia maerski	0	0	0	0	0	0	2	0	0	0	0	0	0	0	0	0	0	0	0	0	0	0	0	0
GU901934.1.1743	D_0__Eukaryota	D_1__Opisthokonta	D_2__Holozoa	D_3__Metazoa (Animalia)	D_8__Oligochaeta	D_9__Haplotaxida	D_10__Stephensoniella sterreri	0	0	0	0	0	0	0	0	0	0	2064	0	0	0	0	0	0	0	0	0	0	0	0	0
HM564418.1.1626	D_0__Eukaryota	D_1__Opisthokonta	D_2__Holozoa	D_3__Metazoa (Animalia)	D_8__Enoplia	D_9__Enoplida	NA	0	0	0	0	0	0	0	0	0	0	4	0	0	0	0	0	0	0	0	0	0	0	0	1
KP875575.1.1674	D_0__Eukaryota	D_1__Opisthokonta	D_2__Holozoa	D_3__Metazoa (Animalia)	D_7__Monogononta	D_8__Ploimida	Ambiguous_taxa	0	0	0	2	0	0	0	0	0	0	0	0	1	9	0	0	0	0	0	0	0	0	4	0
KR265038.1.1611	D_0__Eukaryota	D_1__Opisthokonta	D_2__Holozoa	D_3__Metazoa (Animalia)	D_8__Enoplia	D_9__Enoplida	NA	5	2	25	102	3	52	295	32	39	19	166	129	7	298	90	30	153	1	385	0	0	0	0	129
JF293026.1.1733	D_0__Eukaryota	D_1__Opisthokonta	D_2__Holozoa	D_3__Metazoa (Animalia)	D_7__Enopla	D_8__Monostilifera	Ambiguous_taxa	23	5	0	0	0	0	16	0	2	14	0	0	0	12	4	2	9	0	1	0	0	0	128	3
EU272626.1.1790	D_0__Eukaryota	D_1__Opisthokonta	D_2__Holozoa	D_3__Metazoa (Animalia)	D_7__Hydroidolina	D_8__Leptothecata	NA	0	0	0	0	0	0	0	0	0	0	0	0	0	0	0	0	0	0	0	0	8	0	0	0
AY859645.1.1770	D_0__Eukaryota	D_1__Opisthokonta	D_2__Holozoa	D_3__Metazoa (Animalia)	D_6__Echinodermata	D_7__Ophiuroidea	D_8__Ophiocoma echinata	11	2	390	1	1	4	3	0	45	0	8	0	0	6	3	7	7	0	7	0	0	0	0	2
KC529482.1.1716	D_0__Eukaryota	D_1__Opisthokonta	D_2__Holozoa	D_3__Metazoa (Animalia)	D_8__Rhabdocoela	D_9__Neodalyellida	D_10__Kaitalugia sp. NVS-2013	0	56	211	277	756	5	10	1	36	274	18	4	0	26	13	57	11	0	0	0	0	0	0	3
KP943805.1.1333	D_0__Eukaryota	D_1__Opisthokonta	D_2__Holozoa	D_3__Metazoa (Animalia)	D_8__Oligochaeta	D_9__Haplotaxida	NA	3	0	1	0	0	0	0	0	2	0	0	0	1	5	0	0	0	0	0	0	0	0	0	0
AB076651.1.1816	D_0__Eukaryota	D_1__Opisthokonta	D_2__Holozoa	D_3__Metazoa (Animalia)	D_9__Podocopa	D_10__Podocopida	D_11__Bicornucythere bisanensis	4	11	1	8	3	5	3	1	0	1	2	0	6	1	2	1	1	1	0	13	15	3	18	0
AF411899.1.1624	D_0__Eukaryota	D_1__Opisthokonta	D_2__Holozoa	D_3__Metazoa (Animalia)	D_8__Oligochaeta	D_9__Haplotaxida	Ambiguous_taxa	0	0	2	0	0	0	0	0	0	0	0	0	0	0	0	0	0	1	0	0	0	0	0	0
KJ759412.1.1803	D_0__Eukaryota	D_1__Opisthokonta	D_2__Holozoa	D_3__Metazoa (Animalia)	D_9__Copepoda	D_10__Cyclopoida	NA	0	0	0	0	3	0	0	0	0	0	0	0	0	0	0	0	0	0	0	0	0	0	0	0
FJ715299.1.1693	D_0__Eukaryota	D_1__Opisthokonta	D_2__Holozoa	D_3__Metazoa (Animalia)	D_7__Rhabditophora	D_8__Macrostomida	Ambiguous_taxa	20	0	6	2	0	5	6	1	0	6	3	2	0	13	0	0	0	2	0	3	1	7	6	1
JQ798550.1.1717	D_0__Eukaryota	D_1__Opisthokonta	D_2__Holozoa	D_3__Metazoa (Animalia)	D_6__Gastrotricha	D_7__Chaetonotida	Ambiguous_taxa	1	1	0	1	4	2	1	12	1	0	3	11	1	4	1	1	1	2	5	0	0	0	0	0
FJ384815.1.1751	D_0__Eukaryota	D_1__Opisthokonta	D_2__Holozoa	D_3__Metazoa (Animalia)	D_7__Catenulida	D_8__Stenostomidae	Ambiguous_taxa	0	0	0	0	0	0	0	0	0	1	0	0	0	0	0	0	2	0	0	0	0	0	0	0
EF116212.1.1732	D_0__Eukaryota	D_1__Opisthokonta	D_2__Holozoa	D_3__Metazoa (Animalia)	D_8__Palpata	D_9__Sabellida	D_10__Sabellastarte sp. BMH R2891	0	0	0	0	0	2	0	0	1	0	0	0	0	0	0	0	0	0	0	0	0	0	0	0
GQ326877.1.1813	D_0__Eukaryota	D_1__Opisthokonta	D_2__Holozoa	D_3__Metazoa (Animalia)	D_7__Gastropoda	D_8__Heterobranchia	NA	0	0	0	0	0	0	0	0	0	0	0	0	0	0	0	0	0	0	0	0	0	0	8	0
AY282592.1.1705	D_0__Eukaryota	D_1__Opisthokonta	D_2__Holozoa	D_3__Metazoa (Animalia)	D_7__Gastropoda	D_8__Heterobranchia	NA	0	0	0	5	0	0	0	0	0	0	0	0	0	0	0	0	0	0	0	0	0	0	0	0
JF903647.1.1805	D_0__Eukaryota	D_1__Opisthokonta	D_2__Holozoa	D_3__Metazoa (Animalia)	D_8__Palpata	D_9__Phyllodocida	NA	0	0	0	0	0	0	0	0	0	0	0	0	0	0	0	0	0	0	0	1	0	0	1	0
KC901969.1.1725	D_0__Eukaryota	D_1__Opisthokonta	D_2__Holozoa	D_3__Metazoa (Animalia)	D_5__Demospongiae	D_6__Tetractinellida	Ambiguous_taxa	0	0	0	0	0	0	0	0	0	0	0	0	0	2	0	0	0	0	0	0	0	0	0	0
U42452.1.1796	D_0__Eukaryota	D_1__Opisthokonta	D_2__Holozoa	D_3__Metazoa (Animalia)	D_6__Calcinea	D_7__Clathrinida	Ambiguous_taxa	0	2	0	0	0	0	0	0	0	0	0	0	0	0	0	0	0	0	0	0	0	0	0	0
KJ887459.1.1772	D_0__Eukaryota	D_1__Opisthokonta	D_2__Holozoa	D_3__Metazoa (Animalia)	D_8__Rhabdocoela	D_9__Kalyptorhynchia	D_10__Gyratrix hermaphroditus	307	21	10	0	15	0	29	99	5	85	11	15	87	4	1	0	0	0	75	1	0	9	4	2
HM564410.1.1617	D_0__Eukaryota	D_1__Opisthokonta	D_2__Holozoa	D_3__Metazoa (Animalia)	D_8__Enoplia	D_9__Enoplida	NA	42	13	6	31	22	1	12	13	0	12	1	36	82	42	12	12	18	5	9	5	1	0	116	12
AJ966482.1.1734	D_0__Eukaryota	D_1__Opisthokonta	D_2__Holozoa	D_3__Metazoa (Animalia)	D_7__Chromadorea	D_8__Monhysterida	D_9__Diplolaimella dievengatensis	52	121	91	115	39	51	122	89	30	22	1	156	82	310	1	115	1	1	37	6	0	0	0	31
AY553974.1.1739	D_0__Eukaryota	D_1__Opisthokonta	D_2__Holozoa	D_3__Metazoa (Animalia)	D_8__Heteroconchia	D_9__Veneroida	NA	0	0	0	0	0	0	0	0	0	1	0	0	0	0	0	0	0	0	0	0	0	0	1	0
AY928376.1.1753	D_0__Eukaryota	D_1__Opisthokonta	D_2__Holozoa	D_3__Metazoa (Animalia)	D_7__Enopla	D_8__Monostilifera	NA	0	1	0	0	0	0	0	0	0	0	0	0	0	1	0	0	0	0	0	0	0	0	0	0
FN433903.1.1738	D_0__Eukaryota	D_1__Opisthokonta	D_2__Holozoa	D_3__Metazoa (Animalia)	D_8__Enoplia	D_9__Enoplida	NA	0	0	4	0	0	0	0	0	0	0	0	0	0	0	0	0	0	0	0	0	0	0	0	0
KU519536.1.1669	D_0__Eukaryota	D_1__Opisthokonta	D_2__Holozoa	D_3__Metazoa (Animalia)	D_6__Echinodermata	D_7__Ophiuroidea	NA	4	1	64	0	0	0	0	0	1	0	1	0	0	4	0	0	0	0	2	0	0	0	0	0
JF903649.1.1858	D_0__Eukaryota	D_1__Opisthokonta	D_2__Holozoa	D_3__Metazoa (Animalia)	D_8__Palpata	D_9__Phyllodocida	D_10__Syllis alternata	0	0	0	0	0	0	91	0	0	0	0	0	0	0	0	0	0	0	0	0	0	0	0	0
AY348883.1.1724	D_0__Eukaryota	D_1__Opisthokonta	D_2__Holozoa	D_3__Metazoa (Animalia)	D_5__Homoscleromorpha	D_6__Homosclerophorida	D_7__Oscarella tuberculata	0	57	0	0	0	0	0	0	0	0	0	0	6	0	0	1	5	0	32	0	0	0	0	1
FR819687.1.1765	D_0__Eukaryota	D_1__Opisthokonta	D_2__Holozoa	D_3__Metazoa (Animalia)	D_5__Demospongiae	D_6__Poecilosclerida	Ambiguous_taxa	0	0	0	0	0	0	0	0	0	0	2	0	0	0	3	0	0	0	0	0	0	0	0	0
KC479081.1.1611	D_0__Eukaryota	D_1__Opisthokonta	D_2__Holozoa	D_3__Metazoa (Animalia)	D_6__Calcinea	D_7__Clathrinida	NA	0	2	0	0	0	0	0	0	0	0	0	0	1	0	0	0	0	0	0	0	0	0	0	0
EF024291.1.1787	D_0__Eukaryota	D_1__Opisthokonta	D_2__Holozoa	D_3__Metazoa (Animalia)	D_8__Ellipura	D_9__Collembola	NA	0	0	0	0	0	0	0	0	0	0	0	0	0	70	0	0	0	0	0	0	0	0	0	0
DQ779641.1.1711	D_0__Eukaryota	D_1__Opisthokonta	D_2__Holozoa	D_3__Metazoa (Animalia)	D_8__Scolecida	D_9__Opheliidae	NA	80	109	26	19	1	65	302	12	147	13	21	4	4	22	55	21	74	14	15	0	0	0	0	8
KT072140.1.1642	D_0__Eukaryota	D_1__Opisthokonta	D_2__Holozoa	D_3__Metazoa (Animalia)	D_7__Chromadorea	D_8__Monhysterida	NA	0	0	0	0	0	0	0	0	4	0	0	0	0	0	0	0	0	1	3	0	0	0	0	0
L10828.1.1787	D_0__Eukaryota	D_1__Opisthokonta	D_2__Holozoa	D_3__Metazoa (Animalia)	D_4__Placozoa	D_5__Trichoplax	Ambiguous_taxa	0	0	0	0	0	0	0	1	0	0	0	0	4	0	0	0	0	0	0	0	0	0	0	0
AF120515.1.1767	D_0__Eukaryota	D_1__Opisthokonta	D_2__Holozoa	D_3__Metazoa (Animalia)	D_7__Gastropoda	D_8__Neritimorpha	Ambiguous_taxa	9	709	0	162	43	675	13	0	0	0	0	43	59	1	0	10	1	7	31	36	0	5	4	187
KC869827.1.1763	D_0__Eukaryota	D_1__Opisthokonta	D_2__Holozoa	D_3__Metazoa (Animalia)	D_8__Rhabdocoela	D_9__Kalyptorhynchia	D_10__Gyratrix hermaphroditus	40	3	0	0	0	0	1	0	2	15	0	1	9	0	0	0	0	0	5	0	0	0	0	0
JF903590.1.1783	D_0__Eukaryota	D_1__Opisthokonta	D_2__Holozoa	D_3__Metazoa (Animalia)	D_8__Palpata	D_9__Phyllodocida	D_10__Salvatoria koorineclavata	6	277	2	11	12	17	30	3	20	4	16	2	5	3	9	9	8	0	0	0	0	0	0	5
AF372733.1.1693	D_0__Eukaryota	D_1__Opisthokonta	D_2__Holozoa	D_3__Metazoa (Animalia)	D_9__Copepoda	D_10__Calanoida	D_11__uncultured metazoan	8	0	0	9	0	11	4	6	4	277	4	2	9	127	2	3	0	2	0	4	16	11	6	6
JF781539.1.1805	D_0__Eukaryota	D_1__Opisthokonta	D_2__Holozoa	D_3__Metazoa (Animalia)	D_9__Copepoda	D_10__Cyclopoida	D_11__Cyclopina gracilis	0	0	0	4	10	0	1	0	1	0	4	0	0	0	1	1	0	0	0	0	0	0	0	1
EF489345.1.1706	D_0__Eukaryota	D_1__Opisthokonta	D_2__Holozoa	D_3__Metazoa (Animalia)	D_7__Gastropoda	D_8__Heterobranchia	NA	0	0	0	6	0	0	0	0	0	0	0	0	0	0	0	0	0	4	0	0	0	0	0	9
JQ272310.1.1262	D_0__Eukaryota	D_1__Opisthokonta	D_2__Holozoa	D_3__Metazoa (Animalia)	D_6__Calcinea	D_7__Clathrinida	Ambiguous_taxa	0	6	0	0	0	0	0	0	0	0	0	0	5	0	7	0	10	0	22	0	0	0	0	3
AY854236.1.1410	D_0__Eukaryota	D_1__Opisthokonta	D_2__Holozoa	D_3__Metazoa (Animalia)	D_7__Chromadorea	D_8__Monhysterida	NA	7	1	0	0	3	0	3	1	0	9	3	4	0	28	2	1	0	2	0	5176	3447	2404	4908	1
DQ927310.1.1932	D_0__Eukaryota	D_1__Opisthokonta	D_2__Holozoa	D_3__Metazoa (Animalia)	D_5__Demospongiae	D_6__Haplosclerida	D_7__Callyspongia sp. B GPM-2011	0	1	0	0	0	0	0	0	0	0	0	0	0	0	0	0	1	0	0	0	0	0	0	0
KJ925306.1.1500	D_0__Eukaryota	D_1__Opisthokonta	D_2__Holozoa	D_3__Metazoa (Animalia)	D_9__Copepoda	D_10__Cyclopoida	NA	0	0	0	0	6	0	0	0	0	0	0	0	0	0	0	0	0	0	0	0	0	0	0	0
AJ012507.1.1768	D_0__Eukaryota	D_1__Opisthokonta	D_2__Holozoa	D_3__Metazoa (Animalia)	D_8__Rhabdocoela	D_9__Kalyptorhynchia	D_10__Cheliplana cf. orthocirra	0	0	0	0	0	0	0	0	1	0	0	0	0	0	0	0	0	0	0	435	699	419	43	0
HM564490.1.1620	D_0__Eukaryota	D_1__Opisthokonta	D_2__Holozoa	D_3__Metazoa (Animalia)	D_8__Enoplia	D_9__Enoplida	D_10__Halalaimus sp. BCA25	19	7	2	5	1	0	10	5	11	11	0	8	15	0	9	1	8	0	10	0	0	0	0	0
FJ040492.1.1703	D_0__Eukaryota	D_1__Opisthokonta	D_2__Holozoa	D_3__Metazoa (Animalia)	D_8__Enoplia	D_9__Enoplida	D_10__Anoplostoma sp. 1093	34	42	0	0	0	0	1	0	0	50	0	0	0	7	0	25	0	0	105	0	0	0	0	0
DQ079927.1.1770	D_0__Eukaryota	D_1__Opisthokonta	D_2__Holozoa	D_3__Metazoa (Animalia)	D_6__Gnathostomulida	D_7__Filospermoidea	D_8__Haplognathia gubbarnorum	0	0	0	0	0	0	0	0	0	0	0	0	0	0	0	0	0	0	0	0	2	0	0	0
FJ917212.1.1854	D_0__Eukaryota	D_1__Opisthokonta	D_2__Holozoa	D_3__Metazoa (Animalia)	D_7__Gastropoda	D_8__Heterobranchia	NA	0	0	8	5983	6141	302	33	0	543	8	6	5	62	53	0	62	1	29	68	0	0	0	0	25
AB674985.1.1762	D_0__Eukaryota	D_1__Opisthokonta	D_2__Holozoa	D_3__Metazoa (Animalia)	D_9__Podocopa	D_10__Podocopida	NA	231	498	35	0	2	61	134	0	32	365	0	0	108	70	0	8	0	0	4	0	0	0	0	0
EF591321.1.1698	D_0__Eukaryota	D_1__Opisthokonta	D_2__Holozoa	D_3__Metazoa (Animalia)	D_7__Chromadorea	D_8__Araeolaimida	D_9__Setostephanolaimus spartinae	0	0	0	0	0	0	0	0	0	0	0	0	0	0	0	0	0	0	0	0	0	0	3	0
AY284686.1.1716	D_0__Eukaryota	D_1__Opisthokonta	D_2__Holozoa	D_3__Metazoa (Animalia)	D_7__Chromadorea	D_8__Rhabditida	D_9__Metateratocephalus crassidens	0	0	0	0	0	0	0	0	0	0	0	26	0	0	0	0	0	0	0	0	0	0	0	0
EU728437.1.1671	D_0__Eukaryota	D_1__Opisthokonta	D_2__Holozoa	D_3__Metazoa (Animalia)	D_7__Enteropneusta	D_8__Ptychoderidae	Ambiguous_taxa	0	0	0	34	0	0	25	0	0	0	0	1	1183	0	0	0	0	0	857	0	0	0	0	28
New.ReferenceOTU29	D_0__Eukaryota	D_1__Opisthokonta	D_2__Holozoa	D_3__Metazoa (Animalia)	D_8__Arachnida	D_9__Acari	NA	10	19	6	8	5	96	221	16	242	2	9	8	12	3	51	147	79	0	19	0	0	0	0	7
New.ReferenceOTU5405	D_0__Eukaryota	D_1__Opisthokonta	D_2__Holozoa	D_3__Metazoa (Animalia)	D_7__Chromadorea	D_8__Desmodorida	D_9__Catanema sp. 'st andrea'	0	0	0	0	0	0	0	0	0	0	0	0	0	0	0	0	0	0	0	1	9	5	0	0
New.ReferenceOTU5402	D_0__Eukaryota	D_1__Opisthokonta	D_2__Holozoa	D_3__Metazoa (Animalia)	D_9__Copepoda	D_10__Harpacticoida	NA	0	3	0	2	2	1	1	4	1	1	0	0	1	2	0	0	0	0	0	0	0	0	0	1
New.ReferenceOTU5409	D_0__Eukaryota	D_1__Opisthokonta	D_2__Holozoa	D_3__Metazoa (Animalia)	D_6__Echinodermata	D_7__Ophiuroidea	D_8__Ophiocoma echinata	0	0	6	0	0	0	0	0	1	0	0	0	0	0	0	0	0	0	0	0	0	0	0	0
New.ReferenceOTU707	D_0__Eukaryota	D_1__Opisthokonta	D_2__Holozoa	D_3__Metazoa (Animalia)	D_9__Copepoda	D_10__Harpacticoida	D_11__Nitokra hibernica	0	0	0	0	0	0	0	0	0	0	0	0	0	0	0	0	0	0	2	0	0	0	0	0
New.ReferenceOTU6279	D_0__Eukaryota	D_1__Opisthokonta	D_2__Holozoa	D_3__Metazoa (Animalia)	D_9__Copepoda	D_10__Cyclopoida	D_11__Cyclopina gracilis	0	0	0	0	0	1	2	0	9	0	1	1	1	0	0	0	0	0	2	0	0	0	0	0
New.ReferenceOTU6272	D_0__Eukaryota	D_1__Opisthokonta	D_2__Holozoa	D_3__Metazoa (Animalia)	D_9__Copepoda	D_10__Harpacticoida	D_11__Typhlamphiascus typhlops	0	0	0	0	0	0	0	0	87	0	0	0	0	0	0	0	0	0	0	0	0	0	0	0
New.ReferenceOTU7589	D_0__Eukaryota	D_1__Opisthokonta	D_2__Holozoa	D_3__Metazoa (Animalia)	D_8__Enoplia	D_9__Enoplida	NA	13	0	0	0	0	0	0	0	0	0	0	0	0	0	18	1	45	0	0	0	0	0	0	0
New.ReferenceOTU7588	D_0__Eukaryota	D_1__Opisthokonta	D_2__Holozoa	D_3__Metazoa (Animalia)	D_7__Chromadorea	D_8__Monhysterida	D_9__Monhysteridae environmental sample	5	9	0	0	0	0	3	0	3	0	6	5	0	0	0	0	4	1	0	0	0	0	0	1
New.ReferenceOTU7581	D_0__Eukaryota	D_1__Opisthokonta	D_2__Holozoa	D_3__Metazoa (Animalia)	D_8__Palpata	D_9__Phyllodocida	NA	0	0	1	0	0	0	0	0	8	0	0	1	0	0	0	0	0	0	0	0	0	0	0	0
New.ReferenceOTU7585	D_0__Eukaryota	D_1__Opisthokonta	D_2__Holozoa	D_3__Metazoa (Animalia)	D_9__Copepoda	D_10__Harpacticoida	NA	0	0	0	0	0	1	1	0	4	0	0	0	0	0	0	0	0	0	0	0	0	0	0	0
New.ReferenceOTU7584	D_0__Eukaryota	D_1__Opisthokonta	D_2__Holozoa	D_3__Metazoa (Animalia)	D_6__Brachiopoda	D_7__Phoroniformea	NA	1	2	1	0	0	12	32	0	25	0	0	0	0	0	6	2	8	0	1	0	0	0	0	0
New.ReferenceOTU6180	D_0__Eukaryota	D_1__Opisthokonta	D_2__Holozoa	D_3__Metazoa (Animalia)	D_8__Palpata	D_9__Phyllodocida	NA	0	0	0	0	0	0	3	0	2	0	0	0	0	0	0	2	0	0	0	0	0	0	0	0
New.ReferenceOTU6185	D_0__Eukaryota	D_1__Opisthokonta	D_2__Holozoa	D_3__Metazoa (Animalia)	D_7__Chromadorea	D_8__Monhysterida	D_9__Monhysteridae environmental sample	0	2	0	6	0	0	2	0	0	0	0	0	47	0	0	0	0	0	0	0	0	0	0	9
New.ReferenceOTU6186	D_0__Eukaryota	D_1__Opisthokonta	D_2__Holozoa	D_3__Metazoa (Animalia)	D_7__Chromadorea	D_8__Monhysterida	Ambiguous_taxa	1	0	0	1	0	0	0	0	0	0	0	0	0	0	0	0	0	0	0	0	0	0	0	1
New.ReferenceOTU6187	D_0__Eukaryota	D_1__Opisthokonta	D_2__Holozoa	D_3__Metazoa (Animalia)	D_9__Podocopa	D_10__Podocopida	D_11__Xiphichilus sp. SN003	0	0	0	1	0	0	0	0	0	0	0	0	0	0	1	0	0	0	0	0	0	0	0	0
New.ReferenceOTU7057	D_0__Eukaryota	D_1__Opisthokonta	D_2__Holozoa	D_3__Metazoa (Animalia)	D_9__Copepoda	D_10__Cyclopoida	NA	0	0	0	0	1	3	2	1	5	0	0	0	0	0	1	1	1	0	1	0	0	0	0	1
New.ReferenceOTU7052	D_0__Eukaryota	D_1__Opisthokonta	D_2__Holozoa	D_3__Metazoa (Animalia)	D_9__Copepoda	D_10__Harpacticoida	NA	0	0	0	0	0	0	0	0	0	0	1	0	0	1	0	0	0	0	0	0	0	0	0	0
New.ReferenceOTU6988	D_0__Eukaryota	D_1__Opisthokonta	D_2__Holozoa	D_3__Metazoa (Animalia)	D_9__Copepoda	D_10__Harpacticoida	NA	0	0	0	0	0	1	9	0	2	0	2	1	0	0	0	0	0	0	1	0	0	0	0	0
New.ReferenceOTU6980	D_0__Eukaryota	D_1__Opisthokonta	D_2__Holozoa	D_3__Metazoa (Animalia)	D_9__Podocopa	D_10__Podocopida	D_11__Ishizakiella miurensis	0	0	0	0	0	0	0	0	0	0	0	0	0	0	0	0	0	0	0	0	0	7	3	0
New.ReferenceOTU3247	D_0__Eukaryota	D_1__Opisthokonta	D_2__Holozoa	D_3__Metazoa (Animalia)	D_8__Rhabdocoela	D_9__Kalyptorhynchia	D_10__Gyratrix hermaphroditus	0	0	0	1	2	0	19	7	9	0	6	0	0	0	0	2	0	0	0	0	0	0	0	0
New.ReferenceOTU3248	D_0__Eukaryota	D_1__Opisthokonta	D_2__Holozoa	D_3__Metazoa (Animalia)	D_7__Rhabditophora	D_8__Macrostomida	NA	0	0	0	0	0	0	0	0	2	0	0	0	0	0	0	0	0	0	0	0	0	0	1	0
New.ReferenceOTU3939	D_0__Eukaryota	D_1__Opisthokonta	D_2__Holozoa	D_3__Metazoa (Animalia)	D_9__Copepoda	D_10__Harpacticoida	NA	0	0	0	0	0	1	1	1	1	0	0	0	0	0	0	0	0	0	0	0	0	0	0	0
New.ReferenceOTU4233	D_0__Eukaryota	D_1__Opisthokonta	D_2__Holozoa	D_3__Metazoa (Animalia)	D_9__Copepoda	D_10__Harpacticoida	D_11__Typhlamphiascus typhlops	1	0	0	0	2	6	0	0	5	0	0	2	0	1	6	0	8	0	0	0	0	0	0	0
New.ReferenceOTU4235	D_0__Eukaryota	D_1__Opisthokonta	D_2__Holozoa	D_3__Metazoa (Animalia)	D_7__Chromadorea	D_8__Monhysterida	Ambiguous_taxa	8	12	3	8	9	8	9	8	1	17	4	16	7	5	5	1	7	10	24	0	0	0	0	6
New.ReferenceOTU4238	D_0__Eukaryota	D_1__Opisthokonta	D_2__Holozoa	D_3__Metazoa (Animalia)	D_7__Chromadorea	D_8__Monhysterida	NA	0	0	0	0	0	0	2	0	2	4	0	0	0	10	0	0	0	0	0	1761	1223	863	1684	0
New.ReferenceOTU4239	D_0__Eukaryota	D_1__Opisthokonta	D_2__Holozoa	D_3__Metazoa (Animalia)	D_7__Chromadorea	D_8__Monhysterida	NA	0	6	9	6	0	0	0	0	39	5	0	0	0	0	0	0	0	0	0	0	0	0	0	0
New.ReferenceOTU7631	D_0__Eukaryota	D_1__Opisthokonta	D_2__Holozoa	D_3__Metazoa (Animalia)	D_7__Chromadorea	D_8__Monhysterida	NA	0	4	0	1	0	0	3	0	0	0	0	0	4	3	0	0	0	0	0	0	0	0	0	0
New.ReferenceOTU7632	D_0__Eukaryota	D_1__Opisthokonta	D_2__Holozoa	D_3__Metazoa (Animalia)	D_9__Copepoda	D_10__Harpacticoida	NA	0	0	0	0	0	0	0	1	4	1	0	0	0	0	0	2	0	0	0	0	0	0	0	0
New.ReferenceOTU7634	D_0__Eukaryota	D_1__Opisthokonta	D_2__Holozoa	D_3__Metazoa (Animalia)	D_9__Copepoda	D_10__Harpacticoida	NA	0	0	0	4	1	1	1	0	0	1	0	0	1	1	1	0	0	0	4	0	0	0	0	3
New.ReferenceOTU8054	D_0__Eukaryota	D_1__Opisthokonta	D_2__Holozoa	D_3__Metazoa (Animalia)	D_7__Chromadorea	D_8__Monhysterida	Ambiguous_taxa	15	14	4	11	11	5	7	6	4	16	10	16	5	5	5	0	9	1	25	0	0	0	0	8
New.ReferenceOTU8055	D_0__Eukaryota	D_1__Opisthokonta	D_2__Holozoa	D_3__Metazoa (Animalia)	D_9__Copepoda	D_10__Harpacticoida	NA	0	0	0	0	0	0	0	7	0	0	0	0	0	0	0	0	0	0	0	0	0	0	0	0
New.ReferenceOTU8057	D_0__Eukaryota	D_1__Opisthokonta	D_2__Holozoa	D_3__Metazoa (Animalia)	D_7__Chromadorea	D_8__Desmodorida	NA	0	0	0	0	0	0	0	0	0	0	0	0	0	0	0	0	0	0	0	2	1	0	1	0
New.ReferenceOTU8059	D_0__Eukaryota	D_1__Opisthokonta	D_2__Holozoa	D_3__Metazoa (Animalia)	D_7__Chromadorea	D_8__Chromadorida	NA	1	0	0	1	1	0	10	1	2	0	0	1	3	0	0	0	3	0	4	0	0	0	0	1
New.ReferenceOTU381	D_0__Eukaryota	D_1__Opisthokonta	D_2__Holozoa	D_3__Metazoa (Animalia)	D_9__Copepoda	D_10__Harpacticoida	NA	0	0	0	0	1	0	1	1	0	0	0	0	1	0	0	0	1	0	0	0	0	0	0	0
New.ReferenceOTU380	D_0__Eukaryota	D_1__Opisthokonta	D_2__Holozoa	D_3__Metazoa (Animalia)	D_7__Chromadorea	D_8__Monhysterida	D_9__Monhysteridae environmental sample	0	0	0	0	0	0	0	0	0	5	0	0	17	0	0	0	0	0	0	0	0	0	0	0
New.ReferenceOTU383	D_0__Eukaryota	D_1__Opisthokonta	D_2__Holozoa	D_3__Metazoa (Animalia)	D_7__Chromadorea	D_8__Monhysterida	D_9__Monhysteridae environmental sample	0	0	0	1	0	0	0	0	0	0	0	0	4	2	1	0	0	4	0	0	0	0	0	0
New.ReferenceOTU1066	D_0__Eukaryota	D_1__Opisthokonta	D_2__Holozoa	D_3__Metazoa (Animalia)	D_9__Copepoda	D_10__Calanoida	D_11__Tortanus sp. New Caledonia-RJH-2004	0	0	0	0	1	0	0	0	0	0	0	0	0	0	0	0	0	0	0	14	26	8	16	0
New.ReferenceOTU4581	D_0__Eukaryota	D_1__Opisthokonta	D_2__Holozoa	D_3__Metazoa (Animalia)	D_7__Gastropoda	D_8__Heterobranchia	NA	0	0	0	12	14	3	0	1	112	0	1	0	0	0	0	3	0	0	0	0	0	0	0	0
New.ReferenceOTU387	D_0__Eukaryota	D_1__Opisthokonta	D_2__Holozoa	D_3__Metazoa (Animalia)	D_9__Copepoda	D_10__Harpacticoida	NA	1	0	12	0	0	1	3	5	1	0	0	2	0	2	3	2	3	0	4	0	0	0	0	1
New.ReferenceOTU5989	D_0__Eukaryota	D_1__Opisthokonta	D_2__Holozoa	D_3__Metazoa (Animalia)	D_7__Gastropoda	D_8__Heterobranchia	NA	0	0	0	0	0	0	0	0	0	0	0	0	0	0	0	0	0	0	0	0	2	0	0	0
New.ReferenceOTU5984	D_0__Eukaryota	D_1__Opisthokonta	D_2__Holozoa	D_3__Metazoa (Animalia)	D_8__Palpata	D_9__Phyllodocida	NA	0	0	0	0	0	2	2	0	14	0	0	0	0	0	0	0	0	0	0	0	0	0	0	0
New.ReferenceOTU5987	D_0__Eukaryota	D_1__Opisthokonta	D_2__Holozoa	D_3__Metazoa (Animalia)	D_9__Copepoda	D_10__Calanoida	D_11__Tortanus sp. New Caledonia-RJH-2004	0	0	0	0	0	0	2	0	0	0	0	0	0	0	0	0	0	0	0	0	0	0	0	0
New.ReferenceOTU5181	D_0__Eukaryota	D_1__Opisthokonta	D_2__Holozoa	D_3__Metazoa (Animalia)	D_7__Chromadorea	D_8__Desmodorida	NA	0	0	4	0	0	0	0	0	0	0	0	0	0	0	0	0	0	0	0	0	0	0	0	0
New.ReferenceOTU5185	D_0__Eukaryota	D_1__Opisthokonta	D_2__Holozoa	D_3__Metazoa (Animalia)	D_9__Podocopa	D_10__Podocopida	D_11__Xiphichilus sp. SN003	0	0	0	0	0	0	0	0	0	0	0	0	0	0	0	0	0	0	0	2	1	3	0	0
New.ReferenceOTU5184	D_0__Eukaryota	D_1__Opisthokonta	D_2__Holozoa	D_3__Metazoa (Animalia)	D_7__Chromadorea	D_8__Monhysterida	D_9__Monhysteridae environmental sample	4	5	2	14	2	0	0	3	3	3	0	2	1	1	18	0	13	0	1	0	0	0	0	4
New.ReferenceOTU5186	D_0__Eukaryota	D_1__Opisthokonta	D_2__Holozoa	D_3__Metazoa (Animalia)	D_8__Enoplia	D_9__Enoplida	D_10__Halalaimus sp. BCA25	2	2	0	4	4	2	12	0	19	1	0	3	0	0	25	3	25	0	5	1	0	0	0	2
New.ReferenceOTU5189	D_0__Eukaryota	D_1__Opisthokonta	D_2__Holozoa	D_3__Metazoa (Animalia)	D_8__Scolecida	D_9__Opheliidae	D_10__Armandia brevis	0	0	0	0	0	1	9	0	8	0	0	0	0	0	1	1	3	0	1	0	0	0	0	0
New.ReferenceOTU5188	D_0__Eukaryota	D_1__Opisthokonta	D_2__Holozoa	D_3__Metazoa (Animalia)	D_8__Arachnida	D_9__Acari	NA	0	1	0	0	0	1	2	0	2	0	0	0	0	0	0	1	1	0	3	0	0	0	0	0
New.ReferenceOTU5767	D_0__Eukaryota	D_1__Opisthokonta	D_2__Holozoa	D_3__Metazoa (Animalia)	D_7__Chromadorea	D_8__Desmodorida	NA	0	5	0	0	0	0	2	0	4	0	0	0	8	0	0	0	0	0	0	0	0	0	0	0
New.ReferenceOTU6431	D_0__Eukaryota	D_1__Opisthokonta	D_2__Holozoa	D_3__Metazoa (Animalia)	D_7__Chromadorea	D_8__Monhysterida	D_9__Monhysteridae environmental sample	20	1	16	26	3	2	12	0	1	25	26	29	13	19	3	0	8	2	49	0	0	0	0	28
New.ReferenceOTU7241	D_0__Eukaryota	D_1__Opisthokonta	D_2__Holozoa	D_3__Metazoa (Animalia)	D_9__Copepoda	D_10__Harpacticoida	D_11__Copepoda environmental sample	0	2	0	1	2	0	2	1	1	0	0	0	0	0	0	0	0	0	0	0	0	0	0	1
New.ReferenceOTU5365	D_0__Eukaryota	D_1__Opisthokonta	D_2__Holozoa	D_3__Metazoa (Animalia)	D_8__Palpata	D_9__Phyllodocida	NA	0	7	2	2	1	1	8	1	15	0	3	0	0	2	0	4	1	0	0	0	0	0	0	1
New.ReferenceOTU5367	D_0__Eukaryota	D_1__Opisthokonta	D_2__Holozoa	D_3__Metazoa (Animalia)	D_9__Copepoda	D_10__Harpacticoida	NA	0	0	5	0	0	0	0	0	0	0	2	0	0	0	0	0	0	0	0	0	0	0	0	0
New.ReferenceOTU5366	D_0__Eukaryota	D_1__Opisthokonta	D_2__Holozoa	D_3__Metazoa (Animalia)	D_9__Copepoda	D_10__Harpacticoida	NA	0	1	0	0	0	0	0	0	0	0	0	0	0	0	1	0	0	0	0	0	0	0	0	0
New.ReferenceOTU5360	D_0__Eukaryota	D_1__Opisthokonta	D_2__Holozoa	D_3__Metazoa (Animalia)	D_8__Palpata	D_9__Phyllodocida	NA	0	3	1	5	0	0	1	1	1	0	0	0	0	0	0	0	0	0	0	0	0	0	0	0
New.ReferenceOTU5362	D_0__Eukaryota	D_1__Opisthokonta	D_2__Holozoa	D_3__Metazoa (Animalia)	D_7__Chromadorea	D_8__Monhysterida	NA	0	0	0	0	0	0	0	0	0	0	1	0	0	0	0	0	0	0	0	0	0	0	0	1
New.ReferenceOTU7243	D_0__Eukaryota	D_1__Opisthokonta	D_2__Holozoa	D_3__Metazoa (Animalia)	D_9__Podocopa	D_10__Podocopida	D_11__Propontocypris pirifera	0	0	0	0	0	0	0	0	0	0	0	0	0	0	0	0	1	0	1	0	0	0	0	0
New.ReferenceOTU7712	D_0__Eukaryota	D_1__Opisthokonta	D_2__Holozoa	D_3__Metazoa (Animalia)	D_7__Chromadorea	D_8__Desmodorida	NA	0	0	0	0	0	0	5	0	0	0	0	2	4	0	0	0	0	0	0	0	0	0	0	0
New.ReferenceOTU454	D_0__Eukaryota	D_1__Opisthokonta	D_2__Holozoa	D_3__Metazoa (Animalia)	D_7__Chromadorea	D_8__Desmodorida	NA	0	0	0	0	0	0	0	0	0	0	0	0	0	0	0	0	0	0	0	8	18	24	9	0
New.ReferenceOTU109	D_0__Eukaryota	D_1__Opisthokonta	D_2__Holozoa	D_3__Metazoa (Animalia)	D_9__Copepoda	D_10__Harpacticoida	NA	14	0	83	17	14	15	36	27	25	23	27	39	0	37	7	4	10	1	32	0	0	0	0	16
New.ReferenceOTU108	D_0__Eukaryota	D_1__Opisthokonta	D_2__Holozoa	D_3__Metazoa (Animalia)	D_8__Arachnida	D_9__Acari	D_10__Acarothrix sp. ARP-2015	205	340	527	392	146	555	246	586	386	916	909	631	337	350	208	238	371	108	57	0	0	0	0	345
New.ReferenceOTU450	D_0__Eukaryota	D_1__Opisthokonta	D_2__Holozoa	D_3__Metazoa (Animalia)	D_9__Podocopa	D_10__Podocopida	NA	0	0	0	0	0	0	0	0	2	0	2	0	0	0	0	0	0	0	0	0	0	0	0	0
New.ReferenceOTU453	D_0__Eukaryota	D_1__Opisthokonta	D_2__Holozoa	D_3__Metazoa (Animalia)	D_7__Chromadorea	D_8__Monhysterida	D_9__Monhysteridae environmental sample	0	1	0	0	1	0	0	0	0	0	0	0	1	0	0	0	0	0	0	0	0	0	0	0
New.ReferenceOTU452	D_0__Eukaryota	D_1__Opisthokonta	D_2__Holozoa	D_3__Metazoa (Animalia)	D_8__Palpata	D_9__Phyllodocida	D_10__Salvatoria koorineclavata	1	7	2	3	1	6	15	9	16	1	0	0	1	2	2	6	3	0	5	0	0	0	0	1
New.ReferenceOTU9094	D_0__Eukaryota	D_1__Opisthokonta	D_2__Holozoa	D_3__Metazoa (Animalia)	D_8__Arachnida	D_9__Acari	NA	0	0	0	1	1	4	3	0	3	0	0	0	0	0	3	2	3	0	1	0	0	0	0	0
New.ReferenceOTU459	D_0__Eukaryota	D_1__Opisthokonta	D_2__Holozoa	D_3__Metazoa (Animalia)	D_9__Copepoda	D_10__Calanoida	NA	0	0	0	0	0	0	0	0	0	0	2	0	0	0	0	0	0	0	0	0	0	0	0	0
New.ReferenceOTU9090	D_0__Eukaryota	D_1__Opisthokonta	D_2__Holozoa	D_3__Metazoa (Animalia)	D_9__Copepoda	D_10__Harpacticoida	NA	4	128	3	22	26	31	3	0	37	5	0	0	191	17	0	14	0	0	0	0	0	0	0	10
New.ReferenceOTU2321	D_0__Eukaryota	D_1__Opisthokonta	D_2__Holozoa	D_3__Metazoa (Animalia)	D_7__Chromadorea	D_8__Monhysterida	D_9__Desmolaimus sp. DeLaSp2	0	0	0	0	0	0	5	0	6	0	0	2	1	0	14	0	20	0	0	0	0	0	0	0
New.ReferenceOTU2322	D_0__Eukaryota	D_1__Opisthokonta	D_2__Holozoa	D_3__Metazoa (Animalia)	D_9__Copepoda	D_10__Harpacticoida	D_11__Paralaophonte congenera	0	0	0	0	0	0	0	0	0	0	3	0	0	1	0	0	0	0	0	0	0	0	0	0
New.ReferenceOTU2323	D_0__Eukaryota	D_1__Opisthokonta	D_2__Holozoa	D_3__Metazoa (Animalia)	D_9__Copepoda	D_10__Harpacticoida	NA	3	0	79	2	0	2	10	6	9	0	3	3	0	1	1	0	0	0	4	0	0	0	0	1
New.ReferenceOTU2324	D_0__Eukaryota	D_1__Opisthokonta	D_2__Holozoa	D_3__Metazoa (Animalia)	D_6__Echinodermata	D_7__Ophiuroidea	D_8__Ophiocoma echinata	0	0	11	2	0	0	1	0	1	0	0	0	0	0	0	0	0	0	0	0	0	0	0	0
New.ReferenceOTU2325	D_0__Eukaryota	D_1__Opisthokonta	D_2__Holozoa	D_3__Metazoa (Animalia)	D_7__Chromadorea	D_8__Monhysterida	D_9__Monhysteridae environmental sample	19	1	2	10	1	1	2	8	0	4	7	8	3	0	1	0	0	7	8	0	0	0	0	7
New.ReferenceOTU2327	D_0__Eukaryota	D_1__Opisthokonta	D_2__Holozoa	D_3__Metazoa (Animalia)	D_7__Chromadorea	D_8__Monhysterida	D_9__Monhysteridae environmental sample	4	3	0	2	1	0	0	1	1	4	0	2	3	2	1	0	2	2	2	0	0	0	0	1
New.ReferenceOTU8876	D_0__Eukaryota	D_1__Opisthokonta	D_2__Holozoa	D_3__Metazoa (Animalia)	D_8__Rhabdocoela	D_9__Kalyptorhynchia	NA	0	0	0	0	0	0	0	0	0	0	0	0	0	0	0	0	0	0	0	2	10	5	1	0
New.ReferenceOTU8877	D_0__Eukaryota	D_1__Opisthokonta	D_2__Holozoa	D_3__Metazoa (Animalia)	D_7__Chromadorea	D_8__Monhysterida	Ambiguous_taxa	4	9	0	12	9	4	8	8	1	9	2	2	9	3	2	0	4	2	11	0	0	0	0	4
New.ReferenceOTU8874	D_0__Eukaryota	D_1__Opisthokonta	D_2__Holozoa	D_3__Metazoa (Animalia)	D_9__Copepoda	D_10__Harpacticoida	NA	0	0	0	0	0	2	0	2	0	0	0	0	0	0	0	2	0	0	0	0	0	0	0	0
New.ReferenceOTU8871	D_0__Eukaryota	D_1__Opisthokonta	D_2__Holozoa	D_3__Metazoa (Animalia)	D_7__Acoelomorpha	D_8__Acoela	D_9__Heterochaerus australis	0	0	0	0	0	0	0	3	0	0	1	0	0	0	0	0	0	0	0	0	0	0	0	0
New.ReferenceOTU8919	D_0__Eukaryota	D_1__Opisthokonta	D_2__Holozoa	D_3__Metazoa (Animalia)	D_7__Chromadorea	D_8__Desmodorida	NA	0	0	0	0	1	0	0	0	0	0	0	0	1	0	0	0	1	0	0	0	0	0	0	0
New.ReferenceOTU8918	D_0__Eukaryota	D_1__Opisthokonta	D_2__Holozoa	D_3__Metazoa (Animalia)	D_9__Podocopa	D_10__Podocopida	D_11__Ishizakiella miurensis	0	0	0	0	0	0	0	0	0	0	0	0	0	0	0	0	0	0	0	0	0	2	1	0
New.ReferenceOTU8911	D_0__Eukaryota	D_1__Opisthokonta	D_2__Holozoa	D_3__Metazoa (Animalia)	D_7__Acoelomorpha	D_8__Acoela	NA	0	0	0	0	0	0	0	0	0	0	0	0	0	0	0	0	0	0	0	0	2	0	0	0
New.ReferenceOTU8913	D_0__Eukaryota	D_1__Opisthokonta	D_2__Holozoa	D_3__Metazoa (Animalia)	D_9__Copepoda	D_10__Harpacticoida	D_11__Canuella perplexa	0	0	0	0	1	0	0	0	0	0	0	3	0	0	1	0	0	0	0	0	0	0	1	0
New.ReferenceOTU8912	D_0__Eukaryota	D_1__Opisthokonta	D_2__Holozoa	D_3__Metazoa (Animalia)	D_7__Chromadorea	D_8__Monhysterida	D_9__Monhysteridae environmental sample	34	34	40	21	11	18	11	6	2	50	27	78	37	57	17	0	43	25	26	0	0	0	0	20
New.ReferenceOTU8917	D_0__Eukaryota	D_1__Opisthokonta	D_2__Holozoa	D_3__Metazoa (Animalia)	D_8__Scolecida	D_9__Terebellida	D_10__Thelepus crispus	0	0	0	0	0	0	91	0	0	0	0	0	0	0	0	0	0	0	2	0	0	0	0	0
New.ReferenceOTU8916	D_0__Eukaryota	D_1__Opisthokonta	D_2__Holozoa	D_3__Metazoa (Animalia)	D_7__Chromadorea	D_8__Desmodorida	D_9__Molgolaimus demani	123	47	82	193	111	11	33	628	9	439	72	379	206	45	33	3	104	345	24	0	0	0	18	217
New.ReferenceOTU3749	D_0__Eukaryota	D_1__Opisthokonta	D_2__Holozoa	D_3__Metazoa (Animalia)	D_7__Chromadorea	D_8__Monhysterida	D_9__Monhysteridae environmental sample	0	0	0	0	0	0	0	0	1	0	0	0	1	0	0	0	1	0	1	0	0	0	0	0
New.ReferenceOTU6048	D_0__Eukaryota	D_1__Opisthokonta	D_2__Holozoa	D_3__Metazoa (Animalia)	D_8__Palpata	D_9__Phyllodocida	NA	0	0	0	6	3	1	1	0	19	0	0	0	0	0	0	3	1	0	0	0	0	0	0	0
New.ReferenceOTU6519	D_0__Eukaryota	D_1__Opisthokonta	D_2__Holozoa	D_3__Metazoa (Animalia)	D_9__Copepoda	D_10__Harpacticoida	NA	0	14	9	0	0	19	0	0	105	0	0	2	2	0	0	37	0	0	0	0	0	0	0	0
New.ReferenceOTU3743	D_0__Eukaryota	D_1__Opisthokonta	D_2__Holozoa	D_3__Metazoa (Animalia)	D_9__Copepoda	D_10__Harpacticoida	NA	0	0	0	1	0	0	0	0	3	0	0	0	0	0	0	0	0	0	3	0	0	0	0	3
New.ReferenceOTU6046	D_0__Eukaryota	D_1__Opisthokonta	D_2__Holozoa	D_3__Metazoa (Animalia)	D_8__Arachnida	D_9__Acari	NA	8	16	2	8	4	40	46	3	39	2	14	8	15	9	26	15	37	0	17	0	0	0	0	6
New.ReferenceOTU3746	D_0__Eukaryota	D_1__Opisthokonta	D_2__Holozoa	D_3__Metazoa (Animalia)	D_8__Rhabdocoela	D_9__Kalyptorhynchia	NA	0	0	0	10	0	0	0	0	0	0	0	0	0	0	0	0	3	0	0	0	0	0	0	24
New.ReferenceOTU1163	D_0__Eukaryota	D_1__Opisthokonta	D_2__Holozoa	D_3__Metazoa (Animalia)	D_8__Rhabdocoela	D_9__Kalyptorhynchia	NA	0	0	0	0	0	1	0	0	2	0	0	1	0	0	0	1	2	0	0	0	0	0	0	0
New.ReferenceOTU1160	D_0__Eukaryota	D_1__Opisthokonta	D_2__Holozoa	D_3__Metazoa (Animalia)	D_7__Chromadorea	D_8__Desmodorida	NA	0	0	0	10	2	0	0	3	0	0	0	0	0	0	10	0	12	0	0	0	0	0	0	1
New.ReferenceOTU1899	D_0__Eukaryota	D_1__Opisthokonta	D_2__Holozoa	D_3__Metazoa (Animalia)	D_7__Chromadorea	D_8__Monhysterida	NA	0	0	0	0	0	0	0	0	0	0	0	0	0	0	0	0	0	0	0	2	4	7	4	0
New.ReferenceOTU1896	D_0__Eukaryota	D_1__Opisthokonta	D_2__Holozoa	D_3__Metazoa (Animalia)	D_9__Copepoda	D_10__Calanoida	NA	0	0	0	0	0	0	0	0	0	0	0	0	0	0	0	0	0	0	0	6	1	1	0	0
New.ReferenceOTU1895	D_0__Eukaryota	D_1__Opisthokonta	D_2__Holozoa	D_3__Metazoa (Animalia)	D_7__Chromadorea	D_8__Chromadorida	D_9__Punctodora ratzeburgensis	0	9	2	2	1	0	6	0	3	2	0	3	2	0	0	0	4	0	10	0	0	0	0	2
New.ReferenceOTU1169	D_0__Eukaryota	D_1__Opisthokonta	D_2__Holozoa	D_3__Metazoa (Animalia)	D_6__Gastrotricha	D_7__Chaetonotida	D_8__Aspidiophorus paramediterraneus	10	0	0	0	3	4	0	0	0	13	41	54	0	22	0	0	0	9	49	0	0	4	21	2
New.ReferenceOTU8156	D_0__Eukaryota	D_1__Opisthokonta	D_2__Holozoa	D_3__Metazoa (Animalia)	D_9__Myodocopa	D_10__Myodocopida	D_11__Rutiderma apex	2	0	0	5	1	1	0	0	3	0	0	0	0	0	1	2	2	0	0	0	0	0	0	4
New.ReferenceOTU7939	D_0__Eukaryota	D_1__Opisthokonta	D_2__Holozoa	D_3__Metazoa (Animalia)	D_7__Chromadorea	D_8__Monhysterida	D_9__Monhysteridae environmental sample	4	5	0	0	0	0	5	0	4	3	0	2	7	2	2	0	0	0	0	0	0	0	0	0
New.ReferenceOTU7930	D_0__Eukaryota	D_1__Opisthokonta	D_2__Holozoa	D_3__Metazoa (Animalia)	D_7__Chromadorea	D_8__Desmodorida	NA	717	150	221	194	815	81	244	155	176	357	123	2801	471	313	396	8	834	171	364	0	0	0	59	117
New.ReferenceOTU7937	D_0__Eukaryota	D_1__Opisthokonta	D_2__Holozoa	D_3__Metazoa (Animalia)	D_7__Chromadorea	D_8__Monhysterida	D_9__Monhysteridae environmental sample	120	22	16	36	18	9	28	12	1	102	40	22	74	26	11	2	31	9	53	0	0	0	0	35
New.ReferenceOTU7935	D_0__Eukaryota	D_1__Opisthokonta	D_2__Holozoa	D_3__Metazoa (Animalia)	D_7__Chromadorea	D_8__Monhysterida	D_9__Monhysteridae environmental sample	110	109	13	148	89	0	44	70	10	40	5	64	196	186	92	23	138	12	121	0	0	0	0	39
New.ReferenceOTU4917	D_0__Eukaryota	D_1__Opisthokonta	D_2__Holozoa	D_3__Metazoa (Animalia)	D_7__Chromadorea	D_8__Desmodorida	NA	0	0	1	0	0	0	2	0	0	0	0	0	0	0	0	0	0	0	0	0	0	0	0	0
New.ReferenceOTU4916	D_0__Eukaryota	D_1__Opisthokonta	D_2__Holozoa	D_3__Metazoa (Animalia)	D_9__Podocopa	D_10__Podocopida	NA	0	6	0	4	0	5	12	1	20	0	0	0	0	0	0	2	0	0	0	0	0	0	0	0
New.ReferenceOTU4911	D_0__Eukaryota	D_1__Opisthokonta	D_2__Holozoa	D_3__Metazoa (Animalia)	D_7__Chromadorea	D_8__Desmodorida	NA	2	0	2	2	0	0	5	0	0	0	2	13	1	1	17	0	46	7	0	2479	2004	2524	1515	9
New.ReferenceOTU4910	D_0__Eukaryota	D_1__Opisthokonta	D_2__Holozoa	D_3__Metazoa (Animalia)	D_7__Chromadorea	D_8__Desmodorida	NA	1	0	3	1	2	0	0	0	1	0	0	12	1	0	1	0	1	1	2	0	0	0	1	1
New.ReferenceOTU4912	D_0__Eukaryota	D_1__Opisthokonta	D_2__Holozoa	D_3__Metazoa (Animalia)	D_7__Chromadorea	D_8__Monhysterida	NA	0	0	0	1	0	0	0	0	0	0	0	0	0	9	0	0	0	1	0	0	0	0	0	0
New.ReferenceOTU3028	D_0__Eukaryota	D_1__Opisthokonta	D_2__Holozoa	D_3__Metazoa (Animalia)	D_9__Myodocopa	D_10__Halocyprida	NA	0	0	0	0	0	0	62	0	0	0	0	8	2	0	0	0	0	0	0	0	0	0	0	0
New.ReferenceOTU660	D_0__Eukaryota	D_1__Opisthokonta	D_2__Holozoa	D_3__Metazoa (Animalia)	D_9__Copepoda	D_10__Harpacticoida	NA	93	337	27	203	287	484	610	45	483	127	284	76	599	72	182	228	303	12	333	0	0	0	0	113
New.ReferenceOTU669	D_0__Eukaryota	D_1__Opisthokonta	D_2__Holozoa	D_3__Metazoa (Animalia)	D_8__Rhabdocoela	D_9__Kalyptorhynchia	NA	0	0	0	0	0	0	5	1	4	0	0	0	0	0	0	0	1	0	0	0	0	0	0	0
New.ReferenceOTU3024	D_0__Eukaryota	D_1__Opisthokonta	D_2__Holozoa	D_3__Metazoa (Animalia)	D_7__Chromadorea	D_8__Chromadorida	D_9__Paracyatholaimus intermedius	116	0	11	1	5	0	43	2	13	0	43	15	27	0	18	0	57	6	8	298	137	126	110	12
New.ReferenceOTU8261	D_0__Eukaryota	D_1__Opisthokonta	D_2__Holozoa	D_3__Metazoa (Animalia)	D_8__Enoplia	D_9__Enoplida	NA	0	0	0	0	0	0	0	0	0	0	0	0	18	0	0	0	0	0	0	0	0	0	0	0
New.ReferenceOTU2971	D_0__Eukaryota	D_1__Opisthokonta	D_2__Holozoa	D_3__Metazoa (Animalia)	D_9__Copepoda	D_10__Harpacticoida	D_11__Typhlamphiascus typhlops	0	0	39	0	0	0	0	0	1	0	0	0	0	0	0	0	0	0	0	0	0	0	0	1
New.ReferenceOTU3751	D_0__Eukaryota	D_1__Opisthokonta	D_2__Holozoa	D_3__Metazoa (Animalia)	D_8__Rhabdocoela	D_9__Kalyptorhynchia	D_10__Uncinorhynchus flavidus	0	41	9	280	9	107	161	1	0	114	14	71	0	129	221	2	364	192	12	374	126	77	487	327
New.ReferenceOTU595	D_0__Eukaryota	D_1__Opisthokonta	D_2__Holozoa	D_3__Metazoa (Animalia)	D_7__Chromadorea	D_8__Monhysterida	D_9__Monhysteridae environmental sample	7	0	1	4	0	1	5	1	0	5	12	0	3	0	0	0	0	1	8	0	0	0	0	8
New.ReferenceOTU597	D_0__Eukaryota	D_1__Opisthokonta	D_2__Holozoa	D_3__Metazoa (Animalia)	D_7__Chromadorea	D_8__Desmodorida	NA	10	3	2	4	9	1	1	2	4	4	4	34	6	4	4	1	11	4	8	0	0	0	0	1
New.ReferenceOTU590	D_0__Eukaryota	D_1__Opisthokonta	D_2__Holozoa	D_3__Metazoa (Animalia)	D_8__Palpata	D_9__Phyllodocida	NA	0	0	0	0	0	0	1	0	0	0	0	0	0	0	0	1	0	0	1	0	0	0	0	0
New.ReferenceOTU592	D_0__Eukaryota	D_1__Opisthokonta	D_2__Holozoa	D_3__Metazoa (Animalia)	D_7__Chromadorea	D_8__Desmodorida	NA	1	0	4	0	0	0	0	0	0	0	0	4	0	0	2	0	1	0	0	0	0	0	0	1
New.ReferenceOTU963	D_0__Eukaryota	D_1__Opisthokonta	D_2__Holozoa	D_3__Metazoa (Animalia)	D_7__Chromadorea	D_8__Desmodorida	NA	23	5	14	11	12	5	3	3	2	4	2	32	18	24	3	1	7	5	17	10	6	9	8	2
New.ReferenceOTU962	D_0__Eukaryota	D_1__Opisthokonta	D_2__Holozoa	D_3__Metazoa (Animalia)	D_8__Rhabdocoela	D_9__Kalyptorhynchia	NA	0	0	0	0	0	0	0	0	0	0	0	0	0	0	0	0	0	0	0	0	0	2	1	0
New.ReferenceOTU4771	D_0__Eukaryota	D_1__Opisthokonta	D_2__Holozoa	D_3__Metazoa (Animalia)	D_7__Chromadorea	D_8__Desmodorida	D_9__Molgolaimus demani	345	279	175	556	812	114	136	239	29	676	104	867	413	351	128	13	154	261	185	0	4	0	51	297
New.ReferenceOTU1303	D_0__Eukaryota	D_1__Opisthokonta	D_2__Holozoa	D_3__Metazoa (Animalia)	D_8__Seriata	D_9__Proseriata	NA	0	0	0	0	0	0	0	0	0	0	0	0	0	0	0	0	0	0	0	0	0	0	114	0
New.ReferenceOTU1301	D_0__Eukaryota	D_1__Opisthokonta	D_2__Holozoa	D_3__Metazoa (Animalia)	D_7__Chromadorea	D_8__Monhysterida	D_9__Monhysteridae environmental sample	0	3	2	1	0	0	5	0	0	0	3	0	11	2	1	0	6	0	4	0	0	0	0	0
New.ReferenceOTU2513	D_0__Eukaryota	D_1__Opisthokonta	D_2__Holozoa	D_3__Metazoa (Animalia)	D_9__Copepoda	D_10__Harpacticoida	NA	0	0	3	0	0	0	0	0	0	0	0	0	0	0	0	0	0	0	0	0	0	0	0	0
New.ReferenceOTU2512	D_0__Eukaryota	D_1__Opisthokonta	D_2__Holozoa	D_3__Metazoa (Animalia)	D_8__Enoplia	D_9__Enoplida	NA	461	184	30	219	314	128	129	65	98	4	86	154	642	58	16	45	53	7	168	0	0	0	0	102
New.ReferenceOTU9130	D_0__Eukaryota	D_1__Opisthokonta	D_2__Holozoa	D_3__Metazoa (Animalia)	D_7__Chromadorea	D_8__Araeolaimida	D_9__Setostephanolaimus spartinae	0	0	0	0	0	0	0	0	0	0	0	0	0	0	0	0	0	0	2	0	0	0	9	0
New.ReferenceOTU9132	D_0__Eukaryota	D_1__Opisthokonta	D_2__Holozoa	D_3__Metazoa (Animalia)	D_8__Scolecida	D_9__Opheliidae	NA	0	0	0	0	0	0	18	0	3	0	0	0	0	0	1	0	0	0	1	0	0	0	0	0
New.ReferenceOTU846	D_0__Eukaryota	D_1__Opisthokonta	D_2__Holozoa	D_3__Metazoa (Animalia)	D_9__Copepoda	D_10__Harpacticoida	NA	0	0	1	0	0	0	0	0	0	1	12	1	0	0	0	0	0	0	0	0	0	0	0	0
New.ReferenceOTU847	D_0__Eukaryota	D_1__Opisthokonta	D_2__Holozoa	D_3__Metazoa (Animalia)	D_7__Chromadorea	D_8__Monhysterida	D_9__Monhysteridae environmental sample	0	0	0	3	0	0	1	0	0	0	1	0	20	0	0	0	0	0	0	0	0	0	0	4
New.ReferenceOTU844	D_0__Eukaryota	D_1__Opisthokonta	D_2__Holozoa	D_3__Metazoa (Animalia)	D_7__Chromadorea	D_8__Monhysterida	D_9__Monhysteridae environmental sample	23	15	1	3	11	1	15	6	5	11	7	9	20	3	0	3	3	0	22	0	0	0	0	2
New.ReferenceOTU845	D_0__Eukaryota	D_1__Opisthokonta	D_2__Holozoa	D_3__Metazoa (Animalia)	D_9__Copepoda	D_10__Harpacticoida	NA	0	0	0	0	0	1	8	4	10	0	1	0	1	0	0	11	0	0	0	0	0	0	0	0
New.ReferenceOTU840	D_0__Eukaryota	D_1__Opisthokonta	D_2__Holozoa	D_3__Metazoa (Animalia)	D_8__Palpata	D_9__Phyllodocida	NA	0	0	0	0	0	0	0	0	0	0	0	0	0	0	0	0	0	0	0	1	3	6	2	0
New.ReferenceOTU7452	D_0__Eukaryota	D_1__Opisthokonta	D_2__Holozoa	D_3__Metazoa (Animalia)	D_9__Copepoda	D_10__Harpacticoida	NA	0	1	0	1	0	11	4	0	12	0	0	0	0	0	0	11	1	0	3	0	0	0	0	0
New.ReferenceOTU5794	D_0__Eukaryota	D_1__Opisthokonta	D_2__Holozoa	D_3__Metazoa (Animalia)	D_9__Copepoda	D_10__Harpacticoida	NA	0	0	0	0	2	0	0	5	2	1	0	1	2	0	0	0	0	0	1	0	0	0	0	0
New.ReferenceOTU5795	D_0__Eukaryota	D_1__Opisthokonta	D_2__Holozoa	D_3__Metazoa (Animalia)	D_9__Podocopa	D_10__Podocopida	D_11__Metacypris digitiformis	1	88	0	0	0	0	3	0	15	0	0	0	0	0	0	0	0	0	0	0	0	0	0	0
New.ReferenceOTU5796	D_0__Eukaryota	D_1__Opisthokonta	D_2__Holozoa	D_3__Metazoa (Animalia)	D_8__Rhabdocoela	D_9__Kalyptorhynchia	NA	0	0	0	20	2	0	0	9	3	0	3	0	0	0	1	0	1	0	0	0	0	0	0	1
New.ReferenceOTU5792	D_0__Eukaryota	D_1__Opisthokonta	D_2__Holozoa	D_3__Metazoa (Animalia)	D_9__Copepoda	D_10__Harpacticoida	D_11__Typhlamphiascus typhlops	0	0	0	0	1	0	1	2	8	0	0	1	0	0	0	1	0	0	0	0	1	1	0	0
New.ReferenceOTU5793	D_0__Eukaryota	D_1__Opisthokonta	D_2__Holozoa	D_3__Metazoa (Animalia)	D_8__Palpata	D_9__Phyllodocida	NA	0	1	0	0	0	0	8	3	2	1	2	2	0	0	0	2	1	0	0	0	0	0	0	0
New.ReferenceOTU5798	D_0__Eukaryota	D_1__Opisthokonta	D_2__Holozoa	D_3__Metazoa (Animalia)	D_7__Acoelomorpha	D_8__Acoela	NA	0	1	3	0	2	0	0	0	6	25	0	0	3	41	0	0	0	0	99	0	0	0	0	2
New.ReferenceOTU5799	D_0__Eukaryota	D_1__Opisthokonta	D_2__Holozoa	D_3__Metazoa (Animalia)	D_7__Chromadorea	D_8__Desmodorida	NA	0	0	0	0	0	0	0	0	0	0	0	0	0	0	0	0	0	0	0	33	0	0	0	0
New.ReferenceOTU5422	D_0__Eukaryota	D_1__Opisthokonta	D_2__Holozoa	D_3__Metazoa (Animalia)	D_7__Chromadorea	D_8__Monhysterida	D_9__Monhysteridae environmental sample	1	10	3	1	6	1	1	0	0	3	0	4	7	1	0	0	1	1	3	0	0	0	0	0
New.ReferenceOTU5421	D_0__Eukaryota	D_1__Opisthokonta	D_2__Holozoa	D_3__Metazoa (Animalia)	D_9__Copepoda	D_10__Harpacticoida	NA	1	0	1	0	0	0	1	0	1	0	0	0	1	1	2	0	0	0	0	0	0	0	0	0
New.ReferenceOTU5427	D_0__Eukaryota	D_1__Opisthokonta	D_2__Holozoa	D_3__Metazoa (Animalia)	D_8__Rhabdocoela	D_9__Kalyptorhynchia	NA	0	0	0	0	0	0	0	0	0	0	0	0	0	0	0	0	1	1	0	0	0	0	0	0
New.ReferenceOTU6212	D_0__Eukaryota	D_1__Opisthokonta	D_2__Holozoa	D_3__Metazoa (Animalia)	D_9__Copepoda	D_10__Harpacticoida	D_11__Eudactylopus sp. New Caledonia-RJH-2007	0	0	0	1	0	1	2	0	2	0	2	0	0	0	0	1	0	0	0	0	0	0	0	1
New.ReferenceOTU6213	D_0__Eukaryota	D_1__Opisthokonta	D_2__Holozoa	D_3__Metazoa (Animalia)	D_9__Copepoda	D_10__Harpacticoida	NA	0	0	1	0	0	0	1	17	1	0	0	3	0	0	0	1	0	0	0	0	0	0	0	0
New.ReferenceOTU6215	D_0__Eukaryota	D_1__Opisthokonta	D_2__Holozoa	D_3__Metazoa (Animalia)	D_9__Copepoda	D_10__Harpacticoida	D_11__Ameira scotti	0	0	0	0	0	0	0	0	4	0	0	0	0	0	0	0	0	0	0	0	0	0	0	0
New.ReferenceOTU6216	D_0__Eukaryota	D_1__Opisthokonta	D_2__Holozoa	D_3__Metazoa (Animalia)	D_8__Oligochaeta	D_9__Haplotaxida	NA	3	2	0	0	0	0	1	0	81	0	0	0	0	1	0	31	1	0	0	0	0	0	0	0
New.ReferenceOTU6217	D_0__Eukaryota	D_1__Opisthokonta	D_2__Holozoa	D_3__Metazoa (Animalia)	D_9__Copepoda	D_10__Cyclopoida	NA	0	0	0	0	0	2	0	8	4	0	60	0	0	0	0	0	0	1	0	0	0	0	0	0
New.ReferenceOTU3486	D_0__Eukaryota	D_1__Opisthokonta	D_2__Holozoa	D_3__Metazoa (Animalia)	D_7__Chromadorea	D_8__Desmodorida	D_9__Molgolaimus demani	26	40	0	22	46	11	63	5	48	16	6	4	49	3	30	6	74	1	27	0	0	0	1	2
New.ReferenceOTU3487	D_0__Eukaryota	D_1__Opisthokonta	D_2__Holozoa	D_3__Metazoa (Animalia)	D_8__Scolecida	D_9__Spionida	Ambiguous_taxa	0	17	0	8	0	2	93	51	0	0	691	4	319	59	9	12	8	0	0	0	0	0	0	4
New.ReferenceOTU3485	D_0__Eukaryota	D_1__Opisthokonta	D_2__Holozoa	D_3__Metazoa (Animalia)	D_7__Chromadorea	D_8__Monhysterida	D_9__Monhysteridae environmental sample	9	0	1	4	0	0	3	1	0	2	1	2	1	1	0	0	0	1	0	0	0	0	0	2
New.ReferenceOTU3483	D_0__Eukaryota	D_1__Opisthokonta	D_2__Holozoa	D_3__Metazoa (Animalia)	D_7__Chromadorea	D_8__Desmodorida	D_9__Molgolaimus demani	5	5	2	8	2	0	1	2	2	11	0	6	6	0	3	0	9	2	5	0	0	0	0	6
New.ReferenceOTU3480	D_0__Eukaryota	D_1__Opisthokonta	D_2__Holozoa	D_3__Metazoa (Animalia)	D_8__Arachnida	D_9__Acari	NA	2	1	2	0	1	16	60	7	38	0	10	0	2	0	3	11	7	0	4	0	0	0	0	0
New.ReferenceOTU7033	D_0__Eukaryota	D_1__Opisthokonta	D_2__Holozoa	D_3__Metazoa (Animalia)	D_7__Chromadorea	D_8__Desmodorida	NA	0	0	0	0	0	0	0	0	0	0	0	0	0	0	0	0	2	0	0	0	0	0	0	0
New.ReferenceOTU1935	D_0__Eukaryota	D_1__Opisthokonta	D_2__Holozoa	D_3__Metazoa (Animalia)	D_7__Chromadorea	D_8__Desmodorida	NA	0	0	0	1	0	0	0	0	0	1	0	0	0	0	0	0	1	0	0	0	0	0	0	0
New.ReferenceOTU7036	D_0__Eukaryota	D_1__Opisthokonta	D_2__Holozoa	D_3__Metazoa (Animalia)	D_9__Copepoda	D_10__Harpacticoida	NA	2	0	4	0	1	12	34	18	53	0	5	1	7	1	2	60	2	0	0	0	0	0	0	0
New.ReferenceOTU7034	D_0__Eukaryota	D_1__Opisthokonta	D_2__Holozoa	D_3__Metazoa (Animalia)	D_7__Chromadorea	D_8__Desmodorida	NA	0	0	0	0	0	0	0	0	1	0	1	0	0	0	0	0	0	0	0	0	0	0	0	0
New.ReferenceOTU1938	D_0__Eukaryota	D_1__Opisthokonta	D_2__Holozoa	D_3__Metazoa (Animalia)	D_9__Copepoda	D_10__Harpacticoida	NA	0	0	0	0	0	0	0	0	0	0	0	0	0	0	0	0	2	0	0	0	0	0	0	0
New.ReferenceOTU1939	D_0__Eukaryota	D_1__Opisthokonta	D_2__Holozoa	D_3__Metazoa (Animalia)	D_9__Copepoda	D_10__Harpacticoida	NA	0	0	0	0	0	0	0	0	0	0	0	1	1	1	0	0	0	0	0	0	0	0	0	0
New.ReferenceOTU3263	D_0__Eukaryota	D_1__Opisthokonta	D_2__Holozoa	D_3__Metazoa (Animalia)	D_8__Rhabdocoela	D_9__Kalyptorhynchia	Ambiguous_taxa	0	0	0	0	0	0	1	15	0	0	2	0	0	0	0	0	0	1	0	0	0	0	0	0
New.ReferenceOTU3261	D_0__Eukaryota	D_1__Opisthokonta	D_2__Holozoa	D_3__Metazoa (Animalia)	D_8__Arachnida	D_9__Acari	NA	0	0	0	0	0	0	1	0	1	0	0	0	0	0	2	0	6	0	0	0	0	0	0	0
New.ReferenceOTU3267	D_0__Eukaryota	D_1__Opisthokonta	D_2__Holozoa	D_3__Metazoa (Animalia)	D_8__Scolecida	D_9__Opheliidae	NA	0	0	1	0	0	0	12	0	3	0	0	0	0	0	1	0	4	1	0	0	0	0	0	0
New.ReferenceOTU3264	D_0__Eukaryota	D_1__Opisthokonta	D_2__Holozoa	D_3__Metazoa (Animalia)	D_9__Copepoda	D_10__Harpacticoida	D_11__Typhlamphiascus typhlops	0	0	2	0	0	0	0	0	0	0	0	0	0	0	0	0	0	0	0	0	0	0	0	0
New.ReferenceOTU3268	D_0__Eukaryota	D_1__Opisthokonta	D_2__Holozoa	D_3__Metazoa (Animalia)	D_9__Copepoda	D_10__Harpacticoida	D_11__Typhlamphiascus typhlops	0	0	11	0	0	275	0	0	62	0	0	0	0	10	0	6	0	0	0	0	0	0	0	0
New.ReferenceOTU3269	D_0__Eukaryota	D_1__Opisthokonta	D_2__Holozoa	D_3__Metazoa (Animalia)	D_7__Chromadorea	D_8__Desmodorida	NA	0	0	0	0	0	0	0	0	0	0	0	0	0	0	0	0	0	0	0	0	1	2	3	0
New.ReferenceOTU4218	D_0__Eukaryota	D_1__Opisthokonta	D_2__Holozoa	D_3__Metazoa (Animalia)	D_9__Podocopa	D_10__Podocopida	NA	0	0	0	1	2	0	2	0	3	0	0	0	0	0	0	0	1	0	0	0	0	0	0	0
New.ReferenceOTU4216	D_0__Eukaryota	D_1__Opisthokonta	D_2__Holozoa	D_3__Metazoa (Animalia)	D_8__Palpata	D_9__Eunicida	D_10__Eurythoe complanata	0	0	0	0	0	0	0	0	3	0	0	0	0	1	0	0	0	0	0	0	0	0	0	0
New.ReferenceOTU4210	D_0__Eukaryota	D_1__Opisthokonta	D_2__Holozoa	D_3__Metazoa (Animalia)	D_9__Copepoda	D_10__Harpacticoida	NA	5	0	5	2	0	15	0	18	8	0	2	14	0	0	1	21	1	0	2	0	0	0	0	0
New.ReferenceOTU8079	D_0__Eukaryota	D_1__Opisthokonta	D_2__Holozoa	D_3__Metazoa (Animalia)	D_7__Bdelloidea	Ambiguous_taxa	Ambiguous_taxa	0	0	0	2	0	0	3	0	7	1	1	0	0	0	1	1	3	0	0	0	0	0	0	2
New.ReferenceOTU8076	D_0__Eukaryota	D_1__Opisthokonta	D_2__Holozoa	D_3__Metazoa (Animalia)	D_7__Gastropoda	D_8__Heterobranchia	NA	0	0	0	3	7	0	0	0	3	0	0	0	0	0	0	0	0	0	0	0	0	0	0	0
New.ReferenceOTU8070	D_0__Eukaryota	D_1__Opisthokonta	D_2__Holozoa	D_3__Metazoa (Animalia)	D_9__Copepoda	D_10__Harpacticoida	NA	0	0	0	0	0	0	2	0	0	0	0	0	0	0	0	0	0	0	0	0	0	0	0	0
New.ReferenceOTU3936	D_0__Eukaryota	D_1__Opisthokonta	D_2__Holozoa	D_3__Metazoa (Animalia)	D_9__Copepoda	D_10__Harpacticoida	D_11__Typhlamphiascus typhlops	0	0	0	0	0	0	0	4	0	0	0	0	1	0	0	1	0	0	0	0	1	0	0	0
New.ReferenceOTU5169	D_0__Eukaryota	D_1__Opisthokonta	D_2__Holozoa	D_3__Metazoa (Animalia)	D_9__Copepoda	D_10__Harpacticoida	NA	0	0	0	0	0	0	0	0	2	0	0	1	0	0	0	0	0	0	2	0	0	0	0	0
New.ReferenceOTU5168	D_0__Eukaryota	D_1__Opisthokonta	D_2__Holozoa	D_3__Metazoa (Animalia)	D_8__Arachnida	D_9__Acari	NA	0	1	1	0	0	3	7	0	1	0	2	0	0	0	0	1	1	0	3	0	0	0	0	0
New.ReferenceOTU5167	D_0__Eukaryota	D_1__Opisthokonta	D_2__Holozoa	D_3__Metazoa (Animalia)	D_7__Chromadorea	D_8__Desmodorida	NA	0	0	0	0	0	0	0	0	0	0	0	0	0	0	0	0	0	0	0	6	3	4	6	0
New.ReferenceOTU5165	D_0__Eukaryota	D_1__Opisthokonta	D_2__Holozoa	D_3__Metazoa (Animalia)	D_8__Enoplia	D_9__Enoplida	D_10__Pseudoncholaimus sp. AS89	0	0	0	0	0	0	0	0	0	0	0	0	0	0	0	0	0	0	0	3	0	2	20	0
New.ReferenceOTU5163	D_0__Eukaryota	D_1__Opisthokonta	D_2__Holozoa	D_3__Metazoa (Animalia)	D_8__Enoplia	D_9__Enoplida	D_10__Halalaimus sp. BCA25	50	1	0	0	2	1	2	8	2	0	0	16	0	6	13	0	16	0	6	0	0	0	0	0
New.ReferenceOTU5160	D_0__Eukaryota	D_1__Opisthokonta	D_2__Holozoa	D_3__Metazoa (Animalia)	D_8__Arachnida	D_9__Acari	NA	0	1	0	0	0	0	3	0	12	0	0	0	0	0	0	2	0	0	0	0	0	0	0	0
New.ReferenceOTU3240	D_0__Eukaryota	D_1__Opisthokonta	D_2__Holozoa	D_3__Metazoa (Animalia)	D_9__Copepoda	D_10__Harpacticoida	D_11__Harpacticus sp. France_RJH_2007	1	0	0	0	0	0	0	10	0	0	1	2	0	0	0	0	0	0	0	0	0	0	0	0
New.ReferenceOTU3242	D_0__Eukaryota	D_1__Opisthokonta	D_2__Holozoa	D_3__Metazoa (Animalia)	D_7__Enopla	D_8__Monostilifera	NA	46	8	0	0	0	0	50	0	3	46	0	2	0	0	6	1	14	0	0	0	0	0	286	0
New.ReferenceOTU9307	D_0__Eukaryota	D_1__Opisthokonta	D_2__Holozoa	D_3__Metazoa (Animalia)	D_7__Chromadorea	D_8__Araeolaimida	NA	0	0	0	0	0	0	0	0	0	0	0	0	0	0	0	0	0	0	0	1	0	0	2	0
New.ReferenceOTU3243	D_0__Eukaryota	D_1__Opisthokonta	D_2__Holozoa	D_3__Metazoa (Animalia)	D_9__Copepoda	D_10__Harpacticoida	D_11__Dactylopusia pauciarticulata	0	0	2	0	0	0	0	0	0	0	0	0	0	0	0	0	0	0	0	0	0	0	0	0
New.ReferenceOTU9301	D_0__Eukaryota	D_1__Opisthokonta	D_2__Holozoa	D_3__Metazoa (Animalia)	D_7__Chromadorea	D_8__Monhysterida	D_9__Monhysteridae environmental sample	2	0	0	0	0	0	1	0	0	2	3	0	0	0	0	0	0	0	0	0	0	0	0	2
New.ReferenceOTU9300	D_0__Eukaryota	D_1__Opisthokonta	D_2__Holozoa	D_3__Metazoa (Animalia)	D_8__Enoplia	D_9__Enoplida	NA	0	0	0	0	0	0	0	0	2	0	0	0	0	0	0	0	0	0	0	0	0	0	0	0
New.ReferenceOTU5390	D_0__Eukaryota	D_1__Opisthokonta	D_2__Holozoa	D_3__Metazoa (Animalia)	D_7__Acoelomorpha	D_8__Acoela	D_9__Philactinoposthia saliens	0	0	0	0	0	0	0	0	0	0	0	0	0	96	0	0	0	1	0	0	0	0	0	0
New.ReferenceOTU5308	D_0__Eukaryota	D_1__Opisthokonta	D_2__Holozoa	D_3__Metazoa (Animalia)	D_9__Copepoda	D_10__Harpacticoida	NA	0	0	0	0	0	0	0	0	0	0	0	0	0	0	0	0	0	15	1	0	0	0	0	0
New.ReferenceOTU5302	D_0__Eukaryota	D_1__Opisthokonta	D_2__Holozoa	D_3__Metazoa (Animalia)	D_8__Rhabdocoela	D_9__Typhloplanoida	NA	0	0	0	0	0	0	0	0	0	0	0	0	0	0	0	0	0	0	0	0	4	69	17	0
New.ReferenceOTU5301	D_0__Eukaryota	D_1__Opisthokonta	D_2__Holozoa	D_3__Metazoa (Animalia)	D_7__Chromadorea	D_8__Desmodorida	NA	0	0	0	2	0	0	0	0	0	0	0	0	0	0	0	0	0	0	0	8	3	2	14	0
New.ReferenceOTU5307	D_0__Eukaryota	D_1__Opisthokonta	D_2__Holozoa	D_3__Metazoa (Animalia)	D_9__Copepoda	D_10__Harpacticoida	NA	0	0	0	0	0	0	1	0	0	0	1	0	0	0	0	1	0	0	0	0	0	0	0	0
New.ReferenceOTU5306	D_0__Eukaryota	D_1__Opisthokonta	D_2__Holozoa	D_3__Metazoa (Animalia)	D_9__Podocopa	D_10__Podocopida	NA	0	0	7	5	0	0	5	4	12	1	0	1	0	4	4	0	16	0	3	0	0	0	0	1
New.ReferenceOTU5825	D_0__Eukaryota	D_1__Opisthokonta	D_2__Holozoa	D_3__Metazoa (Animalia)	D_7__Chromadorea	D_8__Monhysterida	Ambiguous_taxa	0	1	0	0	1	0	0	1	0	1	0	0	0	1	2	0	1	0	1	0	0	0	0	0
New.ReferenceOTU129	D_0__Eukaryota	D_1__Opisthokonta	D_2__Holozoa	D_3__Metazoa (Animalia)	D_8__Enoplia	D_9__Enoplida	NA	0	209	50	98	0	36	167	124	29	0	122	79	75	73	103	79	110	21	37	0	0	0	12	56
New.ReferenceOTU128	D_0__Eukaryota	D_1__Opisthokonta	D_2__Holozoa	D_3__Metazoa (Animalia)	D_7__Chromadorea	D_8__Desmodorida	NA	3	0	2	0	0	2	0	0	0	0	0	0	0	1	0	0	0	0	18	10	65	19	1	0
New.ReferenceOTU439	D_0__Eukaryota	D_1__Opisthokonta	D_2__Holozoa	D_3__Metazoa (Animalia)	D_8__Palpata	D_9__Phyllodocida	D_10__Erinaceusyllis serratosetosa	0	0	0	0	0	0	0	0	0	0	0	0	0	0	0	0	0	0	0	1	0	0	5	0
New.ReferenceOTU127	D_0__Eukaryota	D_1__Opisthokonta	D_2__Holozoa	D_3__Metazoa (Animalia)	D_8__Palpata	D_9__Phyllodocida	D_10__Erinaceusyllis bidentata	1	112	0	34	22	0	8	6	0	103	0	1	13	87	6	32	6	0	9	0	0	0	0	7
New.ReferenceOTU120	D_0__Eukaryota	D_1__Opisthokonta	D_2__Holozoa	D_3__Metazoa (Animalia)	D_9__Copepoda	D_10__Cyclopoida	D_11__Cyclopina gracilis	27	56	173	95	293	945	579	491	434	28	1323	337	121	18	656	56	989	73	1132	21	30	19	24	151
New.ReferenceOTU431	D_0__Eukaryota	D_1__Opisthokonta	D_2__Holozoa	D_3__Metazoa (Animalia)	D_9__Copepoda	D_10__Harpacticoida	NA	0	0	0	0	0	2	0	0	1	0	2	2	0	0	1	1	1	0	1	0	0	0	0	0
New.ReferenceOTU122	D_0__Eukaryota	D_1__Opisthokonta	D_2__Holozoa	D_3__Metazoa (Animalia)	D_7__Chromadorea	D_8__Monhysterida	NA	0	0	0	0	0	0	0	0	0	0	0	0	0	0	0	0	0	0	0	8	7	5	6	0
New.ReferenceOTU2655	D_0__Eukaryota	D_1__Opisthokonta	D_2__Holozoa	D_3__Metazoa (Animalia)	D_9__Copepoda	D_10__Harpacticoida	NA	2	0	43	0	7	8	32	57	29	1	11	8	8	2	5	27	3	1	1	0	0	0	0	0
New.ReferenceOTU2656	D_0__Eukaryota	D_1__Opisthokonta	D_2__Holozoa	D_3__Metazoa (Animalia)	D_7__Chromadorea	D_8__Monhysterida	D_9__Monhysteridae environmental sample	878	528	162	506	295	164	83	126	3	431	390	1430	2045	412	64	12	114	809	1126	0	0	0	0	268
New.ReferenceOTU2658	D_0__Eukaryota	D_1__Opisthokonta	D_2__Holozoa	D_3__Metazoa (Animalia)	D_9__Copepoda	D_10__Harpacticoida	D_11__Typhlamphiascus typhlops	0	0	2	0	0	0	0	2	0	0	0	0	0	0	1	0	1	0	0	0	0	0	0	0
New.ReferenceOTU2308	D_0__Eukaryota	D_1__Opisthokonta	D_2__Holozoa	D_3__Metazoa (Animalia)	D_8__Rhabdocoela	D_9__Kalyptorhynchia	D_10__Cheliplana cf. orthocirra	0	0	0	0	0	0	0	0	0	0	0	0	0	0	0	0	0	0	0	4	11	5	0	0
New.ReferenceOTU8898	D_0__Eukaryota	D_1__Opisthokonta	D_2__Holozoa	D_3__Metazoa (Animalia)	D_7__Chromadorea	D_8__Desmodorida	NA	0	0	0	1	0	0	0	0	0	0	0	0	1	0	0	0	1	0	0	1	1	6	2	0
New.ReferenceOTU8899	D_0__Eukaryota	D_1__Opisthokonta	D_2__Holozoa	D_3__Metazoa (Animalia)	D_8__Palpata	D_9__Phyllodocida	NA	0	1	0	0	0	0	2	1	0	0	0	0	0	0	0	0	0	0	0	0	0	0	0	0
New.ReferenceOTU8891	D_0__Eukaryota	D_1__Opisthokonta	D_2__Holozoa	D_3__Metazoa (Animalia)	D_7__Chromadorea	D_8__Monhysterida	D_9__Monhysteridae environmental sample	11	0	0	7	0	0	0	0	0	4	3	1	0	2	0	0	0	4	7	0	0	0	0	1
New.ReferenceOTU8893	D_0__Eukaryota	D_1__Opisthokonta	D_2__Holozoa	D_3__Metazoa (Animalia)	D_9__Copepoda	D_10__Cyclopoida	NA	29	163	76	95	795	455	1595	75	494	43	477	82	594	583	198	236	273	30	288	0	0	0	0	18
New.ReferenceOTU3922	D_0__Eukaryota	D_1__Opisthokonta	D_2__Holozoa	D_3__Metazoa (Animalia)	D_9__Copepoda	D_10__Cyclopoida	NA	0	0	0	0	0	2	4	0	5	0	1	0	0	1	0	0	0	0	0	0	0	0	0	0
New.ReferenceOTU6023	D_0__Eukaryota	D_1__Opisthokonta	D_2__Holozoa	D_3__Metazoa (Animalia)	D_8__Palpata	D_9__Phyllodocida	NA	1	0	0	0	0	0	6	1	4	0	0	0	0	0	1	2	0	0	0	0	0	0	0	0
New.ReferenceOTU6027	D_0__Eukaryota	D_1__Opisthokonta	D_2__Holozoa	D_3__Metazoa (Animalia)	D_9__Copepoda	D_10__Harpacticoida	NA	0	0	3	0	0	0	0	0	0	1	6	1	0	1	1	0	0	0	0	0	0	0	0	0
New.ReferenceOTU6025	D_0__Eukaryota	D_1__Opisthokonta	D_2__Holozoa	D_3__Metazoa (Animalia)	D_9__Copepoda	D_10__Harpacticoida	D_11__uncultured eukaryote	0	1	0	0	0	0	3	17	0	0	0	0	0	1	0	0	0	1	1	0	0	0	0	0
New.ReferenceOTU2621	D_0__Eukaryota	D_1__Opisthokonta	D_2__Holozoa	D_3__Metazoa (Animalia)	D_7__Chromadorea	D_8__Desmodorida	NA	0	0	1	0	0	0	0	0	0	0	0	0	0	0	0	0	0	0	0	0	0	0	1	0
New.ReferenceOTU3017	D_0__Eukaryota	D_1__Opisthokonta	D_2__Holozoa	D_3__Metazoa (Animalia)	D_8__Palpata	D_9__Eunicida	D_10__Pettiboneia urciensis	0	0	0	0	0	0	0	0	0	0	0	0	0	0	0	0	0	0	0	5	3	37	4	0
New.ReferenceOTU3011	D_0__Eukaryota	D_1__Opisthokonta	D_2__Holozoa	D_3__Metazoa (Animalia)	D_7__Chromadorea	D_8__Monhysterida	D_9__Monhysteridae environmental sample	125	25	32	47	95	17	25	18	5	44	10	78	125	74	64	2	72	45	55	0	0	0	0	41
New.ReferenceOTU3018	D_0__Eukaryota	D_1__Opisthokonta	D_2__Holozoa	D_3__Metazoa (Animalia)	D_7__Chromadorea	D_8__Monhysterida	D_9__Monhysteridae environmental sample	0	1	0	0	0	0	0	0	0	0	0	0	0	0	0	0	1	0	0	0	0	0	0	0
New.ReferenceOTU7775	D_0__Eukaryota	D_1__Opisthokonta	D_2__Holozoa	D_3__Metazoa (Animalia)	D_8__Palpata	D_9__Phyllodocida	NA	1	1	0	0	0	1	10	13	14	0	5	6	0	0	0	0	2	0	3	0	0	0	0	0
New.ReferenceOTU7776	D_0__Eukaryota	D_1__Opisthokonta	D_2__Holozoa	D_3__Metazoa (Animalia)	D_7__Chromadorea	D_8__Desmodorida	NA	1	0	1	1	0	0	0	0	0	0	0	0	0	0	1	0	3	0	0	82	75	81	47	0
New.ReferenceOTU8798	D_0__Eukaryota	D_1__Opisthokonta	D_2__Holozoa	D_3__Metazoa (Animalia)	D_7__Chromadorea	D_8__Monhysterida	D_9__Monhysteridae environmental sample	0	0	0	4	0	0	2	0	0	2	0	0	12	0	1	0	8	0	6	0	0	0	0	1
New.ReferenceOTU7771	D_0__Eukaryota	D_1__Opisthokonta	D_2__Holozoa	D_3__Metazoa (Animalia)	D_8__Arachnida	D_9__Acari	NA	53	0	0	0	0	0	0	0	74	0	0	0	5	0	2	11	7	0	5	0	0	0	0	0
New.ReferenceOTU7956	D_0__Eukaryota	D_1__Opisthokonta	D_2__Holozoa	D_3__Metazoa (Animalia)	D_9__Copepoda	D_10__Harpacticoida	NA	0	0	8	0	0	6	7	17	13	2	9	1	0	0	1	7	1	0	0	0	0	0	0	1
New.ReferenceOTU7778	D_0__Eukaryota	D_1__Opisthokonta	D_2__Holozoa	D_3__Metazoa (Animalia)	D_9__Copepoda	D_10__Harpacticoida	NA	0	0	0	0	0	0	0	0	0	0	0	0	0	0	0	0	0	0	0	110	291	149	4	0
New.ReferenceOTU4973	D_0__Eukaryota	D_1__Opisthokonta	D_2__Holozoa	D_3__Metazoa (Animalia)	D_7__Chromadorea	D_8__Monhysterida	D_9__Monhysteridae environmental sample	8	0	3	0	0	6	0	3	0	0	2	0	0	0	0	0	0	3	5	0	0	0	0	0
New.ReferenceOTU4971	D_0__Eukaryota	D_1__Opisthokonta	D_2__Holozoa	D_3__Metazoa (Animalia)	D_7__Chromadorea	D_8__Desmodorida	D_9__Molgolaimus demani	8	0	1	0	0	3	0	4	0	0	0	6	1	1	0	0	0	0	7	1	0	1	0	0
New.ReferenceOTU4974	D_0__Eukaryota	D_1__Opisthokonta	D_2__Holozoa	D_3__Metazoa (Animalia)	D_7__Chromadorea	D_8__Monhysterida	NA	0	0	0	0	0	0	0	0	2	0	0	0	0	0	0	0	0	0	0	21	255	0	2156	0
New.ReferenceOTU604	D_0__Eukaryota	D_1__Opisthokonta	D_2__Holozoa	D_3__Metazoa (Animalia)	D_8__Rhabdocoela	D_9__Kalyptorhynchia	NA	0	0	3	0	1	6	6	50	0	0	1	3	0	0	0	8	0	0	0	0	0	0	0	0
New.ReferenceOTU606	D_0__Eukaryota	D_1__Opisthokonta	D_2__Holozoa	D_3__Metazoa (Animalia)	D_8__Scolecida	D_9__Opheliidae	D_10__Polyophthalmus pictus	0	1	0	1	0	0	10	0	3	0	0	0	0	0	1	0	0	0	0	0	0	0	0	0
New.ReferenceOTU607	D_0__Eukaryota	D_1__Opisthokonta	D_2__Holozoa	D_3__Metazoa (Animalia)	D_7__Chromadorea	D_8__Chromadorida	NA	9	0	0	0	0	0	18	0	0	0	0	0	0	0	0	2	0	0	0	29	9	29	74	0
New.ReferenceOTU600	D_0__Eukaryota	D_1__Opisthokonta	D_2__Holozoa	D_3__Metazoa (Animalia)	D_8__Arachnida	D_9__Acari	NA	0	7	0	1	2	4	7	1	2	0	0	1	0	0	0	12	2	0	0	0	0	0	0	0
New.ReferenceOTU602	D_0__Eukaryota	D_1__Opisthokonta	D_2__Holozoa	D_3__Metazoa (Animalia)	D_7__Chromadorea	D_8__Desmodorida	NA	0	0	0	0	0	1	0	0	4	0	0	2	1	0	1	0	0	0	2	0	0	0	0	0
New.ReferenceOTU609	D_0__Eukaryota	D_1__Opisthokonta	D_2__Holozoa	D_3__Metazoa (Animalia)	D_9__Copepoda	D_10__Harpacticoida	NA	1	535	0	186	0	65	84	4	51	15	0	4	139	282	117	11	229	0	714	0	0	0	0	162
New.ReferenceOTU4586	D_0__Eukaryota	D_1__Opisthokonta	D_2__Holozoa	D_3__Metazoa (Animalia)	D_7__Chromadorea	D_8__Chromadorida	NA	55	1	3	5	31	2	4	6	3	1	0	19	29	13	13	1	14	3	53	0	0	0	0	3
New.ReferenceOTU1065	D_0__Eukaryota	D_1__Opisthokonta	D_2__Holozoa	D_3__Metazoa (Animalia)	D_9__Copepoda	D_10__Harpacticoida	D_11__Stenhelia sp. Greenland-RJH-2007	2	0	6	3	5	32	12	40	19	11	24	7	1	3	2	13	3	0	0	0	0	1	2	3
New.ReferenceOTU1062	D_0__Eukaryota	D_1__Opisthokonta	D_2__Holozoa	D_3__Metazoa (Animalia)	D_8__Arachnida	D_9__Acari	NA	1	0	1	0	0	0	0	0	2	1	0	0	0	0	3	1	4	0	0	0	0	0	0	0
New.ReferenceOTU1060	D_0__Eukaryota	D_1__Opisthokonta	D_2__Holozoa	D_3__Metazoa (Animalia)	D_9__Copepoda	D_10__Harpacticoida	NA	0	0	0	0	0	0	1	17	0	0	0	0	0	0	0	2	0	0	0	0	0	0	0	0
New.ReferenceOTU1061	D_0__Eukaryota	D_1__Opisthokonta	D_2__Holozoa	D_3__Metazoa (Animalia)	D_7__Chromadorea	D_8__Monhysterida	D_9__Monhysteridae environmental sample	79	39	21	91	65	3	12	24	0	56	22	87	63	61	3	3	27	31	24	0	0	0	0	28
New.ReferenceOTU6314	D_0__Eukaryota	D_1__Opisthokonta	D_2__Holozoa	D_3__Metazoa (Animalia)	D_7__Chromadorea	D_8__Desmodorida	NA	0	0	0	0	0	0	0	0	0	0	0	0	0	0	0	0	0	0	0	5	4	10	9	0
New.ReferenceOTU8537	D_0__Eukaryota	D_1__Opisthokonta	D_2__Holozoa	D_3__Metazoa (Animalia)	D_8__Rhabdocoela	D_9__Kalyptorhynchia	D_10__Paulodora cf. watsoni TJ-2014	1	0	0	6	0	0	17	1	0	1	1	0	0	8	0	3	0	0	0	0	0	0	0	0
New.ReferenceOTU8240	D_0__Eukaryota	D_1__Opisthokonta	D_2__Holozoa	D_3__Metazoa (Animalia)	D_7__Chromadorea	D_8__Monhysterida	NA	0	0	0	0	0	0	0	0	0	0	0	0	0	0	0	0	0	0	0	8	4	7	2	0
New.ReferenceOTU8243	D_0__Eukaryota	D_1__Opisthokonta	D_2__Holozoa	D_3__Metazoa (Animalia)	D_8__Scolecida	D_9__Capitellida	D_10__Notomastus latericeus	0	0	0	0	0	0	0	0	1	0	0	0	0	0	0	0	0	0	1	0	0	0	0	0
New.ReferenceOTU8534	D_0__Eukaryota	D_1__Opisthokonta	D_2__Holozoa	D_3__Metazoa (Animalia)	D_7__Chromadorea	D_8__Chromadorida	NA	11	8	2	68	12	1	68	15	2	0	27	3	135	3	9	1	29	5	42	0	0	0	0	26
New.ReferenceOTU8531	D_0__Eukaryota	D_1__Opisthokonta	D_2__Holozoa	D_3__Metazoa (Animalia)	D_9__Podocopa	D_10__Platycopida	D_11__Keijcyoidea sp. SN001	0	0	0	0	0	0	0	0	0	0	0	0	0	0	2	0	1	0	0	0	0	0	0	0
New.ReferenceOTU8538	D_0__Eukaryota	D_1__Opisthokonta	D_2__Holozoa	D_3__Metazoa (Animalia)	D_9__Copepoda	D_10__Harpacticoida	NA	0	0	0	0	0	0	0	17	0	0	2	2	0	0	0	0	0	0	0	0	0	0	0	0
New.ReferenceOTU1328	D_0__Eukaryota	D_1__Opisthokonta	D_2__Holozoa	D_3__Metazoa (Animalia)	D_9__Copepoda	D_10__Harpacticoida	NA	0	0	1	0	0	0	1	1	0	0	0	0	0	0	1	0	0	0	0	0	0	0	0	0
New.ReferenceOTU4799	D_0__Eukaryota	D_1__Opisthokonta	D_2__Holozoa	D_3__Metazoa (Animalia)	D_9__Copepoda	D_10__Calanoida	D_11__Tortanus sp. New Caledonia-RJH-2004	0	0	0	0	0	0	5	0	0	0	0	0	0	0	0	0	0	0	0	1	4	1	1	0
New.ReferenceOTU1325	D_0__Eukaryota	D_1__Opisthokonta	D_2__Holozoa	D_3__Metazoa (Animalia)	D_7__Chromadorea	D_8__Desmodorida	NA	0	0	0	0	0	0	0	0	0	0	0	0	0	0	0	0	0	0	0	4	0	2	0	0
New.ReferenceOTU4794	D_0__Eukaryota	D_1__Opisthokonta	D_2__Holozoa	D_3__Metazoa (Animalia)	D_9__Podocopa	D_10__Podocopida	NA	0	0	0	3	7	1	1	0	1	0	0	0	0	0	2	0	10	0	0	0	0	0	0	1
New.ReferenceOTU1321	D_0__Eukaryota	D_1__Opisthokonta	D_2__Holozoa	D_3__Metazoa (Animalia)	D_9__Copepoda	D_10__Harpacticoida	D_11__Typhlamphiascus typhlops	1	0	4	0	1	0	3	10	3	2	1	2	0	1	0	3	0	0	0	0	0	0	0	0
New.ReferenceOTU1322	D_0__Eukaryota	D_1__Opisthokonta	D_2__Holozoa	D_3__Metazoa (Animalia)	D_7__Chromadorea	D_8__Monhysterida	D_9__Monhysteridae environmental sample	16	22	1	40	25	2	13	14	1	10	1	3	122	5	11	1	31	16	7	0	0	0	0	17
New.ReferenceOTU2539	D_0__Eukaryota	D_1__Opisthokonta	D_2__Holozoa	D_3__Metazoa (Animalia)	D_8__Arachnida	D_9__Acari	NA	2	2	1	4	1	11	33	2	33	1	5	10	0	1	24	8	31	0	4	0	0	0	0	1
New.ReferenceOTU9113	D_0__Eukaryota	D_1__Opisthokonta	D_2__Holozoa	D_3__Metazoa (Animalia)	D_7__Chromadorea	D_8__Desmodorida	NA	0	0	0	0	0	0	0	0	0	0	0	0	0	0	0	0	0	0	0	29	32	40	17	0
New.ReferenceOTU9114	D_0__Eukaryota	D_1__Opisthokonta	D_2__Holozoa	D_3__Metazoa (Animalia)	D_8__Arachnida	D_9__Acari	NA	16	11	3	4	3	25	27	3	37	4	6	8	13	2	15	10	23	1	11	0	0	0	0	1
New.ReferenceOTU2532	D_0__Eukaryota	D_1__Opisthokonta	D_2__Holozoa	D_3__Metazoa (Animalia)	D_9__Copepoda	D_10__Harpacticoida	NA	0	0	0	87	0	0	0	0	0	0	0	0	0	0	0	0	0	0	218	0	0	0	0	0
New.ReferenceOTU2535	D_0__Eukaryota	D_1__Opisthokonta	D_2__Holozoa	D_3__Metazoa (Animalia)	D_9__Copepoda	D_10__Cyclopoida	NA	146	113	0	28	48	178	185	26	353	0	23	22	120	6	164	13	253	41	696	0	0	0	0	53
New.ReferenceOTU6176	D_0__Eukaryota	D_1__Opisthokonta	D_2__Holozoa	D_3__Metazoa (Animalia)	D_7__Chromadorea	D_8__Chromadorida	D_9__Paracyatholaimus intermedius	0	0	0	0	0	1	3	1	5	0	1	0	1	0	0	1	5	0	0	0	0	0	1	0
New.ReferenceOTU6171	D_0__Eukaryota	D_1__Opisthokonta	D_2__Holozoa	D_3__Metazoa (Animalia)	D_7__Enopla	D_8__Monostilifera	NA	0	135	5	64	0	3	7	0	65	383	8	7	3	0	2	0	6	2	19	194	64	37	9	0
New.ReferenceOTU6172	D_0__Eukaryota	D_1__Opisthokonta	D_2__Holozoa	D_3__Metazoa (Animalia)	D_9__Copepoda	D_10__Harpacticoida	D_11__Stenhelia sp. Greenland-RJH-2007	0	1	1	0	0	3	7	1	20	1	2	0	0	0	3	18	1	0	0	0	0	0	0	0
New.ReferenceOTU4032	D_0__Eukaryota	D_1__Opisthokonta	D_2__Holozoa	D_3__Metazoa (Animalia)	D_5__Demospongiae	D_6__Dendroceratida	NA	0	0	0	0	0	0	0	7	0	0	5	0	0	0	0	0	0	0	0	0	0	0	0	0
New.ReferenceOTU2794	D_0__Eukaryota	D_1__Opisthokonta	D_2__Holozoa	D_3__Metazoa (Animalia)	D_7__Chromadorea	D_8__Desmodorida	NA	0	0	0	0	0	0	0	0	0	0	0	0	0	0	0	0	0	0	0	0	0	0	5	0
New.ReferenceOTU2796	D_0__Eukaryota	D_1__Opisthokonta	D_2__Holozoa	D_3__Metazoa (Animalia)	D_9__Copepoda	D_10__Harpacticoida	NA	0	1	0	0	0	2	0	0	0	1	0	0	0	0	0	5	0	0	0	0	0	0	0	1
New.ReferenceOTU2793	D_0__Eukaryota	D_1__Opisthokonta	D_2__Holozoa	D_3__Metazoa (Animalia)	D_8__Scolecida	D_9__Opheliidae	NA	0	0	0	0	0	1	0	0	0	0	0	0	0	1	0	0	0	0	0	0	0	0	0	0
New.ReferenceOTU2792	D_0__Eukaryota	D_1__Opisthokonta	D_2__Holozoa	D_3__Metazoa (Animalia)	D_7__Gastropoda	D_8__Heterobranchia	NA	0	0	0	0	0	0	0	0	0	0	0	0	0	0	0	0	0	0	0	0	0	0	4	0
New.ReferenceOTU2799	D_0__Eukaryota	D_1__Opisthokonta	D_2__Holozoa	D_3__Metazoa (Animalia)	D_9__Podocopa	D_10__Platycopida	NA	0	0	0	0	0	0	1	0	0	0	0	0	0	0	1	0	0	0	0	0	0	0	0	0
New.ReferenceOTU5449	D_0__Eukaryota	D_1__Opisthokonta	D_2__Holozoa	D_3__Metazoa (Animalia)	D_7__Chromadorea	D_8__Monhysterida	D_9__Monhysteridae environmental sample	100	39	35	62	22	0	5	0	0	92	64	135	109	58	16	2	27	137	120	0	0	0	0	28
New.ReferenceOTU5440	D_0__Eukaryota	D_1__Opisthokonta	D_2__Holozoa	D_3__Metazoa (Animalia)	D_7__Chromadorea	D_8__Monhysterida	D_9__Monhysteridae environmental sample	20	0	0	12	0	2	0	0	4	16	2	5	13	0	0	0	0	0	0	0	0	0	13	2
New.ReferenceOTU5445	D_0__Eukaryota	D_1__Opisthokonta	D_2__Holozoa	D_3__Metazoa (Animalia)	D_7__Chromadorea	D_8__Desmodorida	NA	0	0	1	0	0	0	3	0	2	0	0	1	0	0	0	0	0	0	1	0	0	0	0	0
New.ReferenceOTU5447	D_0__Eukaryota	D_1__Opisthokonta	D_2__Holozoa	D_3__Metazoa (Animalia)	D_7__Chromadorea	D_8__Monhysterida	NA	0	20	1	18	17	9	13	16	6	7	9	5	23	2	11	3	35	8	19	0	0	0	0	8
New.ReferenceOTU6234	D_0__Eukaryota	D_1__Opisthokonta	D_2__Holozoa	D_3__Metazoa (Animalia)	D_9__Copepoda	D_10__Harpacticoida	D_11__Dactylopusia pauciarticulata	0	0	1	0	0	10	3	1	4	0	1	0	0	0	0	4	0	0	1	0	0	0	0	0
New.ReferenceOTU6232	D_0__Eukaryota	D_1__Opisthokonta	D_2__Holozoa	D_3__Metazoa (Animalia)	D_7__Chromadorea	D_8__Monhysterida	D_9__Monhysteridae environmental sample	0	5	0	8	5	0	2	0	0	0	0	0	3	1	0	2	13	0	3	0	0	0	0	2
New.ReferenceOTU6492	D_0__Eukaryota	D_1__Opisthokonta	D_2__Holozoa	D_3__Metazoa (Animalia)	D_9__Copepoda	D_10__Harpacticoida	NA	0	3	3	4	0	0	1	0	1	0	0	0	0	2	4	0	3	0	0	0	0	0	0	2
New.ReferenceOTU6493	D_0__Eukaryota	D_1__Opisthokonta	D_2__Holozoa	D_3__Metazoa (Animalia)	D_9__Copepoda	D_10__Harpacticoida	D_11__Canuella perplexa	0	0	0	0	0	0	0	0	0	0	3	0	0	0	0	0	0	0	0	0	0	0	0	0
New.ReferenceOTU6491	D_0__Eukaryota	D_1__Opisthokonta	D_2__Holozoa	D_3__Metazoa (Animalia)	D_9__Copepoda	D_10__Harpacticoida	NA	0	11	8	6	9	103	22	9	98	7	1	2	6	5	10	39	14	0	5	0	0	0	0	2
New.ReferenceOTU6948	D_0__Eukaryota	D_1__Opisthokonta	D_2__Holozoa	D_3__Metazoa (Animalia)	D_7__Chromadorea	D_8__Monhysterida	D_9__Sphaerolaimus hirsutus	0	0	0	0	0	0	57	0	4	0	0	0	0	0	0	0	0	0	0	0	0	0	0	0
New.ReferenceOTU6949	D_0__Eukaryota	D_1__Opisthokonta	D_2__Holozoa	D_3__Metazoa (Animalia)	D_7__Chromadorea	D_8__Monhysterida	D_9__Monhysteridae environmental sample	0	0	1	5	0	1	13	2	1	7	0	0	64	0	3	0	18	0	23	0	0	0	0	6
New.ReferenceOTU6494	D_0__Eukaryota	D_1__Opisthokonta	D_2__Holozoa	D_3__Metazoa (Animalia)	D_9__Copepoda	D_10__Harpacticoida	NA	1	1	0	0	0	0	1	0	1	0	0	0	0	0	0	0	0	0	0	0	0	0	0	1
New.ReferenceOTU3465	D_0__Eukaryota	D_1__Opisthokonta	D_2__Holozoa	D_3__Metazoa (Animalia)	D_7__Chromadorea	D_8__Araeolaimida	D_9__Cylindrolaimus communis	4	23	7	81	15	62	51	0	1	0	15	3	0	2	0	13	0	0	10	0	0	0	0	41
New.ReferenceOTU3467	D_0__Eukaryota	D_1__Opisthokonta	D_2__Holozoa	D_3__Metazoa (Animalia)	D_8__Rhabdocoela	D_9__Dalyellioida	NA	0	0	0	0	0	0	0	0	0	0	0	0	0	0	0	0	0	0	0	0	0	0	10	0
New.ReferenceOTU3462	D_0__Eukaryota	D_1__Opisthokonta	D_2__Holozoa	D_3__Metazoa (Animalia)	D_9__Copepoda	D_10__Harpacticoida	NA	1	0	2	0	2	1	4	23	23	0	3	3	1	0	1	7	0	1	0	0	0	0	0	0
New.ReferenceOTU1912	D_0__Eukaryota	D_1__Opisthokonta	D_2__Holozoa	D_3__Metazoa (Animalia)	D_8__Arachnida	D_9__Acari	NA	0	0	1	0	0	0	0	0	0	0	0	0	0	0	0	1	0	0	0	0	0	0	0	0
New.ReferenceOTU1910	D_0__Eukaryota	D_1__Opisthokonta	D_2__Holozoa	D_3__Metazoa (Animalia)	D_9__Copepoda	D_10__Harpacticoida	NA	0	0	0	5	0	0	0	0	0	55	0	0	0	0	0	1	0	0	0	9	102	8	0	8
New.ReferenceOTU1911	D_0__Eukaryota	D_1__Opisthokonta	D_2__Holozoa	D_3__Metazoa (Animalia)	D_8__Palpata	D_9__Eunicida	NA	0	0	0	0	0	0	0	0	2	1	0	0	0	0	0	0	0	0	0	0	0	0	0	0
New.ReferenceOTU1916	D_0__Eukaryota	D_1__Opisthokonta	D_2__Holozoa	D_3__Metazoa (Animalia)	D_7__Chromadorea	D_8__Desmodorida	NA	0	0	0	0	0	0	0	0	0	0	0	0	0	0	0	0	0	0	0	0	7	2	2	0
New.ReferenceOTU1917	D_0__Eukaryota	D_1__Opisthokonta	D_2__Holozoa	D_3__Metazoa (Animalia)	D_9__Copepoda	D_10__Harpacticoida	NA	1	0	27	10	5	3	17	21	20	8	19	8	0	5	2	2	5	0	18	0	0	0	0	4
New.ReferenceOTU7549	D_0__Eukaryota	D_1__Opisthokonta	D_2__Holozoa	D_3__Metazoa (Animalia)	D_8__Enoplia	D_9__Enoplida	NA	0	0	0	0	0	0	0	0	0	0	0	0	0	0	0	0	0	0	0	17	605	0	0	0
New.ReferenceOTU7548	D_0__Eukaryota	D_1__Opisthokonta	D_2__Holozoa	D_3__Metazoa (Animalia)	D_7__Enopla	D_8__Monostilifera	NA	0	0	0	0	0	0	0	0	0	0	0	0	0	12	0	0	0	0	0	0	0	0	135	0
New.ReferenceOTU7546	D_0__Eukaryota	D_1__Opisthokonta	D_2__Holozoa	D_3__Metazoa (Animalia)	D_9__Copepoda	D_10__Harpacticoida	NA	0	0	1	0	0	0	1	8	0	0	0	0	0	1	0	1	0	0	0	0	0	0	0	0
New.ReferenceOTU7012	D_0__Eukaryota	D_1__Opisthokonta	D_2__Holozoa	D_3__Metazoa (Animalia)	D_8__Scolecida	D_9__Opheliidae	NA	1	1	4	0	0	1	14	2	0	0	0	0	0	0	1	0	0	0	1	0	0	0	0	0
New.ReferenceOTU7542	D_0__Eukaryota	D_1__Opisthokonta	D_2__Holozoa	D_3__Metazoa (Animalia)	D_9__Copepoda	D_10__Harpacticoida	NA	0	0	1	0	0	0	1	0	1	0	0	0	0	0	1	0	1	0	0	0	0	0	0	0
New.ReferenceOTU7541	D_0__Eukaryota	D_1__Opisthokonta	D_2__Holozoa	D_3__Metazoa (Animalia)	D_9__Copepoda	D_10__Harpacticoida	NA	0	0	40	0	0	0	0	0	30	0	0	0	0	0	0	0	0	0	0	0	0	0	0	0
New.ReferenceOTU3209	D_0__Eukaryota	D_1__Opisthokonta	D_2__Holozoa	D_3__Metazoa (Animalia)	D_7__Chromadorea	D_8__Desmodorida	NA	0	0	0	1	0	0	0	0	0	0	0	0	0	0	2	0	1	0	0	0	0	0	0	0
New.ReferenceOTU3200	D_0__Eukaryota	D_1__Opisthokonta	D_2__Holozoa	D_3__Metazoa (Animalia)	D_8__Rhabdocoela	D_9__Kalyptorhynchia	D_10__Paulodora cf. watsoni TJ-2014	0	0	0	7	0	0	7	0	0	0	3	0	0	18	0	1	0	0	0	0	0	0	0	0
New.ReferenceOTU3202	D_0__Eukaryota	D_1__Opisthokonta	D_2__Holozoa	D_3__Metazoa (Animalia)	D_8__Palpata	D_9__Phyllodocida	NA	0	2	0	0	0	0	0	0	0	0	1	0	0	0	0	0	0	0	0	0	0	0	0	0
New.ReferenceOTU3205	D_0__Eukaryota	D_1__Opisthokonta	D_2__Holozoa	D_3__Metazoa (Animalia)	D_8__Arachnida	D_9__Acari	NA	18	30	5	22	10	54	70	10	108	4	7	11	31	3	52	48	63	1	20	0	0	0	0	14
New.ReferenceOTU3207	D_0__Eukaryota	D_1__Opisthokonta	D_2__Holozoa	D_3__Metazoa (Animalia)	D_7__Chromadorea	D_8__Monhysterida	D_9__Monhysteridae environmental sample	0	0	1	0	1	0	1	2	0	1	1	0	3	0	1	3	1	0	0	0	0	0	0	0
New.ReferenceOTU4898	D_0__Eukaryota	D_1__Opisthokonta	D_2__Holozoa	D_3__Metazoa (Animalia)	D_8__Enoplia	D_9__Enoplida	D_10__Halalaimus sp. BCA25	0	0	0	1	1	0	1	0	3	0	0	1	0	0	4	0	5	0	0	0	0	0	3	1
New.ReferenceOTU4899	D_0__Eukaryota	D_1__Opisthokonta	D_2__Holozoa	D_3__Metazoa (Animalia)	D_9__Copepoda	D_10__Harpacticoida	NA	1	0	0	0	0	0	1	0	2	0	1	0	0	0	0	2	1	0	0	0	0	0	0	0
New.ReferenceOTU4890	D_0__Eukaryota	D_1__Opisthokonta	D_2__Holozoa	D_3__Metazoa (Animalia)	D_9__Podocopa	D_10__Platycopida	NA	0	1	0	0	0	3	7	3	4	0	1	0	0	0	1	2	7	0	0	0	0	0	0	0
New.ReferenceOTU4891	D_0__Eukaryota	D_1__Opisthokonta	D_2__Holozoa	D_3__Metazoa (Animalia)	D_7__Chromadorea	D_8__Desmodorida	D_9__Nudora ilhabelae	0	6	0	0	0	0	3	2	1	0	3	4	0	0	9	1	17	0	16	0	0	0	0	0
New.ReferenceOTU4892	D_0__Eukaryota	D_1__Opisthokonta	D_2__Holozoa	D_3__Metazoa (Animalia)	D_7__Chromadorea	D_8__Monhysterida	D_9__Monhysteridae environmental sample	31	83	3	113	47	9	44	47	8	12	9	9	377	7	28	2	31	26	82	0	0	0	0	60
New.ReferenceOTU4767	D_0__Eukaryota	D_1__Opisthokonta	D_2__Holozoa	D_3__Metazoa (Animalia)	D_7__Chromadorea	D_8__Desmoscolecida	NA	294	542	83	231	289	87	277	59	176	60	31	255	127	307	198	79	250	8	290	0	0	0	6	20
New.ReferenceOTU4401	D_0__Eukaryota	D_1__Opisthokonta	D_2__Holozoa	D_3__Metazoa (Animalia)	D_9__Copepoda	D_10__Harpacticoida	NA	0	0	0	0	0	1	5	0	2	0	0	0	1	0	0	0	1	0	0	0	0	0	0	0
New.ReferenceOTU4764	D_0__Eukaryota	D_1__Opisthokonta	D_2__Holozoa	D_3__Metazoa (Animalia)	D_6__Echinodermata	D_7__Ophiuroidea	D_8__Ophiocoma echinata	1	0	5	0	0	0	1	0	6	0	0	0	0	0	1	1	3	0	1	0	0	0	0	0
New.ReferenceOTU5147	D_0__Eukaryota	D_1__Opisthokonta	D_2__Holozoa	D_3__Metazoa (Animalia)	D_7__Chromadorea	D_8__Monhysterida	Ambiguous_taxa	2	5	0	15	11	5	5	2	2	3	2	7	4	4	2	0	3	0	4	0	0	0	0	4
New.ReferenceOTU5146	D_0__Eukaryota	D_1__Opisthokonta	D_2__Holozoa	D_3__Metazoa (Animalia)	D_9__Copepoda	D_10__Harpacticoida	D_11__Typhlamphiascus typhlops	0	0	0	0	0	0	0	0	1	0	0	1	0	0	0	0	1	0	0	0	0	0	0	0
New.ReferenceOTU5143	D_0__Eukaryota	D_1__Opisthokonta	D_2__Holozoa	D_3__Metazoa (Animalia)	D_7__Chromadorea	D_8__Monhysterida	Ambiguous_taxa	3	1	1	0	0	0	0	1	2	0	0	1	1	0	1	0	2	1	2	0	0	0	0	0
New.ReferenceOTU5142	D_0__Eukaryota	D_1__Opisthokonta	D_2__Holozoa	D_3__Metazoa (Animalia)	D_7__Chromadorea	D_8__Monhysterida	NA	6	7	1	31	5	8	2	0	1	21	0	14	3	0	15	2	25	0	9	0	0	0	0	8
New.ReferenceOTU4092	D_0__Eukaryota	D_1__Opisthokonta	D_2__Holozoa	D_3__Metazoa (Animalia)	D_9__Copepoda	D_10__Calanoida	D_11__Tortanus sp. New Caledonia-RJH-2004	0	0	0	0	0	0	0	0	0	0	0	0	0	0	0	0	0	0	0	1	2	1	1	0
New.ReferenceOTU4094	D_0__Eukaryota	D_1__Opisthokonta	D_2__Holozoa	D_3__Metazoa (Animalia)	D_7__Chromadorea	D_8__Monhysterida	D_9__Monhysteridae environmental sample	1	1	0	0	0	0	0	0	1	0	0	0	2	0	1	0	0	0	1	0	0	0	0	0
New.ReferenceOTU4095	D_0__Eukaryota	D_1__Opisthokonta	D_2__Holozoa	D_3__Metazoa (Animalia)	D_7__Chromadorea	D_8__Monhysterida	D_9__Monhysteridae environmental sample	139	0	35	4	19	0	0	5	0	132	82	210	31	68	6	0	11	186	18	0	0	0	0	22
New.ReferenceOTU4096	D_0__Eukaryota	D_1__Opisthokonta	D_2__Holozoa	D_3__Metazoa (Animalia)	D_9__Podocopa	D_10__Platycopida	NA	0	0	0	0	0	2	10	4	3	0	3	0	0	0	9	3	21	0	1	0	0	0	0	1
New.ReferenceOTU9325	D_0__Eukaryota	D_1__Opisthokonta	D_2__Holozoa	D_3__Metazoa (Animalia)	D_8__Seriata	D_9__Proseriata	D_10__Duplominona sp. n. 3 FS-2014	0	0	0	13	16	2	2	0	3	0	14	0	6	4	5	0	12	0	0	0	0	0	0	0
New.ReferenceOTU9324	D_0__Eukaryota	D_1__Opisthokonta	D_2__Holozoa	D_3__Metazoa (Animalia)	D_7__Chromadorea	D_8__Monhysterida	D_9__Monhysteridae environmental sample	0	0	0	6	2	0	1	0	0	0	0	5	0	2	0	0	1	6	2	0	0	0	0	0
New.ReferenceOTU9327	D_0__Eukaryota	D_1__Opisthokonta	D_2__Holozoa	D_3__Metazoa (Animalia)	D_9__Copepoda	D_10__Harpacticoida	NA	0	0	0	0	0	0	1	1	0	0	0	0	0	0	1	0	0	0	0	0	0	0	0	0
New.ReferenceOTU9329	D_0__Eukaryota	D_1__Opisthokonta	D_2__Holozoa	D_3__Metazoa (Animalia)	D_6__Gastrotricha	D_7__Chaetonotida	NA	76	8	14	8	33	34	375	75	7	83	244	29	209	2	53	27	45	11	341	4	7	0	14	25
New.ReferenceOTU5856	D_0__Eukaryota	D_1__Opisthokonta	D_2__Holozoa	D_3__Metazoa (Animalia)	D_9__Podocopa	D_10__Podocopida	D_11__Propontocypris pirifera	1	0	2	0	0	2	6	0	2	0	4	0	0	0	0	0	0	0	5	0	0	0	0	0
New.ReferenceOTU5325	D_0__Eukaryota	D_1__Opisthokonta	D_2__Holozoa	D_3__Metazoa (Animalia)	D_7__Chromadorea	D_8__Monhysterida	Ambiguous_taxa	0	0	0	0	0	0	0	0	0	4	0	0	0	0	0	0	0	0	0	0	0	0	0	0
New.ReferenceOTU5324	D_0__Eukaryota	D_1__Opisthokonta	D_2__Holozoa	D_3__Metazoa (Animalia)	D_9__Copepoda	D_10__Harpacticoida	NA	2	0	4	0	0	1	14	12	16	0	3	2	0	1	0	16	2	0	1	0	0	0	0	0
New.ReferenceOTU5850	D_0__Eukaryota	D_1__Opisthokonta	D_2__Holozoa	D_3__Metazoa (Animalia)	D_9__Podocopa	D_10__Platycopida	NA	0	0	0	0	0	0	0	0	2	0	0	0	0	0	0	0	1	0	0	0	0	0	0	0
New.ReferenceOTU5329	D_0__Eukaryota	D_1__Opisthokonta	D_2__Holozoa	D_3__Metazoa (Animalia)	D_8__Scolecida	D_9__Opheliidae	D_10__Polyophthalmus pictus	1	2	2	1	0	0	10	0	2	0	1	0	0	0	1	0	6	0	1	0	0	0	0	1
New.ReferenceOTU8648	D_0__Eukaryota	D_1__Opisthokonta	D_2__Holozoa	D_3__Metazoa (Animalia)	D_9__Copepoda	D_10__Harpacticoida	NA	0	0	0	0	0	0	0	1	0	0	0	0	0	0	1	0	0	0	0	0	0	0	0	0
New.ReferenceOTU140	D_0__Eukaryota	D_1__Opisthokonta	D_2__Holozoa	D_3__Metazoa (Animalia)	D_7__Chromadorea	D_8__Monhysterida	D_9__Monhysteridae environmental sample	21	18	1	11	10	2	5	5	4	7	1	2	24	24	9	2	22	0	9	0	0	0	0	6
New.ReferenceOTU2496	D_0__Eukaryota	D_1__Opisthokonta	D_2__Holozoa	D_3__Metazoa (Animalia)	D_7__Chromadorea	D_8__Monhysterida	NA	0	0	0	0	0	0	0	0	0	0	0	0	0	0	0	0	0	0	0	1	1	2	0	0
New.ReferenceOTU2497	D_0__Eukaryota	D_1__Opisthokonta	D_2__Holozoa	D_3__Metazoa (Animalia)	D_7__Chromadorea	D_8__Desmodorida	NA	0	0	0	0	0	0	0	0	2	0	0	0	0	0	1	0	1	0	0	0	0	0	0	0
New.ReferenceOTU2495	D_0__Eukaryota	D_1__Opisthokonta	D_2__Holozoa	D_3__Metazoa (Animalia)	D_7__Chromadorea	D_8__Desmodorida	NA	0	0	0	0	0	0	0	0	0	0	0	0	0	0	0	0	0	0	0	21	15	32	8	0
New.ReferenceOTU2491	D_0__Eukaryota	D_1__Opisthokonta	D_2__Holozoa	D_3__Metazoa (Animalia)	D_9__Copepoda	D_10__Harpacticoida	NA	0	5	9	0	0	4	6	0	8	0	4	1	1	2	0	9	2	0	6	0	0	0	0	0
New.ReferenceOTU2498	D_0__Eukaryota	D_1__Opisthokonta	D_2__Holozoa	D_3__Metazoa (Animalia)	D_8__Scolecida	D_9__Opheliidae	D_10__Polyophthalmus pictus	0	2	0	0	0	0	2	0	4	0	0	0	0	0	0	0	0	0	0	0	0	0	0	0
New.ReferenceOTU3502	D_0__Eukaryota	D_1__Opisthokonta	D_2__Holozoa	D_3__Metazoa (Animalia)	D_7__Chromadorea	D_8__Monhysterida	D_9__Monhysteridae environmental sample	3	0	1	1	0	0	0	0	0	0	0	1	0	0	0	0	0	1	1	0	0	0	0	1
New.ReferenceOTU4634	D_0__Eukaryota	D_1__Opisthokonta	D_2__Holozoa	D_3__Metazoa (Animalia)	D_8__Palpata	D_9__Phyllodocida	NA	0	0	0	1	0	0	0	0	0	0	0	0	0	0	0	0	0	0	0	0	0	1	0	0
New.ReferenceOTU2672	D_0__Eukaryota	D_1__Opisthokonta	D_2__Holozoa	D_3__Metazoa (Animalia)	D_7__Chromadorea	D_8__Monhysterida	D_9__Desmolaimus sp. DeLaSp2	0	0	0	0	0	0	0	0	0	0	0	0	0	0	0	0	0	0	0	0	28	0	10	0
New.ReferenceOTU2670	D_0__Eukaryota	D_1__Opisthokonta	D_2__Holozoa	D_3__Metazoa (Animalia)	D_9__Copepoda	D_10__Harpacticoida	NA	0	0	2	0	1	2	5	3	0	0	0	1	0	0	0	0	2	0	1	0	0	0	0	0
New.ReferenceOTU2678	D_0__Eukaryota	D_1__Opisthokonta	D_2__Holozoa	D_3__Metazoa (Animalia)	D_9__Copepoda	D_10__Harpacticoida	D_11__Ameira scotti	2	0	0	0	0	35	14	0	41	1	0	0	1	0	9	20	10	0	1	0	0	0	0	0
New.ReferenceOTU457	D_0__Eukaryota	D_1__Opisthokonta	D_2__Holozoa	D_3__Metazoa (Animalia)	D_7__Chromadorea	D_8__Monhysterida	D_9__Desmolaimus sp. DeLaSp2	0	0	0	0	0	0	0	0	0	0	0	0	0	0	0	0	0	0	0	0	0	0	24	0
New.ReferenceOTU1233	D_0__Eukaryota	D_1__Opisthokonta	D_2__Holozoa	D_3__Metazoa (Animalia)	D_7__Chromadorea	D_8__Monhysterida	NA	0	0	0	11	0	0	1	0	0	0	0	48	0	10	0	0	0	0	0	0	0	0	0	12
New.ReferenceOTU9098	D_0__Eukaryota	D_1__Opisthokonta	D_2__Holozoa	D_3__Metazoa (Animalia)	D_9__Copepoda	D_10__Harpacticoida	NA	0	0	0	0	0	0	2	0	3	0	0	0	0	0	0	0	0	0	2	0	0	0	0	0
New.ReferenceOTU1231	D_0__Eukaryota	D_1__Opisthokonta	D_2__Holozoa	D_3__Metazoa (Animalia)	D_7__Chromadorea	D_8__Monhysterida	D_9__Monhysteridae environmental sample	1453	325	338	500	399	50	126	118	16	628	311	929	476	748	109	6	200	390	365	0	0	0	0	299
New.ReferenceOTU1230	D_0__Eukaryota	D_1__Opisthokonta	D_2__Holozoa	D_3__Metazoa (Animalia)	D_9__Copepoda	D_10__Harpacticoida	NA	0	0	8	0	2	3	10	21	5	0	5	1	1	1	0	6	0	1	1	0	0	0	0	0
New.ReferenceOTU1237	D_0__Eukaryota	D_1__Opisthokonta	D_2__Holozoa	D_3__Metazoa (Animalia)	D_7__Chromadorea	D_8__Monhysterida	NA	0	0	0	0	0	0	0	0	0	0	0	0	0	0	0	0	0	0	0	11	24	27	2	0
New.ReferenceOTU2154	D_0__Eukaryota	D_1__Opisthokonta	D_2__Holozoa	D_3__Metazoa (Animalia)	D_7__Chromadorea	D_8__Desmodorida	NA	3	0	0	0	0	0	2	0	0	0	0	0	0	0	0	2	0	0	0	0	0	0	0	0
New.ReferenceOTU1236	D_0__Eukaryota	D_1__Opisthokonta	D_2__Holozoa	D_3__Metazoa (Animalia)	D_7__Chromadorea	D_8__Monhysterida	NA	1	0	0	0	0	0	0	0	0	0	0	0	0	0	0	0	0	0	0	39	50	52	16	0
New.ReferenceOTU100	D_0__Eukaryota	D_1__Opisthokonta	D_2__Holozoa	D_3__Metazoa (Animalia)	D_9__Podocopa	D_10__Podocopida	NA	0	0	0	0	2	0	2	0	1	0	0	0	0	0	0	0	1	0	0	0	0	0	0	1
New.ReferenceOTU1235	D_0__Eukaryota	D_1__Opisthokonta	D_2__Holozoa	D_3__Metazoa (Animalia)	D_8__Palpata	D_9__Phyllodocida	NA	0	0	0	0	0	0	308	0	0	0	0	0	0	0	0	0	0	0	0	0	0	0	0	0
New.ReferenceOTU1234	D_0__Eukaryota	D_1__Opisthokonta	D_2__Holozoa	D_3__Metazoa (Animalia)	D_9__Podocopa	D_10__Podocopida	NA	0	0	0	3	1	1	0	0	1	0	0	0	0	0	3	2	4	0	0	0	0	0	0	0
New.ReferenceOTU9092	D_0__Eukaryota	D_1__Opisthokonta	D_2__Holozoa	D_3__Metazoa (Animalia)	D_6__Echinodermata	D_7__Ophiuroidea	D_8__Ophiocoma echinata	1	0	31	0	0	0	0	0	2	0	0	0	0	0	1	0	2	0	2	0	0	0	0	0
New.ReferenceOTU104	D_0__Eukaryota	D_1__Opisthokonta	D_2__Holozoa	D_3__Metazoa (Animalia)	D_7__Chromadorea	D_8__Monhysterida	D_9__Terschellingia longicaudata	0	0	0	0	0	0	1	0	0	1	0	0	1	0	0	0	0	0	0	0	0	0	0	1
New.ReferenceOTU1239	D_0__Eukaryota	D_1__Opisthokonta	D_2__Holozoa	D_3__Metazoa (Animalia)	D_8__Palpata	D_9__Phyllodocida	NA	5	3	3	2	3	7	12	39	85	0	13	5	0	1	0	4	1	1	11	0	0	0	0	0
New.ReferenceOTU3158	D_0__Eukaryota	D_1__Opisthokonta	D_2__Holozoa	D_3__Metazoa (Animalia)	D_7__Chromadorea	D_8__Monhysterida	D_9__Desmolaimus sp. DeLaSp2	0	0	1	0	0	0	0	0	0	0	0	0	0	0	0	0	0	0	0	35	13	15	77	0
New.ReferenceOTU6929	D_0__Eukaryota	D_1__Opisthokonta	D_2__Holozoa	D_3__Metazoa (Animalia)	D_7__Enopla	D_8__Monostilifera	D_9__Annulonemertes minusculus	0	0	0	0	0	0	0	0	0	0	0	0	0	0	0	0	0	0	0	5	0	11	0	0
New.ReferenceOTU3156	D_0__Eukaryota	D_1__Opisthokonta	D_2__Holozoa	D_3__Metazoa (Animalia)	D_9__Copepoda	D_10__Harpacticoida	NA	0	21	4	37	42	89	134	0	12	0	0	0	85	117	33	10	53	0	439	0	0	0	0	39
New.ReferenceOTU6000	D_0__Eukaryota	D_1__Opisthokonta	D_2__Holozoa	D_3__Metazoa (Animalia)	D_7__Chromadorea	D_8__Monhysterida	D_9__Sabatieria punctata	0	0	0	0	0	0	0	0	0	0	0	0	0	0	0	0	0	0	0	3	1	1	0	0
New.ReferenceOTU3405	D_0__Eukaryota	D_1__Opisthokonta	D_2__Holozoa	D_3__Metazoa (Animalia)	D_7__Chromadorea	D_8__Desmodorida	NA	0	0	0	0	0	0	0	0	0	0	0	0	0	0	0	0	0	0	0	7	6	10	15	0
New.ReferenceOTU6005	D_0__Eukaryota	D_1__Opisthokonta	D_2__Holozoa	D_3__Metazoa (Animalia)	D_9__Copepoda	D_10__Harpacticoida	D_11__Parastenhelia sp. New Caledonia-RJH-2007	0	0	0	0	0	0	0	0	0	0	0	0	0	0	0	0	3	0	0	0	0	0	0	0
New.ReferenceOTU3075	D_0__Eukaryota	D_1__Opisthokonta	D_2__Holozoa	D_3__Metazoa (Animalia)	D_8__Arachnida	D_9__Acari	D_10__Rhombognathus levigatoides	0	0	0	4	17	0	0	0	0	0	0	0	0	0	0	0	0	0	0	0	0	0	0	7
New.ReferenceOTU3074	D_0__Eukaryota	D_1__Opisthokonta	D_2__Holozoa	D_3__Metazoa (Animalia)	D_7__Chromadorea	D_8__Chromadorida	NA	17	0	0	0	0	0	1	0	1	0	4	1	0	0	0	0	0	0	2	0	0	0	0	0
New.ReferenceOTU6009	D_0__Eukaryota	D_1__Opisthokonta	D_2__Holozoa	D_3__Metazoa (Animalia)	D_7__Chromadorea	D_8__Monhysterida	D_9__Monhysteridae environmental sample	21	28	2	31	1	1	12	24	4	3	9	7	27	3	8	2	15	0	8	0	0	0	0	1
New.ReferenceOTU3402	D_0__Eukaryota	D_1__Opisthokonta	D_2__Holozoa	D_3__Metazoa (Animalia)	D_9__Copepoda	D_10__Harpacticoida	NA	0	1	0	0	1	4	17	1	20	1	2	1	0	0	3	3	0	0	0	0	0	0	0	1
New.ReferenceOTU3079	D_0__Eukaryota	D_1__Opisthokonta	D_2__Holozoa	D_3__Metazoa (Animalia)	D_7__Chromadorea	D_8__Monhysterida	Ambiguous_taxa	22	1	16	5	2	0	1	0	0	23	10	23	2	5	0	0	1	9	31	0	0	0	0	2
New.ReferenceOTU3078	D_0__Eukaryota	D_1__Opisthokonta	D_2__Holozoa	D_3__Metazoa (Animalia)	D_8__Arachnida	D_9__Acari	NA	0	2	1	1	1	6	18	0	24	0	2	0	1	0	7	5	16	0	1	0	0	0	0	0
New.ReferenceOTU4407	D_0__Eukaryota	D_1__Opisthokonta	D_2__Holozoa	D_3__Metazoa (Animalia)	D_9__Copepoda	D_10__Harpacticoida	D_11__Typhlamphiascus typhlops	0	0	6	0	0	0	3	5	1	0	1	8	0	0	1	2	1	0	0	0	0	0	0	0
New.ReferenceOTU3153	D_0__Eukaryota	D_1__Opisthokonta	D_2__Holozoa	D_3__Metazoa (Animalia)	D_7__Chromadorea	D_8__Monhysterida	D_9__Monhysteridae environmental sample	5	35	1	20	41	8	21	14	0	8	3	5	84	9	28	1	52	14	10	0	0	0	0	25
New.ReferenceOTU7752	D_0__Eukaryota	D_1__Opisthokonta	D_2__Holozoa	D_3__Metazoa (Animalia)	D_9__Copepoda	D_10__Harpacticoida	NA	0	1	0	0	1	3	2	0	4	0	0	0	2	0	0	3	2	0	0	0	0	0	0	1
New.ReferenceOTU7753	D_0__Eukaryota	D_1__Opisthokonta	D_2__Holozoa	D_3__Metazoa (Animalia)	D_8__Seriata	D_9__Proseriata	D_10__Duplominona sp. n. 3 FS-2014	0	0	0	0	0	1	0	0	3	0	0	0	0	0	0	0	2	0	0	0	0	0	0	0
New.ReferenceOTU7751	D_0__Eukaryota	D_1__Opisthokonta	D_2__Holozoa	D_3__Metazoa (Animalia)	D_9__Copepoda	D_10__Harpacticoida	NA	0	0	0	0	0	0	2	0	13	0	0	0	0	0	0	0	0	0	2	0	0	0	0	0
New.ReferenceOTU7757	D_0__Eukaryota	D_1__Opisthokonta	D_2__Holozoa	D_3__Metazoa (Animalia)	D_9__Copepoda	D_10__Harpacticoida	NA	0	0	1	5	0	1	1	0	1	0	0	0	0	0	0	0	1	0	0	0	0	0	0	0
New.ReferenceOTU7976	D_0__Eukaryota	D_1__Opisthokonta	D_2__Holozoa	D_3__Metazoa (Animalia)	D_7__Chromadorea	D_8__Desmodorida	D_9__Molgolaimus demani	4	1	1	3	5	6	12	8	11	2	2	8	3	0	3	4	10	0	6	0	0	0	0	0
New.ReferenceOTU7975	D_0__Eukaryota	D_1__Opisthokonta	D_2__Holozoa	D_3__Metazoa (Animalia)	D_7__Chromadorea	D_8__Monhysterida	D_9__Monhysteridae environmental sample	187	82	237	110	78	99	54	16	16	321	134	296	402	184	126	20	207	105	196	0	0	0	0	76
New.ReferenceOTU7203	D_0__Eukaryota	D_1__Opisthokonta	D_2__Holozoa	D_3__Metazoa (Animalia)	D_7__Chromadorea	D_8__Monhysterida	D_9__Desmolaimus sp. DeLaSp2	0	0	0	0	0	0	0	0	3	0	0	0	0	0	0	0	0	0	0	0	0	0	0	0
New.ReferenceOTU4955	D_0__Eukaryota	D_1__Opisthokonta	D_2__Holozoa	D_3__Metazoa (Animalia)	D_7__Chromadorea	D_8__Desmodorida	NA	0	0	0	0	0	0	0	0	0	0	0	0	0	0	0	0	0	0	0	13	9	47	5	0
New.ReferenceOTU4954	D_0__Eukaryota	D_1__Opisthokonta	D_2__Holozoa	D_3__Metazoa (Animalia)	D_9__Podocopa	D_10__Platycopida	NA	0	0	0	0	0	0	1	0	0	0	0	0	0	0	0	0	1	0	0	0	0	0	0	0
New.ReferenceOTU628	D_0__Eukaryota	D_1__Opisthokonta	D_2__Holozoa	D_3__Metazoa (Animalia)	D_9__Copepoda	D_10__Harpacticoida	NA	0	0	0	0	0	0	1	0	0	0	0	0	0	4	0	0	0	0	2	0	0	0	0	0
New.ReferenceOTU626	D_0__Eukaryota	D_1__Opisthokonta	D_2__Holozoa	D_3__Metazoa (Animalia)	D_7__Chromadorea	D_8__Desmodorida	NA	0	0	0	0	0	0	1	0	0	0	0	1	0	0	5	0	5	0	0	257	250	395	221	0
New.ReferenceOTU622	D_0__Eukaryota	D_1__Opisthokonta	D_2__Holozoa	D_3__Metazoa (Animalia)	D_9__Copepoda	D_10__Harpacticoida	NA	0	0	1	0	0	0	0	0	4	1	2	0	0	0	0	0	1	0	0	0	2	1	0	0
New.ReferenceOTU623	D_0__Eukaryota	D_1__Opisthokonta	D_2__Holozoa	D_3__Metazoa (Animalia)	D_8__Palpata	D_9__Phyllodocida	NA	0	0	0	1	0	3	1	0	5	1	2	0	0	0	0	0	0	0	0	0	0	0	0	0
New.ReferenceOTU3692	D_0__Eukaryota	D_1__Opisthokonta	D_2__Holozoa	D_3__Metazoa (Animalia)	D_7__Chromadorea	D_8__Chromadorida	NA	452	3	24	3	37	7	15	16	64	1	0	127	62	0	58	7	70	15	272	0	0	0	0	8
New.ReferenceOTU3691	D_0__Eukaryota	D_1__Opisthokonta	D_2__Holozoa	D_3__Metazoa (Animalia)	D_8__Palpata	D_9__Eunicida	D_10__Marphysa bellii	1	1	0	0	0	0	0	0	9	2	0	0	0	0	0	1	0	0	0	0	0	0	0	0
New.ReferenceOTU3699	D_0__Eukaryota	D_1__Opisthokonta	D_2__Holozoa	D_3__Metazoa (Animalia)	D_7__Gastropoda	D_8__Heterobranchia	NA	0	0	0	1	0	0	0	0	0	0	0	0	0	0	0	0	0	0	0	1	174	7	0	0
New.ReferenceOTU1699	D_0__Eukaryota	D_1__Opisthokonta	D_2__Holozoa	D_3__Metazoa (Animalia)	D_9__Copepoda	D_10__Harpacticoida	D_11__Typhlamphiascus typhlops	4	5	6	3	2	1	6	2	13	6	1	1	0	0	2	6	11	0	0	1	1	3	0	1
New.ReferenceOTU1123	D_0__Eukaryota	D_1__Opisthokonta	D_2__Holozoa	D_3__Metazoa (Animalia)	D_9__Copepoda	D_10__Harpacticoida	NA	0	0	2	1	1	0	1	3	0	1	3	1	0	0	0	0	1	0	0	0	0	0	0	0
New.ReferenceOTU4400	D_0__Eukaryota	D_1__Opisthokonta	D_2__Holozoa	D_3__Metazoa (Animalia)	D_9__Podocopa	D_10__Podocopida	NA	0	10705	2	3894	13605	72	0	15	197	2	5	0	1	3810	8184	8	13527	0	22	0	0	1	0	4285
New.ReferenceOTU6928	D_0__Eukaryota	D_1__Opisthokonta	D_2__Holozoa	D_3__Metazoa (Animalia)	D_7__Chromadorea	D_8__Desmodorida	NA	0	0	1	0	0	0	0	0	1	0	0	0	0	0	1	0	1	0	0	0	0	0	0	0
New.ReferenceOTU8511	D_0__Eukaryota	D_1__Opisthokonta	D_2__Holozoa	D_3__Metazoa (Animalia)	D_9__Copepoda	D_10__Harpacticoida	D_11__Typhlamphiascus typhlops	0	0	0	0	0	0	2	1	0	0	0	0	2	0	0	0	0	0	0	0	0	0	0	0
New.ReferenceOTU1349	D_0__Eukaryota	D_1__Opisthokonta	D_2__Holozoa	D_3__Metazoa (Animalia)	D_7__Chromadorea	D_8__Monhysterida	D_9__Monhysteridae environmental sample	1	0	2	13	5	0	0	3	0	5	3	7	22	5	1	0	1	11	7	0	4	0	0	1
New.ReferenceOTU1343	D_0__Eukaryota	D_1__Opisthokonta	D_2__Holozoa	D_3__Metazoa (Animalia)	D_9__Copepoda	D_10__Harpacticoida	NA	0	0	0	0	0	19	0	0	0	105	0	27	0	0	0	0	0	1	0	0	0	0	0	0
New.ReferenceOTU1345	D_0__Eukaryota	D_1__Opisthokonta	D_2__Holozoa	D_3__Metazoa (Animalia)	D_7__Chromadorea	D_8__Desmodorida	NA	1	0	3	0	0	0	0	0	1	0	1	1	0	0	0	0	2	0	1	0	0	0	0	0
New.ReferenceOTU9170	D_0__Eukaryota	D_1__Opisthokonta	D_2__Holozoa	D_3__Metazoa (Animalia)	D_7__Chromadorea	D_8__Monhysterida	D_9__Monhysteridae environmental sample	16	4	1	34	6	2	3	4	7	4	10	22	38	23	3	0	0	20	16	0	0	0	0	0
New.ReferenceOTU9173	D_0__Eukaryota	D_1__Opisthokonta	D_2__Holozoa	D_3__Metazoa (Animalia)	D_9__Copepoda	D_10__Harpacticoida	D_11__Copepoda environmental sample	0	0	0	0	1	0	4	0	0	0	0	0	0	0	0	0	0	0	0	0	0	0	0	0
New.ReferenceOTU9174	D_0__Eukaryota	D_1__Opisthokonta	D_2__Holozoa	D_3__Metazoa (Animalia)	D_9__Copepoda	D_10__Harpacticoida	NA	0	0	0	0	0	0	5	0	0	0	0	0	1	2	0	0	0	0	0	0	0	0	0	0
New.ReferenceOTU9177	D_0__Eukaryota	D_1__Opisthokonta	D_2__Holozoa	D_3__Metazoa (Animalia)	D_7__Gastropoda	D_8__Heterobranchia	NA	0	0	0	0	0	0	0	0	7	0	0	0	0	0	0	0	0	0	0	0	0	0	0	0
New.ReferenceOTU3121	D_0__Eukaryota	D_1__Opisthokonta	D_2__Holozoa	D_3__Metazoa (Animalia)	D_7__Chromadorea	D_8__Desmoscolecida	D_9__Desmoscolex sp. DeCoSp2	80	41	1	51	31	32	21	1	4	3	29	1	0	4	30	12	67	4	0	0	0	0	0	4
New.ReferenceOTU2806	D_0__Eukaryota	D_1__Opisthokonta	D_2__Holozoa	D_3__Metazoa (Animalia)	D_8__Enoplia	D_9__Enoplida	D_10__Trissonchulus sp. 1 KHFA-2012	0	1	0	0	4	0	6	0	2	0	0	2	0	0	0	2	0	0	1	0	0	0	0	0
New.ReferenceOTU2803	D_0__Eukaryota	D_1__Opisthokonta	D_2__Holozoa	D_3__Metazoa (Animalia)	D_7__Chromadorea	D_8__Monhysterida	NA	0	3	0	0	0	0	2	1	0	12	0	6	10	0	0	0	6	0	6	0	0	0	0	0
New.ReferenceOTU2808	D_0__Eukaryota	D_1__Opisthokonta	D_2__Holozoa	D_3__Metazoa (Animalia)	D_9__Copepoda	D_10__Harpacticoida	Ambiguous_taxa	0	0	0	0	0	0	0	0	0	0	0	0	0	0	0	0	0	0	0	1	1	0	0	0
New.ReferenceOTU5466	D_0__Eukaryota	D_1__Opisthokonta	D_2__Holozoa	D_3__Metazoa (Animalia)	D_9__Copepoda	D_10__Harpacticoida	NA	590	6814	1105	2254	1634	2039	2651	2378	349	1096	3805	2735	3055	3460	99	892	119	615	113	5	0	1	1	2347
New.ReferenceOTU5462	D_0__Eukaryota	D_1__Opisthokonta	D_2__Holozoa	D_3__Metazoa (Animalia)	D_7__Chromadorea	D_8__Monhysterida	D_9__Monhysteridae environmental sample	1	1	0	0	0	2	4	0	1	0	1	0	0	0	0	2	2	0	1	0	0	0	0	0
New.ReferenceOTU5463	D_0__Eukaryota	D_1__Opisthokonta	D_2__Holozoa	D_3__Metazoa (Animalia)	D_9__Copepoda	D_10__Harpacticoida	NA	1	3	5	12	0	12	3	1	8	3	0	0	0	7	12	0	31	0	3	0	0	0	0	6
New.ReferenceOTU5469	D_0__Eukaryota	D_1__Opisthokonta	D_2__Holozoa	D_3__Metazoa (Animalia)	D_7__Chromadorea	D_8__Desmodorida	NA	0	0	0	0	0	0	1	0	4	0	0	1	0	0	0	0	1	0	0	0	0	0	0	0
New.ReferenceOTU882	D_0__Eukaryota	D_1__Opisthokonta	D_2__Holozoa	D_3__Metazoa (Animalia)	D_8__Enoplia	D_9__Enoplida	D_10__uncultured eukaryote	0	0	0	0	0	0	0	0	0	0	0	0	0	0	0	0	0	0	0	0	3	1	1	0
New.ReferenceOTU881	D_0__Eukaryota	D_1__Opisthokonta	D_2__Holozoa	D_3__Metazoa (Animalia)	D_9__Copepoda	D_10__Harpacticoida	NA	0	0	1	0	0	0	0	0	1	0	0	1	0	1	0	0	1	0	1	0	0	0	0	0
New.ReferenceOTU886	D_0__Eukaryota	D_1__Opisthokonta	D_2__Holozoa	D_3__Metazoa (Animalia)	D_7__Chromadorea	D_8__Monhysterida	D_9__Monhysteridae environmental sample	1	0	0	0	0	0	0	0	0	0	0	0	0	0	0	0	0	0	1	0	0	0	0	1
New.ReferenceOTU884	D_0__Eukaryota	D_1__Opisthokonta	D_2__Holozoa	D_3__Metazoa (Animalia)	D_7__Chromadorea	D_8__Desmodorida	NA	0	0	0	0	0	0	0	0	0	0	0	0	0	0	0	0	0	0	0	4	11	5	13	0
New.ReferenceOTU885	D_0__Eukaryota	D_1__Opisthokonta	D_2__Holozoa	D_3__Metazoa (Animalia)	D_9__Copepoda	D_10__Harpacticoida	NA	0	0	0	0	0	0	0	10	0	8	0	3	0	0	0	0	1	0	0	0	0	0	0	0
New.ReferenceOTU6656	D_0__Eukaryota	D_1__Opisthokonta	D_2__Holozoa	D_3__Metazoa (Animalia)	D_7__Chromadorea	D_8__Desmodorida	NA	8	2	20	5	2	0	8	6	19	4	1	9	1	5	7	0	19	2	6	0	0	0	0	0
New.ReferenceOTU2114	D_0__Eukaryota	D_1__Opisthokonta	D_2__Holozoa	D_3__Metazoa (Animalia)	D_7__Chromadorea	D_8__Desmoscolecida	D_9__Desmoscolex sp. ITDL-2011	0	0	0	0	0	0	7	0	0	2	0	0	0	0	0	0	0	0	0	0	0	0	0	0
New.ReferenceOTU2119	D_0__Eukaryota	D_1__Opisthokonta	D_2__Holozoa	D_3__Metazoa (Animalia)	D_7__Chromadorea	D_8__Monhysterida	D_9__Monhysteridae environmental sample	4	0	1	1	0	0	0	1	0	2	3	4	9	1	0	0	0	7	3	0	0	0	0	2
New.ReferenceOTU3199	D_0__Eukaryota	D_1__Opisthokonta	D_2__Holozoa	D_3__Metazoa (Animalia)	D_9__Copepoda	D_10__Calanoida	D_11__Acartia steueri	2	0	4	0	4	1	12	2	9	2	44	4	0	0	0	1	0	0	0	1	0	0	0	0
New.ReferenceOTU3448	D_0__Eukaryota	D_1__Opisthokonta	D_2__Holozoa	D_3__Metazoa (Animalia)	D_7__Chromadorea	D_8__Desmodorida	D_9__Molgolaimus demani	36	0	0	0	0	0	2	1	5	9	0	0	0	0	0	0	0	3	0	0	0	0	0	0
New.ReferenceOTU6969	D_0__Eukaryota	D_1__Opisthokonta	D_2__Holozoa	D_3__Metazoa (Animalia)	D_9__Copepoda	D_10__Harpacticoida	NA	60	0	0	16	11	9	2	0	9	0	0	4	0	0	0	0	0	0	27	0	0	0	0	0
New.ReferenceOTU3442	D_0__Eukaryota	D_1__Opisthokonta	D_2__Holozoa	D_3__Metazoa (Animalia)	D_7__Chromadorea	D_8__Desmodorida	NA	0	0	2	0	0	0	0	1	0	0	0	3	0	0	1	0	1	1	0	2	0	0	1	0
New.ReferenceOTU3191	D_0__Eukaryota	D_1__Opisthokonta	D_2__Holozoa	D_3__Metazoa (Animalia)	D_9__Copepoda	D_10__Harpacticoida	NA	0	0	0	0	0	0	5	0	0	1	1	0	0	0	0	1	0	0	3	0	0	0	0	0
New.ReferenceOTU6960	D_0__Eukaryota	D_1__Opisthokonta	D_2__Holozoa	D_3__Metazoa (Animalia)	D_9__Copepoda	D_10__Harpacticoida	D_11__Harpacticus sp. France_RJH_2007	0	0	0	0	0	0	0	3	0	0	0	0	0	0	0	0	0	0	0	0	0	0	0	0
New.ReferenceOTU3194	D_0__Eukaryota	D_1__Opisthokonta	D_2__Holozoa	D_3__Metazoa (Animalia)	D_7__Chromadorea	D_8__Desmodorida	NA	0	0	0	0	0	0	0	0	0	0	0	0	0	0	0	0	0	0	0	76	40	90	21	0
New.ReferenceOTU3197	D_0__Eukaryota	D_1__Opisthokonta	D_2__Holozoa	D_3__Metazoa (Animalia)	D_8__Arachnida	D_9__Acari	NA	0	0	0	0	0	0	0	0	0	0	0	0	1	0	0	0	3	0	0	0	0	0	0	0
New.ReferenceOTU1978	D_0__Eukaryota	D_1__Opisthokonta	D_2__Holozoa	D_3__Metazoa (Animalia)	D_7__Chromadorea	D_8__Monhysterida	D_9__Monhysteridae environmental sample	0	1	0	0	0	0	1	0	0	0	0	1	1	0	1	0	0	0	0	0	0	0	0	0
New.ReferenceOTU1971	D_0__Eukaryota	D_1__Opisthokonta	D_2__Holozoa	D_3__Metazoa (Animalia)	D_9__Copepoda	D_10__Harpacticoida	NA	4	0	31	4	0	9	5	1	4	1	2	3	0	3	0	1	3	0	7	24	37	27	2	1
New.ReferenceOTU1973	D_0__Eukaryota	D_1__Opisthokonta	D_2__Holozoa	D_3__Metazoa (Animalia)	D_9__Podocopa	D_10__Podocopida	NA	0	0	0	0	0	0	2	0	1	0	0	0	1	0	1	1	3	0	0	0	0	0	0	0
New.ReferenceOTU1976	D_0__Eukaryota	D_1__Opisthokonta	D_2__Holozoa	D_3__Metazoa (Animalia)	D_7__Chromadorea	D_8__Desmodorida	NA	0	0	0	1	1	0	1	0	1	0	0	2	0	0	0	0	0	0	0	0	0	0	0	0
New.ReferenceOTU7569	D_0__Eukaryota	D_1__Opisthokonta	D_2__Holozoa	D_3__Metazoa (Animalia)	D_7__Chromadorea	D_8__Desmodorida	NA	19	0	0	0	0	0	14	0	0	0	0	7	2	0	2	0	0	3	0	0	0	0	0	0
New.ReferenceOTU19	D_0__Eukaryota	D_1__Opisthokonta	D_2__Holozoa	D_3__Metazoa (Animalia)	D_7__Chromadorea	D_8__Chromadorida	NA	4	0	0	0	0	0	1	0	0	0	0	0	0	0	0	0	0	0	0	31	4	8	68	0
New.ReferenceOTU12	D_0__Eukaryota	D_1__Opisthokonta	D_2__Holozoa	D_3__Metazoa (Animalia)	D_7__Chromadorea	D_8__Monhysterida	D_9__Monhysteridae environmental sample	44	58	12	40	22	8	29	5	1	40	7	19	63	11	3	3	19	6	83	0	0	0	0	43
New.ReferenceOTU13	D_0__Eukaryota	D_1__Opisthokonta	D_2__Holozoa	D_3__Metazoa (Animalia)	D_9__Copepoda	D_10__Harpacticoida	NA	0	0	0	0	0	2	0	0	0	0	0	0	0	0	0	0	1	0	0	0	0	0	0	0
New.ReferenceOTU10	D_0__Eukaryota	D_1__Opisthokonta	D_2__Holozoa	D_3__Metazoa (Animalia)	D_6__Echinodermata	D_7__Ophiuroidea	D_8__Ophiocoma echinata	0	0	3	0	0	0	0	0	0	0	0	0	0	0	0	0	0	0	0	0	0	0	0	0
New.ReferenceOTU11	D_0__Eukaryota	D_1__Opisthokonta	D_2__Holozoa	D_3__Metazoa (Animalia)	D_9__Copepoda	D_10__Harpacticoida	NA	0	0	0	0	0	3	0	0	1	0	0	0	0	0	0	1	2	0	0	0	0	0	0	0
New.ReferenceOTU16	D_0__Eukaryota	D_1__Opisthokonta	D_2__Holozoa	D_3__Metazoa (Animalia)	D_9__Copepoda	D_10__Harpacticoida	NA	0	0	6	0	0	0	0	0	0	0	11	3	0	0	1	0	0	0	0	0	0	0	0	0
New.ReferenceOTU17	D_0__Eukaryota	D_1__Opisthokonta	D_2__Holozoa	D_3__Metazoa (Animalia)	D_9__Copepoda	D_10__Harpacticoida	NA	2	0	23	4	2	3	22	19	9	3	13	16	0	0	39	1	36	0	2	0	0	0	0	3
New.ReferenceOTU3990	D_0__Eukaryota	D_1__Opisthokonta	D_2__Holozoa	D_3__Metazoa (Animalia)	D_7__Chromadorea	D_8__Desmodorida	NA	45	0	0	0	1	0	0	1	5	0	0	2	0	1	0	0	0	0	0	2	16	7	56	0
New.ReferenceOTU3991	D_0__Eukaryota	D_1__Opisthokonta	D_2__Holozoa	D_3__Metazoa (Animalia)	D_9__Copepoda	D_10__Cyclopoida	NA	0	4897	137	1579	3820	1776	279	268	24	697	137	848	4863	770	439	515	700	80	325	0	0	0	0	591
New.ReferenceOTU3224	D_0__Eukaryota	D_1__Opisthokonta	D_2__Holozoa	D_3__Metazoa (Animalia)	D_8__Scolecida	D_9__Opheliidae	NA	4	3	1	0	0	3	6	0	2	0	1	0	0	0	1	0	1	2	3	0	0	0	0	1
New.ReferenceOTU3225	D_0__Eukaryota	D_1__Opisthokonta	D_2__Holozoa	D_3__Metazoa (Animalia)	D_7__Chromadorea	D_8__Desmodorida	NA	6	0	1	0	2	1	0	1	3	0	0	3	3	1	1	1	0	3	1	0	0	0	0	0
New.ReferenceOTU3223	D_0__Eukaryota	D_1__Opisthokonta	D_2__Holozoa	D_3__Metazoa (Animalia)	D_9__Copepoda	D_10__Harpacticoida	NA	0	0	0	0	0	0	0	1	0	1	2	0	0	3	2	0	0	0	0	0	0	0	0	2
New.ReferenceOTU3220	D_0__Eukaryota	D_1__Opisthokonta	D_2__Holozoa	D_3__Metazoa (Animalia)	D_8__Sipuncula	D_9__Golfingiida	D_10__Golfingia elongata	2	0	247	0	0	0	0	0	0	0	0	0	2	0	0	8	0	0	0	0	0	0	0	0
New.ReferenceOTU6613	D_0__Eukaryota	D_1__Opisthokonta	D_2__Holozoa	D_3__Metazoa (Animalia)	D_7__Chromadorea	D_8__Desmodorida	NA	5	0	1	0	0	4	0	0	4	0	1	0	0	0	10	0	10	0	8	0	0	0	0	0
New.ReferenceOTU3998	D_0__Eukaryota	D_1__Opisthokonta	D_2__Holozoa	D_3__Metazoa (Animalia)	D_7__Chromadorea	D_8__Desmodorida	NA	1	0	0	0	0	0	0	0	0	0	0	0	0	0	1	0	2	0	0	0	0	0	0	0
New.ReferenceOTU6618	D_0__Eukaryota	D_1__Opisthokonta	D_2__Holozoa	D_3__Metazoa (Animalia)	D_8__Enoplia	D_9__Enoplida	NA	0	0	0	0	0	0	0	0	0	0	0	0	0	0	0	0	0	0	0	2	7	5	12	0
New.ReferenceOTU6619	D_0__Eukaryota	D_1__Opisthokonta	D_2__Holozoa	D_3__Metazoa (Animalia)	D_7__Chromadorea	D_8__Monhysterida	D_9__Monhysteridae environmental sample	1	0	0	0	0	0	0	0	1	0	0	3	0	0	0	0	0	1	0	0	0	0	9	0
New.ReferenceOTU3229	D_0__Eukaryota	D_1__Opisthokonta	D_2__Holozoa	D_3__Metazoa (Animalia)	D_7__Chromadorea	D_8__Monhysterida	D_9__Monhysteridae environmental sample	6	0	4	0	1	0	1	0	0	1	3	3	7	1	1	0	0	0	2	0	0	0	0	2
New.ReferenceOTU7692	D_0__Eukaryota	D_1__Opisthokonta	D_2__Holozoa	D_3__Metazoa (Animalia)	D_7__Chromadorea	D_8__Monhysterida	D_9__Desmolaimus sp. DeLaSp2	0	8	22	18	1	21	1	0	6	9	4	9	0	0	0	1	0	0	0	0	8	0	18	27
New.ReferenceOTU7690	D_0__Eukaryota	D_1__Opisthokonta	D_2__Holozoa	D_3__Metazoa (Animalia)	D_7__Chromadorea	D_8__Desmodorida	D_9__Molgolaimus demani	0	0	1	0	0	1	0	1	0	0	0	0	0	0	0	0	0	0	0	0	0	0	0	0
New.ReferenceOTU7697	D_0__Eukaryota	D_1__Opisthokonta	D_2__Holozoa	D_3__Metazoa (Animalia)	D_7__Rhabditophora	D_8__Polycladida	D_9__Notoplana australis	0	0	3	0	0	0	0	0	0	0	0	0	0	0	0	0	0	0	0	0	0	0	0	0
New.ReferenceOTU7696	D_0__Eukaryota	D_1__Opisthokonta	D_2__Holozoa	D_3__Metazoa (Animalia)	D_8__Heteroconchia	D_9__Veneroida	NA	0	0	0	0	0	0	0	0	0	0	0	0	0	0	0	0	0	0	0	0	2	0	0	0
New.ReferenceOTU7694	D_0__Eukaryota	D_1__Opisthokonta	D_2__Holozoa	D_3__Metazoa (Animalia)	D_8__Arachnida	D_9__Acari	NA	0	0	1	0	0	3	10	1	13	0	1	0	0	0	4	3	8	0	0	0	0	0	0	0
New.ReferenceOTU2777	D_0__Eukaryota	D_1__Opisthokonta	D_2__Holozoa	D_3__Metazoa (Animalia)	D_8__Palpata	D_9__Phyllodocida	NA	0	0	2	0	0	0	0	3	5	0	0	0	0	0	0	1	0	0	0	0	1	0	0	0
New.ReferenceOTU4114	D_0__Eukaryota	D_1__Opisthokonta	D_2__Holozoa	D_3__Metazoa (Animalia)	D_7__Chromadorea	D_8__Monhysterida	D_9__Monhysteridae environmental sample	45	70	31	104	75	19	49	29	2	75	15	38	244	22	110	9	134	52	49	0	0	0	0	59
New.ReferenceOTU5123	D_0__Eukaryota	D_1__Opisthokonta	D_2__Holozoa	D_3__Metazoa (Animalia)	D_7__Chromadorea	D_8__Desmodorida	D_9__Molgolaimus demani	37	104	2	44	48	2	25	13	86	20	43	3	25	1	7	6	31	2	58	0	1	0	9	10
New.ReferenceOTU8165	D_0__Eukaryota	D_1__Opisthokonta	D_2__Holozoa	D_3__Metazoa (Animalia)	D_9__Copepoda	D_10__Calanoida	NA	0	0	0	0	0	0	0	0	0	0	0	3	0	0	0	0	0	0	0	0	0	0	0	0
New.ReferenceOTU5121	D_0__Eukaryota	D_1__Opisthokonta	D_2__Holozoa	D_3__Metazoa (Animalia)	D_9__Podocopa	D_10__Podocopida	D_11__Trachyleberis sp. SN007	0	0	0	0	0	0	0	0	0	0	0	0	0	0	0	0	0	0	0	0	3	4	0	0
New.ReferenceOTU5126	D_0__Eukaryota	D_1__Opisthokonta	D_2__Holozoa	D_3__Metazoa (Animalia)	D_8__Palpata	D_9__Phyllodocida	D_10__Syllis garciai	1	1	1	1	4	1	5	0	5	2	0	1	1	1	1	0	0	0	1	0	0	0	0	0
New.ReferenceOTU8162	D_0__Eukaryota	D_1__Opisthokonta	D_2__Holozoa	D_3__Metazoa (Animalia)	D_9__Copepoda	D_10__Harpacticoida	D_11__Typhlamphiascus typhlops	0	0	0	0	0	2	0	0	2	0	0	0	0	0	4	0	1	0	0	0	0	0	0	0
New.ReferenceOTU1597	D_0__Eukaryota	D_1__Opisthokonta	D_2__Holozoa	D_3__Metazoa (Animalia)	D_7__Chromadorea	D_8__Araeolaimida	NA	0	5	6	3	7	3	3	1	7	0	0	3	1	7	0	1	0	0	0	0	0	0	0	0
New.ReferenceOTU1594	D_0__Eukaryota	D_1__Opisthokonta	D_2__Holozoa	D_3__Metazoa (Animalia)	D_7__Chromadorea	D_8__Monhysterida	D_9__Monhysteridae environmental sample	683	1072	445	1223	1447	256	526	410	58	871	211	524	3527	397	1003	83	1732	470	704	0	0	0	5	622
New.ReferenceOTU1590	D_0__Eukaryota	D_1__Opisthokonta	D_2__Holozoa	D_3__Metazoa (Animalia)	D_7__Chromadorea	D_8__Desmodorida	NA	0	0	0	0	0	0	0	0	0	0	0	0	0	0	0	0	0	0	0	8	16	14	1	0
New.ReferenceOTU9343	D_0__Eukaryota	D_1__Opisthokonta	D_2__Holozoa	D_3__Metazoa (Animalia)	D_7__Chromadorea	D_8__Monhysterida	NA	321	119	133	62	30	24	129	5	33	63	6	272	24	14	97	22	126	1	590	0	0	0	0	47
New.ReferenceOTU9342	D_0__Eukaryota	D_1__Opisthokonta	D_2__Holozoa	D_3__Metazoa (Animalia)	D_7__Chromadorea	D_8__Desmodorida	NA	3	1	8	0	0	1	0	3	2	0	1	6	0	0	1	1	0	0	1	1	2	0	0	0
New.ReferenceOTU9340	D_0__Eukaryota	D_1__Opisthokonta	D_2__Holozoa	D_3__Metazoa (Animalia)	D_9__Copepoda	D_10__Harpacticoida	NA	4	0	1	0	0	1	0	0	0	0	0	12	0	0	0	1	0	0	1	0	0	0	0	0
New.ReferenceOTU9345	D_0__Eukaryota	D_1__Opisthokonta	D_2__Holozoa	D_3__Metazoa (Animalia)	D_7__Chromadorea	D_8__Monhysterida	D_9__Monhysteridae environmental sample	0	0	0	0	0	0	0	0	0	0	6	2	1	0	0	0	3	0	0	0	0	0	0	0
New.ReferenceOTU9349	D_0__Eukaryota	D_1__Opisthokonta	D_2__Holozoa	D_3__Metazoa (Animalia)	D_8__Scolecida	D_9__Opheliidae	NA	3	3	4	0	0	9	74	5	16	1	5	0	0	0	2	2	3	1	0	0	0	0	0	0
New.ReferenceOTU9348	D_0__Eukaryota	D_1__Opisthokonta	D_2__Holozoa	D_3__Metazoa (Animalia)	D_6__Gastrotricha	D_7__Chaetonotida	NA	1	2	0	0	0	0	0	2	0	0	0	0	0	0	0	0	0	0	0	0	0	0	0	0
New.ReferenceOTU7252	D_0__Eukaryota	D_1__Opisthokonta	D_2__Holozoa	D_3__Metazoa (Animalia)	D_9__Copepoda	D_10__Harpacticoida	NA	0	1	1	0	1	4	12	16	0	1	5	2	0	0	0	3	0	0	0	0	0	0	0	5
New.ReferenceOTU7703	D_0__Eukaryota	D_1__Opisthokonta	D_2__Holozoa	D_3__Metazoa (Animalia)	D_7__Chromadorea	D_8__Desmodorida	NA	0	0	0	0	0	0	0	0	0	0	0	1	0	0	0	0	0	0	0	3	3	7	4	0
New.ReferenceOTU5699	D_0__Eukaryota	D_1__Opisthokonta	D_2__Holozoa	D_3__Metazoa (Animalia)	D_7__Chromadorea	D_8__Monhysterida	D_9__Monhysteridae environmental sample	0	0	0	0	0	1	1	0	0	0	0	0	0	0	0	0	0	0	0	0	0	0	0	0
New.ReferenceOTU5879	D_0__Eukaryota	D_1__Opisthokonta	D_2__Holozoa	D_3__Metazoa (Animalia)	D_7__Chromadorea	D_8__Desmodorida	D_9__Molgolaimus demani	0	1	0	0	0	0	0	0	0	0	0	0	0	0	0	0	0	1	0	0	3	0	1	1
New.ReferenceOTU5690	D_0__Eukaryota	D_1__Opisthokonta	D_2__Holozoa	D_3__Metazoa (Animalia)	D_7__Gastropoda	D_8__Heterobranchia	NA	0	0	2	49	48	14	4	0	65	0	0	0	0	1	0	7	0	0	2	0	0	0	0	0
New.ReferenceOTU5692	D_0__Eukaryota	D_1__Opisthokonta	D_2__Holozoa	D_3__Metazoa (Animalia)	D_7__Chromadorea	D_8__Monhysterida	D_9__Monhysteridae environmental sample	0	28	0	1	0	0	1	0	3	0	0	0	8	0	4	0	5	0	0	0	0	0	0	0
New.ReferenceOTU5871	D_0__Eukaryota	D_1__Opisthokonta	D_2__Holozoa	D_3__Metazoa (Animalia)	D_8__Scolecida	D_9__Capitellida	NA	0	0	0	0	0	0	175	0	24	0	0	0	0	0	0	0	0	0	0	0	0	0	0	0
New.ReferenceOTU5696	D_0__Eukaryota	D_1__Opisthokonta	D_2__Holozoa	D_3__Metazoa (Animalia)	D_9__Copepoda	D_10__Harpacticoida	NA	3	16	2	22	17	5	0	0	2	21	2	2	0	9	14	2	18	2	7	0	0	0	0	9
New.ReferenceOTU168	D_0__Eukaryota	D_1__Opisthokonta	D_2__Holozoa	D_3__Metazoa (Animalia)	D_9__Copepoda	D_10__Harpacticoida	NA	0	2	0	1	1	4	7	1	3	0	0	0	1	0	0	3	2	0	1	0	0	0	0	1
New.ReferenceOTU160	D_0__Eukaryota	D_1__Opisthokonta	D_2__Holozoa	D_3__Metazoa (Animalia)	D_7__Chromadorea	D_8__Monhysterida	D_9__Monhysteridae environmental sample	0	0	0	0	0	0	1	0	0	0	0	0	0	0	0	0	0	0	1	0	0	0	0	0
New.ReferenceOTU162	D_0__Eukaryota	D_1__Opisthokonta	D_2__Holozoa	D_3__Metazoa (Animalia)	D_7__Chromadorea	D_8__Desmodorida	NA	0	0	0	0	0	0	0	0	0	0	0	0	0	0	0	0	0	0	0	0	0	0	2	0
New.ReferenceOTU165	D_0__Eukaryota	D_1__Opisthokonta	D_2__Holozoa	D_3__Metazoa (Animalia)	D_7__Chromadorea	D_8__Monhysterida	NA	18	0	0	0	6	0	0	0	0	0	0	0	0	0	0	0	0	0	0	0	0	0	0	0
New.ReferenceOTU164	D_0__Eukaryota	D_1__Opisthokonta	D_2__Holozoa	D_3__Metazoa (Animalia)	D_8__Arachnida	D_9__Acari	NA	0	1	1	0	0	0	4	0	5	0	0	0	1	0	0	0	2	0	7	0	0	0	0	0
New.ReferenceOTU167	D_0__Eukaryota	D_1__Opisthokonta	D_2__Holozoa	D_3__Metazoa (Animalia)	D_8__Enoplia	D_9__Enoplida	NA	2	0	0	0	0	0	0	1	0	2	1	0	3	0	0	0	2	0	1	0	0	0	1	1
New.ReferenceOTU2478	D_0__Eukaryota	D_1__Opisthokonta	D_2__Holozoa	D_3__Metazoa (Animalia)	D_7__Chromadorea	D_8__Desmodorida	NA	0	0	0	0	0	0	0	0	0	0	0	0	0	0	0	0	0	0	0	2	3	2	1	0
New.ReferenceOTU2476	D_0__Eukaryota	D_1__Opisthokonta	D_2__Holozoa	D_3__Metazoa (Animalia)	D_7__Chromadorea	D_8__Monhysterida	D_9__Desmolaimus sp. DeLaSp2	1	0	0	0	0	0	2	0	1	0	0	0	0	1	0	1	0	0	0	0	0	0	0	0
New.ReferenceOTU2470	D_0__Eukaryota	D_1__Opisthokonta	D_2__Holozoa	D_3__Metazoa (Animalia)	D_7__Chromadorea	D_8__Chromadorida	NA	154	5	18	103	31	6	17	32	25	17	21	236	30	27	1	3	19	2	99	0	0	0	7	4
New.ReferenceOTU2471	D_0__Eukaryota	D_1__Opisthokonta	D_2__Holozoa	D_3__Metazoa (Animalia)	D_8__Palpata	D_9__Phyllodocida	D_10__Sphaerosyllis austriaca	0	0	0	0	0	0	0	2	0	0	0	0	0	0	0	0	0	0	0	0	0	0	0	0
New.ReferenceOTU2472	D_0__Eukaryota	D_1__Opisthokonta	D_2__Holozoa	D_3__Metazoa (Animalia)	D_6__Gastrotricha	D_7__Chaetonotida	D_8__Aspidiophorus paramediterraneus	0	0	1	0	0	1	1	0	0	1	5	5	0	0	0	0	0	0	4	0	1	0	0	0
New.ReferenceOTU2473	D_0__Eukaryota	D_1__Opisthokonta	D_2__Holozoa	D_3__Metazoa (Animalia)	D_8__Enoplia	D_9__Enoplida	D_10__Halalaimus sp. 1034	2	0	0	0	0	0	0	0	0	0	0	15	35	0	0	0	0	0	28	0	0	0	0	0
New.ReferenceOTU4612	D_0__Eukaryota	D_1__Opisthokonta	D_2__Holozoa	D_3__Metazoa (Animalia)	D_9__Copepoda	D_10__Harpacticoida	NA	0	0	0	0	0	0	0	2	8	0	4	0	0	0	0	0	0	0	1	0	0	0	0	0
New.ReferenceOTU4614	D_0__Eukaryota	D_1__Opisthokonta	D_2__Holozoa	D_3__Metazoa (Animalia)	D_7__Chromadorea	D_8__Desmodorida	D_9__Molgolaimus demani	10	4	10	26	49	5	11	2	1	28	1	11	13	2	7	1	8	3	1	0	0	0	0	7
New.ReferenceOTU4615	D_0__Eukaryota	D_1__Opisthokonta	D_2__Holozoa	D_3__Metazoa (Animalia)	D_9__Copepoda	D_10__Harpacticoida	D_11__Porcellidium ofunatense	0	0	1	0	0	2	28	0	0	0	0	0	0	0	0	2	0	0	0	0	0	0	0	0
New.ReferenceOTU2618	D_0__Eukaryota	D_1__Opisthokonta	D_2__Holozoa	D_3__Metazoa (Animalia)	D_7__Chromadorea	D_8__Monhysterida	NA	0	0	0	0	0	0	3	0	0	0	0	0	0	0	0	1	0	0	0	0	0	0	0	0
New.ReferenceOTU2611	D_0__Eukaryota	D_1__Opisthokonta	D_2__Holozoa	D_3__Metazoa (Animalia)	D_7__Acoelomorpha	D_8__Acoela	NA	34	0	0	0	0	0	1	0	6	0	0	0	0	0	6	0	6	0	0	0	0	0	0	0
New.ReferenceOTU2614	D_0__Eukaryota	D_1__Opisthokonta	D_2__Holozoa	D_3__Metazoa (Animalia)	D_9__Copepoda	D_10__Harpacticoida	D_11__Canuella perplexa	4	0	0	0	0	6	0	0	0	1	17	4	0	5	7	0	3	0	1	0	3	2	0	0
New.ReferenceOTU2616	D_0__Eukaryota	D_1__Opisthokonta	D_2__Holozoa	D_3__Metazoa (Animalia)	D_6__Gastrotricha	D_7__Chaetonotida	NA	85	49	0	89	143	59	67	218	52	90	26	214	84	89	47	24	70	103	62	0	0	0	0	16
New.ReferenceOTU6664	D_0__Eukaryota	D_1__Opisthokonta	D_2__Holozoa	D_3__Metazoa (Animalia)	D_7__Chromadorea	D_8__Monhysterida	NA	47	29	2	43	2	1	56	113	21	15	11	122	3	6	2	5	3	2	45	0	0	0	0	0
New.ReferenceOTU2243	D_0__Eukaryota	D_1__Opisthokonta	D_2__Holozoa	D_3__Metazoa (Animalia)	D_7__Chromadorea	D_8__Monhysterida	D_9__Monhysteridae environmental sample	8	39	0	21	12	5	21	17	3	3	2	0	159	11	15	2	15	11	52	0	0	0	0	20
New.ReferenceOTU2242	D_0__Eukaryota	D_1__Opisthokonta	D_2__Holozoa	D_3__Metazoa (Animalia)	D_8__Scolecida	D_9__Opheliidae	NA	0	0	1	0	0	0	9	1	8	0	1	0	0	0	1	1	0	1	0	0	0	0	0	0
New.ReferenceOTU9006	D_0__Eukaryota	D_1__Opisthokonta	D_2__Holozoa	D_3__Metazoa (Animalia)	D_8__Enoplia	D_9__Enoplida	NA	0	0	0	0	0	0	0	0	0	0	0	0	0	0	0	0	0	0	0	0	2	0	261	0
New.ReferenceOTU2247	D_0__Eukaryota	D_1__Opisthokonta	D_2__Holozoa	D_3__Metazoa (Animalia)	D_9__Copepoda	D_10__Harpacticoida	NA	0	0	0	0	0	7	3	0	13	0	0	0	0	0	0	2	0	0	1	0	0	0	0	0
New.ReferenceOTU4466	D_0__Eukaryota	D_1__Opisthokonta	D_2__Holozoa	D_3__Metazoa (Animalia)	D_9__Podocopa	D_10__Podocopida	NA	0	0	0	4	10	0	1	0	4	2	0	0	3	1	3	3	3	0	0	0	0	0	0	0
New.ReferenceOTU1158	D_0__Eukaryota	D_1__Opisthokonta	D_2__Holozoa	D_3__Metazoa (Animalia)	D_7__Chromadorea	D_8__Monhysterida	D_9__Monhysteridae environmental sample	0	0	0	1	0	0	2	3	0	0	1	0	2	0	0	0	1	0	0	0	0	0	0	0
New.ReferenceOTU4476	D_0__Eukaryota	D_1__Opisthokonta	D_2__Holozoa	D_3__Metazoa (Animalia)	D_9__Copepoda	D_10__Harpacticoida	D_11__Canuella perplexa	0	0	0	0	0	2	1	0	0	0	0	0	0	0	0	0	0	0	0	0	0	0	0	0
New.ReferenceOTU1756	D_0__Eukaryota	D_1__Opisthokonta	D_2__Holozoa	D_3__Metazoa (Animalia)	D_9__Copepoda	D_10__Harpacticoida	NA	0	0	0	0	0	0	3	4	4	0	0	0	0	0	0	2	0	0	1	0	0	0	0	0
New.ReferenceOTU8121	D_0__Eukaryota	D_1__Opisthokonta	D_2__Holozoa	D_3__Metazoa (Animalia)	D_9__Copepoda	D_10__Harpacticoida	D_11__Ameira scotti	0	0	2	0	0	0	2	1	4	0	1	0	0	0	0	0	0	0	1	0	0	0	0	0
New.ReferenceOTU4474	D_0__Eukaryota	D_1__Opisthokonta	D_2__Holozoa	D_3__Metazoa (Animalia)	D_7__Chromadorea	D_8__Monhysterida	D_9__Monhysteridae environmental sample	0	2	0	0	0	0	0	0	0	0	0	0	32	0	0	0	0	0	0	0	0	0	0	1
New.ReferenceOTU6579	D_0__Eukaryota	D_1__Opisthokonta	D_2__Holozoa	D_3__Metazoa (Animalia)	D_7__Chromadorea	D_8__Desmodorida	NA	0	0	0	0	0	0	0	0	0	0	0	0	0	0	0	0	0	0	0	6	11	6	16	0
New.ReferenceOTU6578	D_0__Eukaryota	D_1__Opisthokonta	D_2__Holozoa	D_3__Metazoa (Animalia)	D_7__Chromadorea	D_8__Monhysterida	D_9__Monhysteridae environmental sample	4	0	0	0	0	0	3	5	0	0	0	0	0	1	0	4	0	0	0	0	0	0	0	0
New.ReferenceOTU3053	D_0__Eukaryota	D_1__Opisthokonta	D_2__Holozoa	D_3__Metazoa (Animalia)	D_9__Copepoda	D_10__Harpacticoida	NA	0	0	1	0	5	1	10	15	13	0	7	0	3	0	0	3	1	0	0	0	0	0	0	0
New.ReferenceOTU3052	D_0__Eukaryota	D_1__Opisthokonta	D_2__Holozoa	D_3__Metazoa (Animalia)	D_7__Chromadorea	D_8__Chromadorida	D_9__Ptycholaimellus sp. 1092	0	0	0	0	0	0	0	0	0	0	0	0	0	0	0	0	0	0	0	200	194	95	485	0
New.ReferenceOTU6577	D_0__Eukaryota	D_1__Opisthokonta	D_2__Holozoa	D_3__Metazoa (Animalia)	D_7__Chromadorea	D_8__Monhysterida	Ambiguous_taxa	2	0	2	2	0	0	5	2	0	0	2	3	0	0	0	0	1	1	0	0	0	0	0	2
New.ReferenceOTU7738	D_0__Eukaryota	D_1__Opisthokonta	D_2__Holozoa	D_3__Metazoa (Animalia)	D_7__Acoelomorpha	D_8__Acoela	D_9__Haplocelis dichona	0	0	0	0	0	0	0	0	0	0	0	0	0	0	0	0	0	0	0	105	354	0	15	0
New.ReferenceOTU7227	D_0__Eukaryota	D_1__Opisthokonta	D_2__Holozoa	D_3__Metazoa (Animalia)	D_9__Copepoda	D_10__Harpacticoida	NA	0	7	2	2	1	4	19	3	16	1	0	1	1	0	3	9	3	0	2	0	0	0	0	0
New.ReferenceOTU3039	D_0__Eukaryota	D_1__Opisthokonta	D_2__Holozoa	D_3__Metazoa (Animalia)	D_9__Copepoda	D_10__Cyclopoida	NA	0	21	61	305	771	0	0	1	635	2646	112	5487	183	244	0	283	0	113	8	0	0	0	1	255
New.ReferenceOTU6518	D_0__Eukaryota	D_1__Opisthokonta	D_2__Holozoa	D_3__Metazoa (Animalia)	D_9__Copepoda	D_10__Harpacticoida	NA	1	0	0	0	0	0	0	0	0	1	0	0	0	0	0	0	0	0	0	0	0	0	0	0
New.ReferenceOTU3035	D_0__Eukaryota	D_1__Opisthokonta	D_2__Holozoa	D_3__Metazoa (Animalia)	D_9__Copepoda	D_10__Harpacticoida	NA	0	176	0	9	0	0	154	0	36	369	94	0	0	0	0	21	0	0	62	0	0	0	0	0
New.ReferenceOTU3742	D_0__Eukaryota	D_1__Opisthokonta	D_2__Holozoa	D_3__Metazoa (Animalia)	D_7__Chromadorea	D_8__Monhysterida	NA	0	0	0	0	0	0	0	0	0	0	0	0	0	0	0	0	0	0	0	0	3	0	0	0
New.ReferenceOTU8759	D_0__Eukaryota	D_1__Opisthokonta	D_2__Holozoa	D_3__Metazoa (Animalia)	D_9__Copepoda	D_10__Cyclopoida	NA	0	0	0	0	0	0	0	0	0	0	0	0	0	0	0	2	0	36	0	0	0	0	0	0
New.ReferenceOTU8758	D_0__Eukaryota	D_1__Opisthokonta	D_2__Holozoa	D_3__Metazoa (Animalia)	D_9__Copepoda	D_10__Harpacticoida	D_11__Tegastes sp. 1 New Caledonia-RJH-2007	0	0	0	0	177	9	0	0	0	0	0	0	5	0	35	0	105	0	43	0	0	0	0	0
New.ReferenceOTU3745	D_0__Eukaryota	D_1__Opisthokonta	D_2__Holozoa	D_3__Metazoa (Animalia)	D_7__Chromadorea	D_8__Monhysterida	D_9__Monhysteridae environmental sample	0	0	5	0	0	0	0	0	0	1	0	6	0	0	0	1	2	0	0	0	0	0	0	0
New.ReferenceOTU3126	D_0__Eukaryota	D_1__Opisthokonta	D_2__Holozoa	D_3__Metazoa (Animalia)	D_7__Chromadorea	D_8__Desmodorida	D_9__Molgolaimus demani	0	0	0	0	0	0	0	0	0	0	0	0	0	0	0	0	0	0	0	37	20	17	12	0
New.ReferenceOTU4421	D_0__Eukaryota	D_1__Opisthokonta	D_2__Holozoa	D_3__Metazoa (Animalia)	D_7__Chromadorea	D_8__Monhysterida	D_9__Monhysteridae environmental sample	0	0	0	0	0	0	0	0	0	0	0	0	0	0	0	0	0	0	22	0	0	0	0	0
New.ReferenceOTU4423	D_0__Eukaryota	D_1__Opisthokonta	D_2__Holozoa	D_3__Metazoa (Animalia)	D_7__Chromadorea	D_8__Monhysterida	D_9__Monhysteridae environmental sample	5	3	1	18	0	2	4	0	2	11	0	6	21	3	3	0	0	2	13	0	0	0	0	9
New.ReferenceOTU8579	D_0__Eukaryota	D_1__Opisthokonta	D_2__Holozoa	D_3__Metazoa (Animalia)	D_5__Demospongiae	D_6__Biemnida	NA	0	0	0	0	0	0	2	0	0	0	0	0	0	0	0	0	0	0	0	0	0	0	0	0
New.ReferenceOTU8572	D_0__Eukaryota	D_1__Opisthokonta	D_2__Holozoa	D_3__Metazoa (Animalia)	D_8__Arachnida	D_9__Acari	NA	0	1	0	1	0	3	3	0	16	1	0	0	0	0	10	3	17	0	0	0	0	0	0	1
New.ReferenceOTU8570	D_0__Eukaryota	D_1__Opisthokonta	D_2__Holozoa	D_3__Metazoa (Animalia)	D_7__Chromadorea	D_8__Monhysterida	NA	2	1	12	0	1	2	14	2	2	2	1	6	0	1	6	3	3	0	12	0	0	0	0	1
New.ReferenceOTU8577	D_0__Eukaryota	D_1__Opisthokonta	D_2__Holozoa	D_3__Metazoa (Animalia)	D_6__Gastrotricha	D_7__Chaetonotida	NA	0	0	0	0	0	0	0	0	0	0	0	0	0	0	0	0	0	0	0	3	23	2	1	0
New.ReferenceOTU8574	D_0__Eukaryota	D_1__Opisthokonta	D_2__Holozoa	D_3__Metazoa (Animalia)	D_9__Copepoda	D_10__Cyclopoida	NA	0	0	0	0	0	0	2	0	0	0	0	0	0	0	0	0	0	0	0	0	0	0	0	0
New.ReferenceOTU8285	D_0__Eukaryota	D_1__Opisthokonta	D_2__Holozoa	D_3__Metazoa (Animalia)	D_9__Copepoda	D_10__Harpacticoida	NA	0	0	0	0	0	0	0	0	1	0	0	0	0	0	0	1	0	0	0	0	0	0	0	0
New.ReferenceOTU8287	D_0__Eukaryota	D_1__Opisthokonta	D_2__Holozoa	D_3__Metazoa (Animalia)	D_9__Copepoda	D_10__Harpacticoida	D_11__Harpacticus sp. France_RJH_2007	0	0	0	1	0	0	0	23	0	4	4	2	0	1	0	0	1	3	0	0	0	2	0	0
New.ReferenceOTU8280	D_0__Eukaryota	D_1__Opisthokonta	D_2__Holozoa	D_3__Metazoa (Animalia)	D_7__Chromadorea	D_8__Desmodorida	NA	0	0	0	0	0	0	0	0	0	0	0	0	0	0	0	0	0	0	0	1	14	8	6	0
New.ReferenceOTU8283	D_0__Eukaryota	D_1__Opisthokonta	D_2__Holozoa	D_3__Metazoa (Animalia)	D_8__Palpata	D_9__Phyllodocida	D_10__Erinaceusyllis bidentata	0	2	0	0	0	1	4	6	5	0	0	2	0	0	0	3	0	0	0	0	0	0	0	0
New.ReferenceOTU8288	D_0__Eukaryota	D_1__Opisthokonta	D_2__Holozoa	D_3__Metazoa (Animalia)	D_7__Chromadorea	D_8__Monhysterida	D_9__Monhysteridae environmental sample	71	148	42	140	140	38	63	49	6	73	6	33	380	30	107	14	146	35	38	0	0	0	0	53
New.ReferenceOTU298	D_0__Eukaryota	D_1__Opisthokonta	D_2__Holozoa	D_3__Metazoa (Animalia)	D_7__Chromadorea	D_8__Chromadorida	NA	210	0	55	32	137	24	17	0	34	257	5	98	11	137	12	0	57	152	7	0	6	0	0	24
New.ReferenceOTU1360	D_0__Eukaryota	D_1__Opisthokonta	D_2__Holozoa	D_3__Metazoa (Animalia)	D_9__Copepoda	D_10__Harpacticoida	NA	0	0	0	1	1	3	6	0	1	0	0	0	0	1	2	1	1	0	27	0	0	0	0	1
New.ReferenceOTU1363	D_0__Eukaryota	D_1__Opisthokonta	D_2__Holozoa	D_3__Metazoa (Animalia)	D_7__Chromadorea	D_8__Desmodorida	NA	0	0	0	0	0	0	0	0	0	0	0	0	0	0	0	0	0	0	0	5	16	0	324	1
New.ReferenceOTU1362	D_0__Eukaryota	D_1__Opisthokonta	D_2__Holozoa	D_3__Metazoa (Animalia)	D_8__Palpata	D_9__Phyllodocida	NA	22	94	8	16	22	40	91	16	94	19	5	1	6	2	13	14	13	4	1	0	0	0	0	9
New.ReferenceOTU1367	D_0__Eukaryota	D_1__Opisthokonta	D_2__Holozoa	D_3__Metazoa (Animalia)	D_9__Copepoda	D_10__Harpacticoida	D_11__Eudactylopus sp. New Caledonia-RJH-2007	0	0	0	0	0	0	0	14	0	0	0	0	0	0	0	0	0	0	0	0	0	0	0	0
New.ReferenceOTU1366	D_0__Eukaryota	D_1__Opisthokonta	D_2__Holozoa	D_3__Metazoa (Animalia)	D_7__Chromadorea	D_8__Desmodorida	D_9__Catanema sp. 'st andrea'	0	0	0	0	0	0	0	0	0	0	0	0	0	0	0	0	0	0	0	1	3	2	3	0
New.ReferenceOTU4134	D_0__Eukaryota	D_1__Opisthokonta	D_2__Holozoa	D_3__Metazoa (Animalia)	D_9__Copepoda	D_10__Harpacticoida	NA	1	8	1	3	2	12	22	0	27	0	4	0	6	1	6	11	4	0	1	0	0	0	0	1
New.ReferenceOTU2867	D_0__Eukaryota	D_1__Opisthokonta	D_2__Holozoa	D_3__Metazoa (Animalia)	D_7__Chromadorea	D_8__Chromadorida	NA	0	0	0	0	0	0	22	0	0	0	0	0	0	6	0	0	0	0	0	0	0	0	0	0
New.ReferenceOTU9159	D_0__Eukaryota	D_1__Opisthokonta	D_2__Holozoa	D_3__Metazoa (Animalia)	D_7__Chromadorea	D_8__Monhysterida	D_9__Monhysteridae environmental sample	4	0	2	0	2	0	3	2	1	1	0	2	0	1	1	0	0	0	1	0	0	0	0	0
New.ReferenceOTU5489	D_0__Eukaryota	D_1__Opisthokonta	D_2__Holozoa	D_3__Metazoa (Animalia)	D_9__Copepoda	D_10__Harpacticoida	D_11__Harpacticus sp. France_RJH_2007	0	0	0	0	0	0	0	11	0	3	1	1	0	0	0	0	0	0	0	0	0	0	0	0
New.ReferenceOTU5484	D_0__Eukaryota	D_1__Opisthokonta	D_2__Holozoa	D_3__Metazoa (Animalia)	D_7__Chromadorea	D_8__Monhysterida	D_9__Monhysteridae environmental sample	15	18	9	20	11	0	5	8	0	23	3	87	47	12	5	0	3	53	28	0	0	0	0	11
New.ReferenceOTU5485	D_0__Eukaryota	D_1__Opisthokonta	D_2__Holozoa	D_3__Metazoa (Animalia)	D_9__Copepoda	D_10__Calanoida	D_11__Tortanus sp. New Caledonia-RJH-2004	0	0	0	0	0	0	0	0	0	0	0	0	0	0	0	0	0	0	0	0	2	0	0	0
New.ReferenceOTU5486	D_0__Eukaryota	D_1__Opisthokonta	D_2__Holozoa	D_3__Metazoa (Animalia)	D_9__Copepoda	D_10__Harpacticoida	NA	0	1	1	0	0	1	2	0	1	0	0	0	0	0	0	1	0	0	1	0	0	0	0	0
New.ReferenceOTU5481	D_0__Eukaryota	D_1__Opisthokonta	D_2__Holozoa	D_3__Metazoa (Animalia)	D_7__Chromadorea	D_8__Desmodorida	NA	1	0	0	40	2	0	0	0	0	0	0	0	0	0	0	0	0	0	0	13	36	7	87	0
New.ReferenceOTU4131	D_0__Eukaryota	D_1__Opisthokonta	D_2__Holozoa	D_3__Metazoa (Animalia)	D_5__Demospongiae	D_6__Biemnida	D_7__Sigmaxinella sp. n. 0CDN7186-U	0	0	0	0	0	0	14	0	0	0	0	0	0	0	0	1	0	0	0	0	0	0	0	0
New.ReferenceOTU203	D_0__Eukaryota	D_1__Opisthokonta	D_2__Holozoa	D_3__Metazoa (Animalia)	D_7__Chromadorea	D_8__Monhysterida	D_9__Sabatieria pulchra	0	0	0	1	0	0	1	0	0	0	0	0	0	0	0	0	0	0	0	19	22	23	12	0
New.ReferenceOTU204	D_0__Eukaryota	D_1__Opisthokonta	D_2__Holozoa	D_3__Metazoa (Animalia)	D_8__Arachnida	D_9__Acari	NA	17	12	4	6	3	22	138	23	497	1	12	14	2	0	15	51	22	0	7	0	0	0	0	2
New.ReferenceOTU206	D_0__Eukaryota	D_1__Opisthokonta	D_2__Holozoa	D_3__Metazoa (Animalia)	D_7__Chromadorea	D_8__Monhysterida	D_9__Monhysteridae environmental sample	1	1	4	0	0	0	4	3	1	5	0	4	3	1	1	0	2	1	1	0	0	0	0	0
New.ReferenceOTU207	D_0__Eukaryota	D_1__Opisthokonta	D_2__Holozoa	D_3__Metazoa (Animalia)	D_9__Copepoda	D_10__Harpacticoida	NA	0	0	0	0	0	2	0	0	0	0	0	0	0	0	0	1	0	0	0	0	0	0	0	1
New.ReferenceOTU209	D_0__Eukaryota	D_1__Opisthokonta	D_2__Holozoa	D_3__Metazoa (Animalia)	D_7__Chromadorea	D_8__Monhysterida	D_9__Desmolaimus sp. DeLaSp2	0	0	0	0	0	0	0	0	0	0	0	0	0	0	0	0	0	0	2	0	0	0	0	0
New.ReferenceOTU5763	D_0__Eukaryota	D_1__Opisthokonta	D_2__Holozoa	D_3__Metazoa (Animalia)	D_7__Chromadorea	D_8__Monhysterida	D_9__Monhysteridae environmental sample	18	16	1	2	0	4	18	2	2	0	29	11	14	0	6	3	5	3	1	0	0	0	0	3
New.ReferenceOTU2281	D_0__Eukaryota	D_1__Opisthokonta	D_2__Holozoa	D_3__Metazoa (Animalia)	D_9__Copepoda	D_10__Harpacticoida	NA	7	0	1	1	0	11	1	8	3	0	0	8	0	0	1	5	0	0	3	0	0	0	0	0
New.ReferenceOTU2280	D_0__Eukaryota	D_1__Opisthokonta	D_2__Holozoa	D_3__Metazoa (Animalia)	D_7__Chromadorea	D_8__Chromadorida	NA	0	0	0	0	0	0	0	1	2	1	0	0	1	0	0	0	3	0	0	0	0	0	0	0
New.ReferenceOTU2138	D_0__Eukaryota	D_1__Opisthokonta	D_2__Holozoa	D_3__Metazoa (Animalia)	D_9__Copepoda	D_10__Harpacticoida	NA	1	1	18	5	3	32	36	31	46	13	18	3	0	0	7	12	16	2	0	0	0	4	0	14
New.ReferenceOTU2136	D_0__Eukaryota	D_1__Opisthokonta	D_2__Holozoa	D_3__Metazoa (Animalia)	D_9__Copepoda	D_10__Harpacticoida	D_11__Copepoda environmental sample	0	5	0	7	1	12	75	11	52	0	4	3	1	0	15	15	21	0	0	0	0	0	0	2
New.ReferenceOTU2131	D_0__Eukaryota	D_1__Opisthokonta	D_2__Holozoa	D_3__Metazoa (Animalia)	D_7__Chromadorea	D_8__Desmodorida	D_9__Molgolaimus demani	0	0	0	0	0	0	0	0	0	0	0	0	0	0	0	0	0	0	0	69	8	63	117	0
New.ReferenceOTU2130	D_0__Eukaryota	D_1__Opisthokonta	D_2__Holozoa	D_3__Metazoa (Animalia)	D_8__Arachnida	D_9__Acari	NA	3	1	3	4	1	4	23	5	23	2	0	5	2	1	5	7	10	0	6	0	0	0	0	0
New.ReferenceOTU2133	D_0__Eukaryota	D_1__Opisthokonta	D_2__Holozoa	D_3__Metazoa (Animalia)	D_7__Chromadorea	D_8__Monhysterida	D_9__Terschellingia longicaudata	1	0	0	3	0	0	14	0	1	1	13	7	8	12	2	0	0	1	3	0	0	0	0	3
New.ReferenceOTU3420	D_0__Eukaryota	D_1__Opisthokonta	D_2__Holozoa	D_3__Metazoa (Animalia)	D_9__Copepoda	D_10__Harpacticoida	NA	0	0	0	0	0	0	0	4	0	0	0	0	0	0	0	0	0	0	0	0	0	0	0	0
New.ReferenceOTU3421	D_0__Eukaryota	D_1__Opisthokonta	D_2__Holozoa	D_3__Metazoa (Animalia)	D_7__Chromadorea	D_8__Monhysterida	NA	0	0	0	0	0	0	5	0	1	0	0	2	0	1	0	0	0	0	1	0	0	0	0	0
New.ReferenceOTU3422	D_0__Eukaryota	D_1__Opisthokonta	D_2__Holozoa	D_3__Metazoa (Animalia)	D_7__Chromadorea	D_8__Monhysterida	Ambiguous_taxa	5	5	4	10	7	2	8	4	2	12	2	15	5	8	1	1	3	10	19	0	0	0	0	1
New.ReferenceOTU6903	D_0__Eukaryota	D_1__Opisthokonta	D_2__Holozoa	D_3__Metazoa (Animalia)	D_7__Chromadorea	D_8__Chromadorida	NA	2	0	3	0	1	0	1	0	2	4	2	1	1	1	0	0	0	6	0	0	0	0	0	3
New.ReferenceOTU3424	D_0__Eukaryota	D_1__Opisthokonta	D_2__Holozoa	D_3__Metazoa (Animalia)	D_7__Chromadorea	D_8__Monhysterida	D_9__Monhysteridae environmental sample	13	19	9	22	40	4	8	7	0	10	1	8	107	10	11	1	28	4	13	0	0	0	0	5
New.ReferenceOTU6906	D_0__Eukaryota	D_1__Opisthokonta	D_2__Holozoa	D_3__Metazoa (Animalia)	D_9__Copepoda	D_10__Harpacticoida	NA	0	0	0	0	0	0	0	0	0	0	33	0	0	0	0	0	0	0	0	0	0	0	0	0
New.ReferenceOTU6907	D_0__Eukaryota	D_1__Opisthokonta	D_2__Holozoa	D_3__Metazoa (Animalia)	D_7__Chromadorea	D_8__Chromadorida	NA	32	2	1	5	21	2	4	2	1	0	0	9	28	13	10	0	20	0	43	0	0	0	0	2
New.ReferenceOTU6909	D_0__Eukaryota	D_1__Opisthokonta	D_2__Holozoa	D_3__Metazoa (Animalia)	D_7__Chromadorea	D_8__Monhysterida	D_9__Monhysteridae environmental sample	8	0	0	0	0	0	5	0	0	2	15	0	25	0	1	0	3	1	8	0	0	0	0	0
New.ReferenceOTU1956	D_0__Eukaryota	D_1__Opisthokonta	D_2__Holozoa	D_3__Metazoa (Animalia)	D_8__Palpata	D_9__Phyllodocida	NA	3	50	1	12	6	14	23	4	18	9	6	0	1	7	3	4	3	0	1	0	0	0	0	5
New.ReferenceOTU7507	D_0__Eukaryota	D_1__Opisthokonta	D_2__Holozoa	D_3__Metazoa (Animalia)	D_9__Copepoda	D_10__Harpacticoida	NA	0	0	0	0	0	1	0	0	0	1	0	0	0	0	0	0	0	0	0	0	0	0	0	0
New.ReferenceOTU1953	D_0__Eukaryota	D_1__Opisthokonta	D_2__Holozoa	D_3__Metazoa (Animalia)	D_7__Chromadorea	D_8__Monhysterida	D_9__Monhysteridae environmental sample	1	1	0	0	0	0	0	0	0	2	0	0	0	1	0	0	0	0	0	0	0	0	0	0
New.ReferenceOTU7505	D_0__Eukaryota	D_1__Opisthokonta	D_2__Holozoa	D_3__Metazoa (Animalia)	D_7__Chromadorea	D_8__Monhysterida	D_9__Desmolaimus sp. DeLaSp2	237	0	0	0	0	0	0	2	16	0	0	63	57	42	0	3	0	2	1	0	89	1	42	0
New.ReferenceOTU7504	D_0__Eukaryota	D_1__Opisthokonta	D_2__Holozoa	D_3__Metazoa (Animalia)	D_7__Chromadorea	D_8__Desmodorida	NA	0	2	1	1	3	0	0	2	4	0	0	1	0	2	1	0	1	0	1	13	9	18	23	1
New.ReferenceOTU7509	D_0__Eukaryota	D_1__Opisthokonta	D_2__Holozoa	D_3__Metazoa (Animalia)	D_9__Copepoda	D_10__Harpacticoida	NA	0	0	0	0	0	0	2	0	0	0	0	0	0	0	0	0	0	0	0	0	0	0	0	0
New.ReferenceOTU1959	D_0__Eukaryota	D_1__Opisthokonta	D_2__Holozoa	D_3__Metazoa (Animalia)	D_9__Copepoda	D_10__Cyclopoida	Ambiguous_taxa	0	0	0	0	0	2	0	0	0	0	0	0	0	0	0	0	0	0	0	0	0	0	0	0
New.ReferenceOTU34	D_0__Eukaryota	D_1__Opisthokonta	D_2__Holozoa	D_3__Metazoa (Animalia)	D_7__Chromadorea	D_8__Chromadorida	NA	36	14	5	41	35	5	12	16	32	31	10	22	10	17	30	4	57	2	19	0	0	0	0	3
New.ReferenceOTU30	D_0__Eukaryota	D_1__Opisthokonta	D_2__Holozoa	D_3__Metazoa (Animalia)	D_7__Chromadorea	D_8__Desmodorida	D_9__Molgolaimus demani	0	0	0	0	0	0	0	0	0	0	0	2	0	0	0	0	0	1	0	0	0	0	0	1
New.ReferenceOTU31	D_0__Eukaryota	D_1__Opisthokonta	D_2__Holozoa	D_3__Metazoa (Animalia)	D_9__Copepoda	D_10__Harpacticoida	NA	0	0	0	0	0	0	0	2	0	0	1	0	0	0	0	0	0	0	0	0	0	0	0	0
New.ReferenceOTU6632	D_0__Eukaryota	D_1__Opisthokonta	D_2__Holozoa	D_3__Metazoa (Animalia)	D_9__Copepoda	D_10__Calanoida	D_11__Acartia steueri	110	16	48	26	59	20	60	14	32	55	840	51	5	46	7	7	12	13	22	12	3	15	66	1
New.ReferenceOTU6630	D_0__Eukaryota	D_1__Opisthokonta	D_2__Holozoa	D_3__Metazoa (Animalia)	D_9__Copepoda	D_10__Harpacticoida	Ambiguous_taxa	0	2	14	0	1	5	0	0	17	0	0	0	4	0	0	11	0	0	0	0	0	0	0	0
New.ReferenceOTU6631	D_0__Eukaryota	D_1__Opisthokonta	D_2__Holozoa	D_3__Metazoa (Animalia)	D_8__Rhabdocoela	D_9__Kalyptorhynchia	NA	0	0	0	0	0	0	0	0	0	0	0	0	0	0	0	0	0	0	0	3339	0	0	0	0
New.ReferenceOTU6637	D_0__Eukaryota	D_1__Opisthokonta	D_2__Holozoa	D_3__Metazoa (Animalia)	D_9__Copepoda	D_10__Harpacticoida	NA	0	6	0	1	4	0	0	0	3	0	0	0	0	2	3	0	4	0	0	0	0	0	0	1
New.ReferenceOTU6635	D_0__Eukaryota	D_1__Opisthokonta	D_2__Holozoa	D_3__Metazoa (Animalia)	D_7__Bdelloidea	Ambiguous_taxa	Ambiguous_taxa	0	1	1	0	0	0	10	1	7	0	0	0	0	0	0	3	4	0	4	0	0	0	0	1
New.ReferenceOTU6638	D_0__Eukaryota	D_1__Opisthokonta	D_2__Holozoa	D_3__Metazoa (Animalia)	D_7__Chromadorea	D_8__Monhysterida	NA	4	0	0	2	0	0	0	0	0	0	7	57	0	0	0	0	0	0	2	0	2	0	16	2
New.ReferenceOTU4129	D_0__Eukaryota	D_1__Opisthokonta	D_2__Holozoa	D_3__Metazoa (Animalia)	D_6__Echinodermata	D_7__Ophiuroidea	D_8__Ophiocoma echinata	1	0	6	0	0	0	0	0	3	0	0	0	0	1	0	0	0	0	0	0	0	0	0	0
New.ReferenceOTU4850	D_0__Eukaryota	D_1__Opisthokonta	D_2__Holozoa	D_3__Metazoa (Animalia)	D_8__Enoplia	D_9__Enoplida	NA	0	0	0	1	0	0	0	0	0	0	0	0	0	0	0	0	0	0	0	1131	2425	1147	2073	0
New.ReferenceOTU4852	D_0__Eukaryota	D_1__Opisthokonta	D_2__Holozoa	D_3__Metazoa (Animalia)	D_9__Copepoda	D_10__Harpacticoida	D_11__Harpacticus sp. France_RJH_2007	0	0	0	0	0	0	0	2	0	1	0	0	0	0	0	0	0	0	0	0	0	0	0	0
New.ReferenceOTU3256	D_0__Eukaryota	D_1__Opisthokonta	D_2__Holozoa	D_3__Metazoa (Animalia)	D_9__Copepoda	D_10__Cyclopoida	NA	0	0	0	0	0	2	10	0	26	0	2	0	1	0	9	0	12	0	6	0	0	0	0	0
New.ReferenceOTU8143	D_0__Eukaryota	D_1__Opisthokonta	D_2__Holozoa	D_3__Metazoa (Animalia)	D_8__Palpata	D_9__Phyllodocida	NA	0	0	0	1	0	0	0	2	1	0	0	0	0	0	0	0	0	0	0	0	1	2	0	0
New.ReferenceOTU8144	D_0__Eukaryota	D_1__Opisthokonta	D_2__Holozoa	D_3__Metazoa (Animalia)	D_7__Chromadorea	D_8__Araeolaimida	D_9__Leptolaimus sp. LeLaSp1	100	1445	991	313	632	148	77	139	151	118	9	620	447	1599	18	29	54	13	94	0	0	0	0	255
New.ReferenceOTU8148	D_0__Eukaryota	D_1__Opisthokonta	D_2__Holozoa	D_3__Metazoa (Animalia)	D_8__Scolecida	D_9__Capitellida	D_10__Capitella sp. LFR-2016	0	0	2	0	0	0	0	0	0	0	0	0	0	1	0	0	0	0	0	0	0	0	0	0
New.ReferenceOTU5107	D_0__Eukaryota	D_1__Opisthokonta	D_2__Holozoa	D_3__Metazoa (Animalia)	D_8__Palpata	D_9__Phyllodocida	NA	0	0	0	0	0	0	0	0	1	0	0	0	0	0	0	0	0	0	0	0	0	0	0	1
New.ReferenceOTU3252	D_0__Eukaryota	D_1__Opisthokonta	D_2__Holozoa	D_3__Metazoa (Animalia)	D_7__Chromadorea	D_8__Chromadorida	NA	0	0	0	0	0	0	0	0	0	0	0	0	0	0	0	0	0	0	0	15	17	9	53	0
New.ReferenceOTU3926	D_0__Eukaryota	D_1__Opisthokonta	D_2__Holozoa	D_3__Metazoa (Animalia)	D_9__Copepoda	D_10__Harpacticoida	Ambiguous_taxa	0	0	1	0	0	0	0	0	0	0	0	0	0	0	0	0	0	0	0	2	0	0	0	0
New.ReferenceOTU9368	D_0__Eukaryota	D_1__Opisthokonta	D_2__Holozoa	D_3__Metazoa (Animalia)	D_9__Copepoda	D_10__Harpacticoida	NA	0	0	0	1	0	0	3	0	0	0	0	0	0	0	0	0	2	0	1	0	0	0	0	0
New.ReferenceOTU9360	D_0__Eukaryota	D_1__Opisthokonta	D_2__Holozoa	D_3__Metazoa (Animalia)	D_7__Chromadorea	D_8__Desmodorida	NA	10	4	1	1	0	1	0	4	5	0	0	2	0	0	1	1	5	0	4	0	0	0	0	1
New.ReferenceOTU9366	D_0__Eukaryota	D_1__Opisthokonta	D_2__Holozoa	D_3__Metazoa (Animalia)	D_7__Chromadorea	D_8__Monhysterida	D_9__Sabatieria pulchra	0	0	0	0	0	0	0	0	0	0	0	0	0	0	0	0	0	0	0	2	0	0	0	0
New.ReferenceOTU2914	D_0__Eukaryota	D_1__Opisthokonta	D_2__Holozoa	D_3__Metazoa (Animalia)	D_7__Chromadorea	D_8__Monhysterida	NA	15	1	2	4	0	1	7	4	5	2	1	5	1	0	3	0	3	0	4	0	1	0	1	2
New.ReferenceOTU5830	D_0__Eukaryota	D_1__Opisthokonta	D_2__Holozoa	D_3__Metazoa (Animalia)	D_8__Scolecida	D_9__Capitellida	D_10__Notomastus latericeus	0	0	0	0	0	0	0	3	2	0	0	0	0	0	1	0	0	0	1	0	0	0	0	0
New.ReferenceOTU5381	D_0__Eukaryota	D_1__Opisthokonta	D_2__Holozoa	D_3__Metazoa (Animalia)	D_9__Podocopa	D_10__Podocopida	D_11__Propontocypris pirifera	0	0	0	0	0	0	4	0	1	0	0	0	0	0	0	0	0	0	1	0	0	0	0	0
New.ReferenceOTU5819	D_0__Eukaryota	D_1__Opisthokonta	D_2__Holozoa	D_3__Metazoa (Animalia)	D_9__Copepoda	D_10__Harpacticoida	NA	91	104	1	209	161	70	3	16	226	190	257	23	8	177	675	108	1137	39	0	0	0	0	0	153
New.ReferenceOTU5818	D_0__Eukaryota	D_1__Opisthokonta	D_2__Holozoa	D_3__Metazoa (Animalia)	D_7__Chromadorea	D_8__Monhysterida	D_9__Monhysteridae environmental sample	9	11	0	0	6	1	10	0	1	7	2	11	30	0	23	1	16	0	23	0	0	0	0	3
New.ReferenceOTU5813	D_0__Eukaryota	D_1__Opisthokonta	D_2__Holozoa	D_3__Metazoa (Animalia)	D_9__Podocopa	D_10__Podocopida	D_11__Bicornucythere bisanensis	2	0	0	0	0	0	1	0	0	1	0	0	0	1	0	0	1	0	0	0	0	0	0	0
New.ReferenceOTU5811	D_0__Eukaryota	D_1__Opisthokonta	D_2__Holozoa	D_3__Metazoa (Animalia)	D_9__Copepoda	D_10__Harpacticoida	NA	0	0	1	0	0	0	0	0	1	0	0	0	0	0	0	3	2	0	0	0	0	0	0	1
New.ReferenceOTU5810	D_0__Eukaryota	D_1__Opisthokonta	D_2__Holozoa	D_3__Metazoa (Animalia)	D_7__Chromadorea	D_8__Desmodorida	NA	0	0	0	1	0	0	0	1	0	0	0	1	0	0	0	0	0	0	0	0	0	0	0	0
New.ReferenceOTU5837	D_0__Eukaryota	D_1__Opisthokonta	D_2__Holozoa	D_3__Metazoa (Animalia)	D_9__Copepoda	D_10__Harpacticoida	NA	0	2	5	0	0	2	3	15	4	1	6	3	1	2	0	5	0	0	2	0	0	0	0	1
New.ReferenceOTU2269	D_0__Eukaryota	D_1__Opisthokonta	D_2__Holozoa	D_3__Metazoa (Animalia)	D_7__Chromadorea	D_8__Desmodorida	NA	15	1	0	0	0	1	1	2	3	1	0	16	3	0	3	1	9	0	2	276	240	312	160	0
New.ReferenceOTU2459	D_0__Eukaryota	D_1__Opisthokonta	D_2__Holozoa	D_3__Metazoa (Animalia)	D_7__Chromadorea	D_8__Desmodorida	NA	0	0	0	0	0	0	0	0	0	0	0	0	0	0	0	0	0	0	0	23	77	57	32	0
New.ReferenceOTU2450	D_0__Eukaryota	D_1__Opisthokonta	D_2__Holozoa	D_3__Metazoa (Animalia)	D_9__Copepoda	D_10__Calanoida	D_11__Tortanus sp. New Caledonia-RJH-2004	0	0	0	0	0	0	0	0	0	0	0	0	0	0	0	0	0	0	0	2	7	3	0	0
New.ReferenceOTU2457	D_0__Eukaryota	D_1__Opisthokonta	D_2__Holozoa	D_3__Metazoa (Animalia)	D_9__Copepoda	D_10__Harpacticoida	NA	0	0	2	0	0	0	0	2	0	0	0	18	0	0	0	1	2	0	0	0	0	0	0	0
New.ReferenceOTU2454	D_0__Eukaryota	D_1__Opisthokonta	D_2__Holozoa	D_3__Metazoa (Animalia)	D_8__Arachnida	D_9__Acari	NA	15	0	0	1	0	25	1	1	1	0	0	11	0	0	1	30	2	0	1	0	0	0	0	0
New.ReferenceOTU4679	D_0__Eukaryota	D_1__Opisthokonta	D_2__Holozoa	D_3__Metazoa (Animalia)	D_8__Rhabdocoela	D_9__Kalyptorhynchia	D_10__Paulodora cf. watsoni TJ-2014	0	0	0	0	0	0	3	0	0	1	0	0	0	0	0	2	0	0	0	0	0	0	0	0
New.ReferenceOTU4670	D_0__Eukaryota	D_1__Opisthokonta	D_2__Holozoa	D_3__Metazoa (Animalia)	D_7__Chromadorea	D_8__Monhysterida	D_9__Monhysteridae environmental sample	8	0	0	0	0	0	0	0	0	3	0	2	0	2	0	0	0	0	0	0	0	0	4	0
New.ReferenceOTU4671	D_0__Eukaryota	D_1__Opisthokonta	D_2__Holozoa	D_3__Metazoa (Animalia)	D_7__Chromadorea	D_8__Desmodorida	NA	0	0	0	0	0	0	0	0	0	0	0	0	0	0	0	0	0	0	0	3	2	2	0	0
New.ReferenceOTU4672	D_0__Eukaryota	D_1__Opisthokonta	D_2__Holozoa	D_3__Metazoa (Animalia)	D_7__Rhabditophora	D_8__Polycladida	D_9__Notoplana australis	0	0	2	0	0	0	0	0	0	0	0	0	0	0	0	0	0	0	0	0	0	0	0	0
New.ReferenceOTU4674	D_0__Eukaryota	D_1__Opisthokonta	D_2__Holozoa	D_3__Metazoa (Animalia)	D_7__Chromadorea	D_8__Monhysterida	D_9__Monhysteridae environmental sample	0	0	0	0	0	0	1	0	1	0	0	0	0	1	0	0	0	0	0	0	0	0	0	0
New.ReferenceOTU4675	D_0__Eukaryota	D_1__Opisthokonta	D_2__Holozoa	D_3__Metazoa (Animalia)	D_9__Copepoda	D_10__Harpacticoida	D_11__Harpacticus sp. France_RJH_2007	0	0	0	0	0	0	0	10	0	0	0	0	0	0	0	0	0	0	0	0	0	0	0	0
New.ReferenceOTU4676	D_0__Eukaryota	D_1__Opisthokonta	D_2__Holozoa	D_3__Metazoa (Animalia)	D_7__Acoelomorpha	D_8__Acoela	NA	0	0	1	0	0	0	1	0	0	0	0	0	0	0	0	0	0	0	0	0	0	0	0	0
New.ReferenceOTU2636	D_0__Eukaryota	D_1__Opisthokonta	D_2__Holozoa	D_3__Metazoa (Animalia)	D_9__Copepoda	D_10__Harpacticoida	NA	1	2	1	5	0	1	0	1	0	2	0	0	0	4	9	0	11	0	0	0	0	0	0	5
New.ReferenceOTU2634	D_0__Eukaryota	D_1__Opisthokonta	D_2__Holozoa	D_3__Metazoa (Animalia)	D_7__Chromadorea	D_8__Monhysterida	D_9__Desmolaimus sp. DeLaSp2	533	42	128	35	15	58	304	90	102	29	9	1260	111	224	110	97	203	25	2187	0	0	0	17	40
New.ReferenceOTU2632	D_0__Eukaryota	D_1__Opisthokonta	D_2__Holozoa	D_3__Metazoa (Animalia)	D_9__Podocopa	D_10__Podocopida	NA	1	3	14	2	1	0	1	0	1	0	0	0	0	0	1	0	1	0	1	0	0	0	0	1
New.ReferenceOTU2633	D_0__Eukaryota	D_1__Opisthokonta	D_2__Holozoa	D_3__Metazoa (Animalia)	D_7__Chromadorea	D_8__Monhysterida	Ambiguous_taxa	24	21	161	25	27	32	169	97	127	52	38	79	13	19	48	34	75	12	125	0	0	0	0	22
New.ReferenceOTU2630	D_0__Eukaryota	D_1__Opisthokonta	D_2__Holozoa	D_3__Metazoa (Animalia)	D_6__Echinodermata	D_7__Ophiuroidea	D_8__Ophiocoma echinata	0	0	38	0	0	0	0	0	0	0	1	0	0	2	0	0	1	0	2	0	0	0	0	0
New.ReferenceOTU2631	D_0__Eukaryota	D_1__Opisthokonta	D_2__Holozoa	D_3__Metazoa (Animalia)	D_7__Chromadorea	D_8__Desmoscolecida	D_9__Desmoscolex sp. ITDL-2011	14	16	0	10	6	0	12	0	13	7	0	0	5	0	0	2	0	1	0	0	0	0	0	0
New.ReferenceOTU2638	D_0__Eukaryota	D_1__Opisthokonta	D_2__Holozoa	D_3__Metazoa (Animalia)	D_9__Copepoda	D_10__Harpacticoida	NA	0	1	0	0	0	7	1	1	0	0	0	0	0	1	0	0	0	0	0	0	0	0	0	0
New.ReferenceOTU6769	D_0__Eukaryota	D_1__Opisthokonta	D_2__Holozoa	D_3__Metazoa (Animalia)	D_7__Chromadorea	D_8__Monhysterida	D_9__Monhysteridae environmental sample	1	0	0	5	0	0	0	2	0	1	0	12	5	0	0	0	0	3	3	0	0	0	0	4
New.ReferenceOTU6816	D_0__Eukaryota	D_1__Opisthokonta	D_2__Holozoa	D_3__Metazoa (Animalia)	D_8__Palpata	D_9__Phyllodocida	NA	0	0	0	0	1	0	4	0	6	0	0	0	0	0	0	0	1	0	0	0	0	0	0	1
New.ReferenceOTU5234	D_0__Eukaryota	D_1__Opisthokonta	D_2__Holozoa	D_3__Metazoa (Animalia)	D_7__Chromadorea	D_8__Monhysterida	D_9__Monhysteridae environmental sample	6	0	0	22	0	0	0	0	0	11	0	3	0	2	0	0	0	0	12	0	0	0	0	7
New.ReferenceOTU6766	D_0__Eukaryota	D_1__Opisthokonta	D_2__Holozoa	D_3__Metazoa (Animalia)	D_7__Chromadorea	D_8__Desmodorida	NA	0	0	0	0	0	0	0	0	0	0	0	0	0	0	0	0	0	0	0	0	1	1	1	0
New.ReferenceOTU6815	D_0__Eukaryota	D_1__Opisthokonta	D_2__Holozoa	D_3__Metazoa (Animalia)	D_7__Chromadorea	D_8__Monhysterida	Ambiguous_taxa	0	0	0	1	0	1	0	1	0	0	0	0	0	0	0	1	1	1	1	0	0	0	0	2
New.ReferenceOTU6812	D_0__Eukaryota	D_1__Opisthokonta	D_2__Holozoa	D_3__Metazoa (Animalia)	D_9__Podocopa	D_10__Podocopida	D_11__Propontocypris pirifera	0	0	2	0	0	0	2	0	2	0	0	0	0	0	0	0	1	0	2	0	0	0	0	0
New.ReferenceOTU6811	D_0__Eukaryota	D_1__Opisthokonta	D_2__Holozoa	D_3__Metazoa (Animalia)	D_7__Enoplea	D_8__Enoplia	Ambiguous_taxa	0	0	0	1	0	0	0	1	0	0	0	0	0	0	0	1	0	0	0	0	0	0	0	0
New.ReferenceOTU4054	D_0__Eukaryota	D_1__Opisthokonta	D_2__Holozoa	D_3__Metazoa (Animalia)	D_7__Chromadorea	D_8__Monhysterida	Ambiguous_taxa	17	11	17	7	20	3	4	8	2	17	5	27	15	8	7	0	12	11	22	0	0	0	0	6
New.ReferenceOTU2260	D_0__Eukaryota	D_1__Opisthokonta	D_2__Holozoa	D_3__Metazoa (Animalia)	D_7__Chromadorea	D_8__Desmodorida	NA	1	1	1	0	0	0	2	0	2	0	0	4	0	7	0	0	0	0	0	0	0	0	0	0
New.ReferenceOTU7924	D_0__Eukaryota	D_1__Opisthokonta	D_2__Holozoa	D_3__Metazoa (Animalia)	D_9__Podocopa	D_10__Platycopida	NA	0	0	0	0	0	0	0	0	0	0	0	0	0	0	1	0	2	0	0	0	0	0	0	0
New.ReferenceOTU4057	D_0__Eukaryota	D_1__Opisthokonta	D_2__Holozoa	D_3__Metazoa (Animalia)	D_7__Chromadorea	D_8__Monhysterida	D_9__Monhysteridae environmental sample	1458	325	364	577	778	73	132	169	24	735	287	853	867	581	143	20	255	394	405	0	0	0	0	320
New.ReferenceOTU4685	D_0__Eukaryota	D_1__Opisthokonta	D_2__Holozoa	D_3__Metazoa (Animalia)	D_9__Copepoda	D_10__Harpacticoida	NA	0	0	1	0	4	1	5	4	3	1	0	0	1	1	0	3	0	0	0	0	0	0	0	1
New.ReferenceOTU4593	D_0__Eukaryota	D_1__Opisthokonta	D_2__Holozoa	D_3__Metazoa (Animalia)	D_8__Palpata	D_9__Phyllodocida	NA	0	2	0	0	0	0	0	0	0	0	0	0	0	0	0	0	0	0	0	0	0	0	0	0
New.ReferenceOTU7715	D_0__Eukaryota	D_1__Opisthokonta	D_2__Holozoa	D_3__Metazoa (Animalia)	D_8__Scolecida	D_9__Opheliidae	D_10__Armandia brevis	0	0	0	1	0	1	2	0	24	0	0	0	0	0	2	0	0	0	0	0	0	0	0	0
New.ReferenceOTU7244	D_0__Eukaryota	D_1__Opisthokonta	D_2__Holozoa	D_3__Metazoa (Animalia)	D_7__Chromadorea	D_8__Monhysterida	D_9__Monhysteridae environmental sample	6	0	0	1	0	0	0	0	0	7	0	2	0	1	0	0	0	0	0	0	0	0	0	0
New.ReferenceOTU7245	D_0__Eukaryota	D_1__Opisthokonta	D_2__Holozoa	D_3__Metazoa (Animalia)	D_7__Chromadorea	D_8__Desmodorida	D_9__Molgolaimus demani	0	0	0	4	0	0	0	0	0	3	0	5	0	0	0	0	0	0	1	4	0	0	0	1
New.ReferenceOTU7249	D_0__Eukaryota	D_1__Opisthokonta	D_2__Holozoa	D_3__Metazoa (Animalia)	D_9__Copepoda	D_10__Harpacticoida	NA	0	2	0	2	1	0	6	7	9	0	2	0	0	0	0	0	1	0	2	0	0	0	0	0
New.ReferenceOTU7718	D_0__Eukaryota	D_1__Opisthokonta	D_2__Holozoa	D_3__Metazoa (Animalia)	D_7__Enopla	D_8__Monostilifera	NA	0	0	0	0	0	0	0	0	0	0	0	0	0	0	0	0	0	0	0	0	0	5	1	0
New.ReferenceOTU8775	D_0__Eukaryota	D_1__Opisthokonta	D_2__Holozoa	D_3__Metazoa (Animalia)	D_8__Scolecida	D_9__Capitellida	D_10__Notomastus latericeus	0	0	0	0	0	0	2	0	0	0	0	0	1	0	0	0	0	0	2	0	0	0	0	0
New.ReferenceOTU8777	D_0__Eukaryota	D_1__Opisthokonta	D_2__Holozoa	D_3__Metazoa (Animalia)	D_7__Chromadorea	D_8__Desmodorida	NA	0	0	0	0	0	0	0	0	0	0	0	0	0	0	0	0	0	0	0	25	91	3	15	0
New.ReferenceOTU8776	D_0__Eukaryota	D_1__Opisthokonta	D_2__Holozoa	D_3__Metazoa (Animalia)	D_9__Podocopa	D_10__Podocopida	NA	0	0	0	0	0	0	0	0	1	0	0	0	0	0	0	0	0	0	0	3	6	7	9	0
New.ReferenceOTU8773	D_0__Eukaryota	D_1__Opisthokonta	D_2__Holozoa	D_3__Metazoa (Animalia)	D_8__Scolecida	D_9__Terebellida	NA	0	0	0	0	0	0	0	0	0	95	0	0	0	0	0	0	0	0	0	0	0	0	0	0
New.ReferenceOTU8772	D_0__Eukaryota	D_1__Opisthokonta	D_2__Holozoa	D_3__Metazoa (Animalia)	D_8__Palpata	D_9__Eunicida	NA	0	1	0	0	0	0	0	0	12	1	0	0	0	0	0	3	0	0	0	0	0	0	0	0
New.ReferenceOTU1076	D_0__Eukaryota	D_1__Opisthokonta	D_2__Holozoa	D_3__Metazoa (Animalia)	D_9__Copepoda	D_10__Harpacticoida	D_11__Typhlamphiascus typhlops	0	0	0	0	1	0	0	0	1	0	0	0	0	0	0	0	0	0	0	0	0	0	0	0
New.ReferenceOTU4443	D_0__Eukaryota	D_1__Opisthokonta	D_2__Holozoa	D_3__Metazoa (Animalia)	D_7__Chromadorea	D_8__Monhysterida	D_9__Monhysteridae environmental sample	0	0	0	0	0	0	2	0	0	0	0	0	0	0	0	0	0	0	0	0	0	0	0	0
New.ReferenceOTU4441	D_0__Eukaryota	D_1__Opisthokonta	D_2__Holozoa	D_3__Metazoa (Animalia)	D_9__Copepoda	D_10__Harpacticoida	NA	1	0	0	1	0	0	0	0	0	0	0	0	0	0	2	1	1	0	0	0	0	0	0	0
New.ReferenceOTU4440	D_0__Eukaryota	D_1__Opisthokonta	D_2__Holozoa	D_3__Metazoa (Animalia)	D_8__Rhabdocoela	D_9__Kalyptorhynchia	NA	0	0	0	0	0	0	3	0	0	0	1	0	0	0	0	0	0	0	1	0	0	0	0	0
New.ReferenceOTU4446	D_0__Eukaryota	D_1__Opisthokonta	D_2__Holozoa	D_3__Metazoa (Animalia)	D_7__Chromadorea	D_8__Desmodorida	NA	0	0	0	0	0	0	0	0	0	0	0	0	0	0	0	0	0	0	0	19	20	5	0	0
New.ReferenceOTU4444	D_0__Eukaryota	D_1__Opisthokonta	D_2__Holozoa	D_3__Metazoa (Animalia)	D_8__Enoplia	D_9__Enoplida	NA	0	0	0	0	0	0	0	0	0	0	0	0	0	0	0	0	0	0	0	0	1	1	2	0
New.ReferenceOTU4448	D_0__Eukaryota	D_1__Opisthokonta	D_2__Holozoa	D_3__Metazoa (Animalia)	D_9__Copepoda	D_10__Harpacticoida	NA	1573	0	0	0	0	0	0	0	0	0	0	0	0	0	0	0	0	0	0	0	0	0	0	0
New.ReferenceOTU8551	D_0__Eukaryota	D_1__Opisthokonta	D_2__Holozoa	D_3__Metazoa (Animalia)	D_9__Myodocopa	D_10__Halocyprida	NA	1688	9461	1	18541	2608	2119	1224	1302	3931	1209	109	477	1409	21	11858	268	19719	1115	430	0	0	0	0	1951
New.ReferenceOTU8552	D_0__Eukaryota	D_1__Opisthokonta	D_2__Holozoa	D_3__Metazoa (Animalia)	D_7__Chromadorea	D_8__Desmodorida	D_9__Molgolaimus demani	6	5	0	7	23	1	9	3	8	9	5	3	16	2	11	2	23	0	10	0	0	0	1	1
New.ReferenceOTU1389	D_0__Eukaryota	D_1__Opisthokonta	D_2__Holozoa	D_3__Metazoa (Animalia)	D_7__Chromadorea	D_8__Monhysterida	D_9__Monhysteridae environmental sample	142	340	5	532	200	28	179	216	40	60	29	42	1512	84	173	7	235	116	244	0	0	0	0	230
New.ReferenceOTU1383	D_0__Eukaryota	D_1__Opisthokonta	D_2__Holozoa	D_3__Metazoa (Animalia)	D_8__Rhabdocoela	D_9__Kalyptorhynchia	D_10__Paulodora cf. watsoni TJ-2014	0	0	0	1	0	0	1	0	0	0	0	0	0	0	0	0	0	0	0	0	0	0	0	0
New.ReferenceOTU1382	D_0__Eukaryota	D_1__Opisthokonta	D_2__Holozoa	D_3__Metazoa (Animalia)	D_9__Copepoda	D_10__Harpacticoida	NA	0	0	0	0	0	0	5	0	1	0	1	0	0	0	0	0	0	0	0	0	0	0	0	0
New.ReferenceOTU1380	D_0__Eukaryota	D_1__Opisthokonta	D_2__Holozoa	D_3__Metazoa (Animalia)	D_9__Copepoda	D_10__Harpacticoida	NA	0	0	0	0	0	0	0	127	0	0	0	0	0	0	0	0	0	0	0	0	0	0	0	0
New.ReferenceOTU7860	D_0__Eukaryota	D_1__Opisthokonta	D_2__Holozoa	D_3__Metazoa (Animalia)	D_8__Arachnida	D_9__Acari	NA	0	0	0	0	0	1	2	0	2	0	0	0	0	0	1	0	0	0	0	0	0	0	0	0
New.ReferenceOTU7868	D_0__Eukaryota	D_1__Opisthokonta	D_2__Holozoa	D_3__Metazoa (Animalia)	D_8__Scolecida	D_9__Opheliidae	NA	0	1	0	0	0	0	0	1	0	0	0	0	0	0	0	0	0	0	0	0	0	0	0	0
New.ReferenceOTU5710	D_0__Eukaryota	D_1__Opisthokonta	D_2__Holozoa	D_3__Metazoa (Animalia)	D_9__Copepoda	D_10__Harpacticoida	Ambiguous_taxa	0	0	1	2	0	0	1	0	1	0	0	0	0	0	0	0	0	0	0	11	21	23	1	0
New.ReferenceOTU2840	D_0__Eukaryota	D_1__Opisthokonta	D_2__Holozoa	D_3__Metazoa (Animalia)	D_8__Scolecida	D_9__Opheliidae	NA	1	0	0	0	0	1	13	0	24	0	1	0	0	0	0	1	0	0	0	0	0	0	0	0
New.ReferenceOTU469	D_0__Eukaryota	D_1__Opisthokonta	D_2__Holozoa	D_3__Metazoa (Animalia)	D_7__Chromadorea	D_8__Monhysterida	D_9__Monhysteridae environmental sample	1	0	0	1	0	0	0	0	0	0	0	1	0	0	0	0	0	0	0	0	0	0	0	0
New.ReferenceOTU222	D_0__Eukaryota	D_1__Opisthokonta	D_2__Holozoa	D_3__Metazoa (Animalia)	D_9__Copepoda	D_10__Harpacticoida	NA	8	0	2	1	1	10	0	3	2	0	0	8	0	0	0	5	0	0	0	0	0	0	0	0
New.ReferenceOTU221	D_0__Eukaryota	D_1__Opisthokonta	D_2__Holozoa	D_3__Metazoa (Animalia)	D_7__Chromadorea	D_8__Monhysterida	D_9__Monhysteridae environmental sample	105	135	32	108	143	31	74	33	16	99	11	96	306	57	70	8	107	47	64	0	0	0	0	60
New.ReferenceOTU226	D_0__Eukaryota	D_1__Opisthokonta	D_2__Holozoa	D_3__Metazoa (Animalia)	D_9__Copepoda	D_10__Harpacticoida	D_11__Harpacticus sp. France_RJH_2007	0	0	0	0	0	0	0	26	0	5	0	8	0	0	0	0	0	1	0	0	0	0	0	0
New.ReferenceOTU224	D_0__Eukaryota	D_1__Opisthokonta	D_2__Holozoa	D_3__Metazoa (Animalia)	D_7__Chromadorea	D_8__Desmodorida	NA	0	0	0	0	0	0	0	0	0	0	0	0	0	0	0	0	0	0	0	11	33	12	22	0
New.ReferenceOTU225	D_0__Eukaryota	D_1__Opisthokonta	D_2__Holozoa	D_3__Metazoa (Animalia)	D_9__Copepoda	D_10__Harpacticoida	NA	0	1	7	1	1	5	3	28	15	2	5	0	0	0	2	3	4	0	0	0	0	2	0	3
New.ReferenceOTU2159	D_0__Eukaryota	D_1__Opisthokonta	D_2__Holozoa	D_3__Metazoa (Animalia)	D_7__Chromadorea	D_8__Monhysterida	D_9__Monhysteridae environmental sample	12	0	0	6	0	1	11	2	1	9	45	12	39	7	16	3	33	3	29	0	0	0	0	1
New.ReferenceOTU2152	D_0__Eukaryota	D_1__Opisthokonta	D_2__Holozoa	D_3__Metazoa (Animalia)	D_9__Copepoda	D_10__Harpacticoida	NA	1	0	18	0	0	4	5	37	6	1	3	3	2	4	0	6	1	0	1	0	0	0	0	0
New.ReferenceOTU2151	D_0__Eukaryota	D_1__Opisthokonta	D_2__Holozoa	D_3__Metazoa (Animalia)	D_9__Podocopa	D_10__Podocopida	D_11__Propontocypris pirifera	0	0	0	0	0	0	1	0	5	0	0	0	0	0	0	2	1	0	0	0	0	0	0	0
New.ReferenceOTU2150	D_0__Eukaryota	D_1__Opisthokonta	D_2__Holozoa	D_3__Metazoa (Animalia)	D_9__Copepoda	D_10__Harpacticoida	D_11__Peltidium sp. New Caledonia-RJH-2007	0	0	0	0	0	0	0	0	0	0	0	0	0	0	13	0	22	0	0	0	0	0	0	0
New.ReferenceOTU5522	D_0__Eukaryota	D_1__Opisthokonta	D_2__Holozoa	D_3__Metazoa (Animalia)	D_9__Copepoda	D_10__Harpacticoida	NA	0	2	0	0	2	6	1	0	3	0	3	0	0	3	0	1	2	0	4	0	0	0	0	0
New.ReferenceOTU6382	D_0__Eukaryota	D_1__Opisthokonta	D_2__Holozoa	D_3__Metazoa (Animalia)	D_9__Copepoda	D_10__Harpacticoida	D_11__Typhlamphiascus typhlops	0	3	2	0	0	2	12	0	741	1	1	0	7	217	5	11	26	0	149	0	1	0	0	8
New.ReferenceOTU6383	D_0__Eukaryota	D_1__Opisthokonta	D_2__Holozoa	D_3__Metazoa (Animalia)	D_8__Arachnida	D_9__Acari	NA	0	0	0	0	0	1	0	0	3	0	0	0	0	0	0	0	0	0	0	0	0	0	0	0
New.ReferenceOTU6381	D_0__Eukaryota	D_1__Opisthokonta	D_2__Holozoa	D_3__Metazoa (Animalia)	D_8__Scolecida	D_9__Opheliidae	NA	1	1	0	0	0	0	4	0	0	0	0	0	0	0	0	0	0	0	0	0	0	0	0	1
New.ReferenceOTU6387	D_0__Eukaryota	D_1__Opisthokonta	D_2__Holozoa	D_3__Metazoa (Animalia)	D_9__Copepoda	D_10__Harpacticoida	NA	0	0	0	2	0	0	3	0	1	0	0	0	0	0	0	0	0	0	0	0	0	0	0	0
New.ReferenceOTU6384	D_0__Eukaryota	D_1__Opisthokonta	D_2__Holozoa	D_3__Metazoa (Animalia)	D_8__Arachnida	D_9__Acari	NA	0	0	0	0	0	4	2	1	17	0	0	0	0	0	0	1	1	0	3	0	0	0	0	0
New.ReferenceOTU6435	D_0__Eukaryota	D_1__Opisthokonta	D_2__Holozoa	D_3__Metazoa (Animalia)	D_7__Chromadorea	D_8__Desmodorida	Ambiguous_taxa	1	0	0	0	0	0	0	0	0	0	1	0	0	1	0	0	1	0	0	27	22	19	10	0
New.ReferenceOTU6436	D_0__Eukaryota	D_1__Opisthokonta	D_2__Holozoa	D_3__Metazoa (Animalia)	D_7__Chromadorea	D_8__Monhysterida	D_9__Monhysteridae environmental sample	3	0	1	0	3	1	0	0	2	3	0	1	10	3	0	0	0	0	0	0	0	0	0	0
New.ReferenceOTU7522	D_0__Eukaryota	D_1__Opisthokonta	D_2__Holozoa	D_3__Metazoa (Animalia)	D_8__Arachnida	D_9__Acari	NA	0	0	0	0	0	1	1	0	1	0	0	1	0	0	0	0	0	0	2	0	0	0	0	0
New.ReferenceOTU6658	D_0__Eukaryota	D_1__Opisthokonta	D_2__Holozoa	D_3__Metazoa (Animalia)	D_7__Chromadorea	D_8__Monhysterida	D_9__Monhysteridae environmental sample	0	4	1	5	4	0	1	2	0	1	0	1	15	1	4	0	3	1	1	0	0	0	0	0
New.ReferenceOTU6659	D_0__Eukaryota	D_1__Opisthokonta	D_2__Holozoa	D_3__Metazoa (Animalia)	D_7__Chromadorea	D_8__Desmodorida	D_9__Molgolaimus demani	5	2	0	0	0	0	0	0	0	1	0	0	0	0	0	0	6	0	0	0	0	0	0	0
New.ReferenceOTU52	D_0__Eukaryota	D_1__Opisthokonta	D_2__Holozoa	D_3__Metazoa (Animalia)	D_8__Enoplia	D_9__Enoplida	NA	1	0	2	0	0	0	20	0	0	0	29	1	1	1	6	0	6	0	38	0	0	0	3	0
New.ReferenceOTU6650	D_0__Eukaryota	D_1__Opisthokonta	D_2__Holozoa	D_3__Metazoa (Animalia)	D_9__Copepoda	D_10__Harpacticoida	NA	0	0	0	0	0	0	0	4	0	0	0	0	1	0	0	0	0	0	0	0	0	0	0	0
New.ReferenceOTU6651	D_0__Eukaryota	D_1__Opisthokonta	D_2__Holozoa	D_3__Metazoa (Animalia)	D_7__Chromadorea	D_8__Monhysterida	D_9__Monhysteridae environmental sample	0	0	0	0	1	1	0	2	0	0	0	1	0	0	0	0	1	0	2	0	0	0	0	0
New.ReferenceOTU6655	D_0__Eukaryota	D_1__Opisthokonta	D_2__Holozoa	D_3__Metazoa (Animalia)	D_8__Palpata	D_9__Phyllodocida	NA	2	0	0	0	0	2	0	0	0	0	0	0	0	0	0	0	0	0	0	0	0	0	0	0
New.ReferenceOTU59	D_0__Eukaryota	D_1__Opisthokonta	D_2__Holozoa	D_3__Metazoa (Animalia)	D_7__Chromadorea	D_8__Monhysterida	D_9__Monhysteridae environmental sample	19	6	0	1	0	0	4	2	2	0	1	15	0	4	2	0	1	0	3	0	0	0	0	0
New.ReferenceOTU7363	D_0__Eukaryota	D_1__Opisthokonta	D_2__Holozoa	D_3__Metazoa (Animalia)	D_7__Chromadorea	D_8__Monhysterida	D_9__Monhysteridae environmental sample	0	0	0	0	0	0	3	0	0	0	0	0	0	0	1	1	0	0	1	0	0	0	0	0
New.ReferenceOTU7389	D_0__Eukaryota	D_1__Opisthokonta	D_2__Holozoa	D_3__Metazoa (Animalia)	D_7__Chromadorea	D_8__Monhysterida	D_9__Monhysteridae environmental sample	1	2	1	0	0	0	0	0	0	1	0	0	6	0	0	0	0	0	5	0	0	0	0	0
New.ReferenceOTU7388	D_0__Eukaryota	D_1__Opisthokonta	D_2__Holozoa	D_3__Metazoa (Animalia)	D_7__Chromadorea	D_8__Monhysterida	D_9__Monhysteridae environmental sample	1	0	0	0	0	1	0	0	0	0	0	2	0	0	1	0	0	0	0	0	0	0	0	0
New.ReferenceOTU7362	D_0__Eukaryota	D_1__Opisthokonta	D_2__Holozoa	D_3__Metazoa (Animalia)	D_9__Copepoda	D_10__Calanoida	D_11__Tortanus sp. New Caledonia-RJH-2004	0	0	0	0	0	0	20	0	0	0	0	1	0	0	0	0	0	0	1	0	1	0	0	0
New.ReferenceOTU7381	D_0__Eukaryota	D_1__Opisthokonta	D_2__Holozoa	D_3__Metazoa (Animalia)	D_7__Acoelomorpha	D_8__Acoela	D_9__Paramecynostomum sp. UJ-2011	0	1	1	0	0	0	0	0	0	0	0	0	0	0	0	0	0	0	0	0	0	0	1	0
New.ReferenceOTU7367	D_0__Eukaryota	D_1__Opisthokonta	D_2__Holozoa	D_3__Metazoa (Animalia)	D_7__Chromadorea	D_8__Monhysterida	D_9__Monhysteridae environmental sample	0	3	2	1	1	0	1	2	0	0	0	0	0	0	1	0	0	0	0	0	0	0	0	0
New.ReferenceOTU7366	D_0__Eukaryota	D_1__Opisthokonta	D_2__Holozoa	D_3__Metazoa (Animalia)	D_7__Chromadorea	D_8__Monhysterida	Ambiguous_taxa	1	0	0	0	2	0	0	0	0	2	0	0	2	1	0	0	2	1	1	0	0	0	0	0
New.ReferenceOTU7365	D_0__Eukaryota	D_1__Opisthokonta	D_2__Holozoa	D_3__Metazoa (Animalia)	D_9__Copepoda	D_10__Harpacticoida	NA	72	5534	520	1974	1541	375	2979	2473	981	124	1008	223	4568	2976	333	227	581	911	1644	0	0	1	0	1374
New.ReferenceOTU4872	D_0__Eukaryota	D_1__Opisthokonta	D_2__Holozoa	D_3__Metazoa (Animalia)	D_9__Copepoda	D_10__Harpacticoida	D_11__Copepoda environmental sample	0	0	0	1	0	4	0	7	4	0	0	1	0	0	0	3	0	0	0	0	0	0	0	0
New.ReferenceOTU4870	D_0__Eukaryota	D_1__Opisthokonta	D_2__Holozoa	D_3__Metazoa (Animalia)	D_8__Arachnida	D_9__Acari	NA	0	0	0	0	0	0	1	0	0	0	0	0	0	0	0	0	1	0	0	0	0	0	0	0
New.ReferenceOTU4877	D_0__Eukaryota	D_1__Opisthokonta	D_2__Holozoa	D_3__Metazoa (Animalia)	D_6__Echinodermata	D_7__Ophiuroidea	NA	0	0	1	0	0	1	0	0	0	0	0	0	0	0	0	0	0	0	0	0	0	0	0	0
New.ReferenceOTU4875	D_0__Eukaryota	D_1__Opisthokonta	D_2__Holozoa	D_3__Metazoa (Animalia)	D_8__Palpata	D_9__Phyllodocida	NA	1	0	0	1	0	0	1	5	6	0	1	0	0	0	0	1	0	1	0	0	0	0	0	0
New.ReferenceOTU4770	D_0__Eukaryota	D_1__Opisthokonta	D_2__Holozoa	D_3__Metazoa (Animalia)	D_8__Rhabdocoela	D_9__Kalyptorhynchia	D_10__Brachyrhynchoides oosterlyncki	0	0	0	0	0	0	3	1	8	0	0	0	0	0	0	1	1	0	0	0	0	0	0	0
New.ReferenceOTU8129	D_0__Eukaryota	D_1__Opisthokonta	D_2__Holozoa	D_3__Metazoa (Animalia)	D_9__Copepoda	D_10__Harpacticoida	NA	0	0	0	0	0	0	0	0	0	0	150	0	0	0	198	0	365	0	0	0	0	0	0	0
New.ReferenceOTU8127	D_0__Eukaryota	D_1__Opisthokonta	D_2__Holozoa	D_3__Metazoa (Animalia)	D_7__Chromadorea	D_8__Desmoscolecida	NA	0	1	0	0	0	1	0	0	2	1	0	0	0	0	1	1	4	0	0	0	0	0	0	0
New.ReferenceOTU8986	D_0__Eukaryota	D_1__Opisthokonta	D_2__Holozoa	D_3__Metazoa (Animalia)	D_9__Copepoda	D_10__Harpacticoida	NA	0	0	0	0	0	0	0	1	0	6	0	0	0	0	0	0	0	0	0	0	0	0	0	0
New.ReferenceOTU8987	D_0__Eukaryota	D_1__Opisthokonta	D_2__Holozoa	D_3__Metazoa (Animalia)	D_9__Copepoda	D_10__Harpacticoida	NA	0	0	0	0	0	1	1	0	0	0	0	0	0	0	0	0	0	0	0	0	0	0	0	1
New.ReferenceOTU8983	D_0__Eukaryota	D_1__Opisthokonta	D_2__Holozoa	D_3__Metazoa (Animalia)	D_7__Chromadorea	D_8__Monhysterida	D_9__Monhysteridae environmental sample	0	0	2	0	0	0	0	0	0	0	0	0	0	0	0	0	0	0	0	0	0	0	0	0
New.ReferenceOTU2511	D_0__Eukaryota	D_1__Opisthokonta	D_2__Holozoa	D_3__Metazoa (Animalia)	D_9__Copepoda	D_10__Cyclopoida	NA	0	0	0	1	1	0	1	0	1	0	1	0	1	0	2	3	0	0	1	0	0	0	0	0
New.ReferenceOTU4389	D_0__Eukaryota	D_1__Opisthokonta	D_2__Holozoa	D_3__Metazoa (Animalia)	D_8__Scolecida	D_9__Opheliidae	NA	2	7	6	3	1	20	53	1	51	0	3	0	0	0	7	6	8	1	0	0	0	0	0	0
New.ReferenceOTU4386	D_0__Eukaryota	D_1__Opisthokonta	D_2__Holozoa	D_3__Metazoa (Animalia)	D_7__Chromadorea	D_8__Desmodorida	NA	0	0	0	0	0	0	0	0	0	0	0	0	0	0	0	0	0	0	0	2	7	8	5	0
New.ReferenceOTU4656	D_0__Eukaryota	D_1__Opisthokonta	D_2__Holozoa	D_3__Metazoa (Animalia)	D_8__Rhabdocoela	D_9__Kalyptorhynchia	NA	0	0	0	0	2	0	0	0	1	0	0	1	0	0	0	0	1	0	0	0	0	0	0	0
New.ReferenceOTU1445	D_0__Eukaryota	D_1__Opisthokonta	D_2__Holozoa	D_3__Metazoa (Animalia)	D_9__Copepoda	D_10__Harpacticoida	NA	0	0	0	0	0	0	2	0	2	0	0	0	0	0	0	0	0	0	0	0	0	0	0	0
New.ReferenceOTU1446	D_0__Eukaryota	D_1__Opisthokonta	D_2__Holozoa	D_3__Metazoa (Animalia)	D_7__Chromadorea	D_8__Monhysterida	D_9__Monhysteridae environmental sample	9	0	0	0	0	0	0	0	0	25	0	0	0	4	0	0	0	3	0	0	0	0	0	0
New.ReferenceOTU1447	D_0__Eukaryota	D_1__Opisthokonta	D_2__Holozoa	D_3__Metazoa (Animalia)	D_9__Copepoda	D_10__Harpacticoida	NA	0	1	5	2	3	8	5	0	14	1	0	0	0	2	1	1	0	0	0	0	0	0	0	1
New.ReferenceOTU1440	D_0__Eukaryota	D_1__Opisthokonta	D_2__Holozoa	D_3__Metazoa (Animalia)	D_8__Rhabdocoela	D_9__Kalyptorhynchia	NA	0	0	1	0	0	1	0	18	0	0	0	1	0	0	0	1	0	0	0	0	0	0	0	0
New.ReferenceOTU1442	D_0__Eukaryota	D_1__Opisthokonta	D_2__Holozoa	D_3__Metazoa (Animalia)	D_9__Copepoda	D_10__Harpacticoida	NA	0	0	1	3	4	9	2	17	11	0	0	0	0	0	0	0	4	0	0	0	0	0	0	0
New.ReferenceOTU1443	D_0__Eukaryota	D_1__Opisthokonta	D_2__Holozoa	D_3__Metazoa (Animalia)	D_9__Podocopa	D_10__Platycopida	NA	0	1	0	1	0	8	55	1	61	0	2	0	0	0	21	35	52	0	0	0	0	0	0	0
New.ReferenceOTU1448	D_0__Eukaryota	D_1__Opisthokonta	D_2__Holozoa	D_3__Metazoa (Animalia)	D_8__Rhabdocoela	D_9__Kalyptorhynchia	NA	0	0	0	0	0	0	0	0	0	0	0	0	0	0	0	0	0	0	0	3	5	6	0	0
New.ReferenceOTU2430	D_0__Eukaryota	D_1__Opisthokonta	D_2__Holozoa	D_3__Metazoa (Animalia)	D_7__Chromadorea	D_8__Desmoscolecida	NA	0	1	0	2	1	0	5	0	5	0	0	0	0	0	3	5	9	0	0	0	0	0	0	1
New.ReferenceOTU2432	D_0__Eukaryota	D_1__Opisthokonta	D_2__Holozoa	D_3__Metazoa (Animalia)	D_9__Copepoda	D_10__Harpacticoida	NA	0	0	0	0	0	0	0	0	3	0	0	0	0	0	0	0	0	0	0	0	0	0	0	0
New.ReferenceOTU2438	D_0__Eukaryota	D_1__Opisthokonta	D_2__Holozoa	D_3__Metazoa (Animalia)	D_9__Copepoda	D_10__Harpacticoida	NA	47	0	17	6	3	41	0	15	13	0	5	79	3	2	3	41	3	0	5	0	0	0	0	5
New.ReferenceOTU2439	D_0__Eukaryota	D_1__Opisthokonta	D_2__Holozoa	D_3__Metazoa (Animalia)	D_9__Podocopa	D_10__Podocopida	D_11__Propontocypris pirifera	0	0	1	1	0	1	1	0	3	1	6	0	1	0	0	1	4	0	3	0	0	0	0	0
New.ReferenceOTU5383	D_0__Eukaryota	D_1__Opisthokonta	D_2__Holozoa	D_3__Metazoa (Animalia)	D_7__Chromadorea	D_8__Monhysterida	NA	0	0	0	0	0	0	0	0	0	0	0	0	0	0	0	0	0	0	0	8	12	11	7	0
New.ReferenceOTU5833	D_0__Eukaryota	D_1__Opisthokonta	D_2__Holozoa	D_3__Metazoa (Animalia)	D_9__Copepoda	D_10__Harpacticoida	NA	0	0	0	0	0	2	1	0	4	0	0	1	0	0	0	1	0	0	0	0	0	0	0	0
New.ReferenceOTU5387	D_0__Eukaryota	D_1__Opisthokonta	D_2__Holozoa	D_3__Metazoa (Animalia)	D_7__Gastropoda	D_8__Caenogastropoda	Ambiguous_taxa	0	0	0	0	0	0	0	6	0	0	1	2	0	0	0	0	0	0	0	0	0	0	0	0
New.ReferenceOTU5834	D_0__Eukaryota	D_1__Opisthokonta	D_2__Holozoa	D_3__Metazoa (Animalia)	D_7__Chromadorea	D_8__Monhysterida	NA	0	0	0	0	0	0	0	0	0	0	0	0	0	0	0	0	0	0	0	15	9	9	13	0
New.ReferenceOTU5385	D_0__Eukaryota	D_1__Opisthokonta	D_2__Holozoa	D_3__Metazoa (Animalia)	D_9__Podocopa	D_10__Podocopida	NA	0	0	2	3	0	1	2	1	4	0	0	1	6	0	5	1	6	0	1	0	0	0	0	2
New.ReferenceOTU5384	D_0__Eukaryota	D_1__Opisthokonta	D_2__Holozoa	D_3__Metazoa (Animalia)	D_7__Chromadorea	D_8__Desmodorida	NA	0	0	0	0	0	0	0	0	0	0	0	0	0	0	0	0	0	0	0	1	15	8	0	0
New.ReferenceOTU8998	D_0__Eukaryota	D_1__Opisthokonta	D_2__Holozoa	D_3__Metazoa (Animalia)	D_9__Copepoda	D_10__Harpacticoida	D_11__Typhlamphiascus typhlops	3	0	0	2	3	15	0	0	18	1	0	5	1	3	30	2	55	0	0	0	0	0	0	1
New.ReferenceOTU4422	D_0__Eukaryota	D_1__Opisthokonta	D_2__Holozoa	D_3__Metazoa (Animalia)	D_9__Podocopa	D_10__Podocopida	NA	0	0	0	1	1	0	1	0	0	0	0	0	0	0	0	0	0	0	0	0	0	0	0	0
New.ReferenceOTU2388	D_0__Eukaryota	D_1__Opisthokonta	D_2__Holozoa	D_3__Metazoa (Animalia)	D_7__Chromadorea	D_8__Araeolaimida	NA	0	123	47	92	15	86	4	8	9	50	0	17	17	35	12	11	2	0	86	0	0	0	0	108
New.ReferenceOTU2386	D_0__Eukaryota	D_1__Opisthokonta	D_2__Holozoa	D_3__Metazoa (Animalia)	D_9__Copepoda	D_10__Harpacticoida	D_11__Typhlamphiascus typhlops	1	0	0	1	0	0	0	0	0	0	0	0	0	0	0	0	0	0	0	0	0	0	0	0
New.ReferenceOTU2387	D_0__Eukaryota	D_1__Opisthokonta	D_2__Holozoa	D_3__Metazoa (Animalia)	D_7__Chromadorea	D_8__Monhysterida	NA	0	0	0	0	0	0	0	0	0	0	0	0	0	0	0	0	0	0	0	80	38	0	116	0
New.ReferenceOTU2382	D_0__Eukaryota	D_1__Opisthokonta	D_2__Holozoa	D_3__Metazoa (Animalia)	D_7__Chromadorea	D_8__Monhysterida	D_9__Desmolaimus sp. DeLaSp2	1	0	0	0	0	0	0	0	0	0	0	2	1	0	0	0	0	0	4	0	0	0	0	0
New.ReferenceOTU2383	D_0__Eukaryota	D_1__Opisthokonta	D_2__Holozoa	D_3__Metazoa (Animalia)	D_7__Chromadorea	D_8__Desmodorida	NA	0	0	0	0	0	0	0	0	0	0	0	0	0	0	0	0	0	0	0	1	1	0	8	0
New.ReferenceOTU2380	D_0__Eukaryota	D_1__Opisthokonta	D_2__Holozoa	D_3__Metazoa (Animalia)	D_9__Copepoda	D_10__Harpacticoida	NA	0	0	6	0	0	1	5	33	5	0	9	1	0	0	1	4	0	0	0	0	0	0	0	0
New.ReferenceOTU2381	D_0__Eukaryota	D_1__Opisthokonta	D_2__Holozoa	D_3__Metazoa (Animalia)	D_9__Copepoda	D_10__Harpacticoida	NA	0	0	6	0	2	4	10	24	3	1	12	11	1	1	4	5	5	0	1	0	0	0	0	0
New.ReferenceOTU110	D_0__Eukaryota	D_1__Opisthokonta	D_2__Holozoa	D_3__Metazoa (Animalia)	D_8__Enoplia	D_9__Enoplida	NA	5	1	6	27	0	24	108	13	25	6	39	37	2	77	31	13	36	0	106	0	1	0	0	34
New.ReferenceOTU443	D_0__Eukaryota	D_1__Opisthokonta	D_2__Holozoa	D_3__Metazoa (Animalia)	D_6__Gastrotricha	D_7__Chaetonotida	D_8__Heterolepidoderma sp. 1 TK-2012	0	0	2	0	0	1	3	4	0	0	1	1	0	0	0	0	1	0	2	0	0	0	0	0
New.ReferenceOTU440	D_0__Eukaryota	D_1__Opisthokonta	D_2__Holozoa	D_3__Metazoa (Animalia)	D_8__Rhabdocoela	D_9__Kalyptorhynchia	NA	0	0	0	0	0	0	0	0	0	0	0	0	0	0	0	0	0	0	0	23	38	17	30	0
New.ReferenceOTU1759	D_0__Eukaryota	D_1__Opisthokonta	D_2__Holozoa	D_3__Metazoa (Animalia)	D_9__Copepoda	D_10__Harpacticoida	D_11__Typhlamphiascus typhlops	1458	5222	2170	7391	5116	1878	1133	459	1793	8906	557	1779	115	2122	2950	1035	5130	299	1709	249	210	275	901	3139
New.ReferenceOTU441	D_0__Eukaryota	D_1__Opisthokonta	D_2__Holozoa	D_3__Metazoa (Animalia)	D_8__Scolecida	D_9__Capitellida	D_10__Arenicola marina (lugworm)	0	0	0	0	0	0	2	0	2	0	0	0	0	0	4	3	3	0	3	0	0	0	0	0
New.ReferenceOTU114	D_0__Eukaryota	D_1__Opisthokonta	D_2__Holozoa	D_3__Metazoa (Animalia)	D_7__Chromadorea	D_8__Monhysterida	D_9__Monhysteridae environmental sample	46	49	5	55	0	1	0	12	30	38	1	7	30	5	21	1	37	12	1	0	0	0	0	4
New.ReferenceOTU115	D_0__Eukaryota	D_1__Opisthokonta	D_2__Holozoa	D_3__Metazoa (Animalia)	D_9__Copepoda	D_10__Harpacticoida	Ambiguous_taxa	0	0	0	0	0	0	0	0	0	0	0	0	0	0	0	0	0	0	0	9	17	8	0	0
New.ReferenceOTU4988	D_0__Eukaryota	D_1__Opisthokonta	D_2__Holozoa	D_3__Metazoa (Animalia)	D_7__Chromadorea	D_8__Chromadorida	D_9__Achromadora ruricola	0	0	0	0	0	0	0	0	1	0	0	1	0	0	0	2	0	0	0	0	0	0	0	0
New.ReferenceOTU1202	D_0__Eukaryota	D_1__Opisthokonta	D_2__Holozoa	D_3__Metazoa (Animalia)	D_7__Chromadorea	D_8__Monhysterida	NA	3	1	0	0	0	0	5	2	1	0	0	3	0	0	2	1	9	0	12	0	0	0	0	0
New.ReferenceOTU1203	D_0__Eukaryota	D_1__Opisthokonta	D_2__Holozoa	D_3__Metazoa (Animalia)	D_7__Chromadorea	D_8__Monhysterida	D_9__Monhysteridae environmental sample	35	1	5	34	33	3	4	19	1	21	5	103	25	34	5	4	5	67	42	0	0	0	0	4
New.ReferenceOTU5525	D_0__Eukaryota	D_1__Opisthokonta	D_2__Holozoa	D_3__Metazoa (Animalia)	D_9__Copepoda	D_10__Harpacticoida	Ambiguous_taxa	0	0	0	0	0	5	3	0	10	0	1	0	0	0	0	0	0	0	1	1	1	4	0	0
New.ReferenceOTU5524	D_0__Eukaryota	D_1__Opisthokonta	D_2__Holozoa	D_3__Metazoa (Animalia)	D_7__Chromadorea	D_8__Desmodorida	NA	364	959	253	655	790	85	1422	56	402	1532	348	547	2428	338	663	110	1223	77	899	7	0	0	6	486
New.ReferenceOTU5520	D_0__Eukaryota	D_1__Opisthokonta	D_2__Holozoa	D_3__Metazoa (Animalia)	D_9__Copepoda	D_10__Harpacticoida	NA	0	0	2	0	4	2	7	17	12	0	7	2	3	3	0	0	0	2	0	0	0	0	0	1
New.ReferenceOTU7904	D_0__Eukaryota	D_1__Opisthokonta	D_2__Holozoa	D_3__Metazoa (Animalia)	D_7__Chromadorea	D_8__Monhysterida	D_9__Monhysteridae environmental sample	0	0	0	4	0	0	0	0	0	7	0	0	0	0	0	0	0	1	0	0	0	0	0	0
New.ReferenceOTU3418	D_0__Eukaryota	D_1__Opisthokonta	D_2__Holozoa	D_3__Metazoa (Animalia)	D_7__Chromadorea	D_8__Monhysterida	D_9__Desmolaimus sp. DeLaSp1	0	0	0	0	0	0	0	0	0	0	0	0	0	0	0	0	0	0	0	3	3	0	0	0
New.ReferenceOTU3149	D_0__Eukaryota	D_1__Opisthokonta	D_2__Holozoa	D_3__Metazoa (Animalia)	D_7__Chromadorea	D_8__Monhysterida	D_9__Monhysteridae environmental sample	7	16	8	21	1	4	3	2	1	10	1	14	116	3	22	0	38	0	33	0	0	0	0	14
New.ReferenceOTU3148	D_0__Eukaryota	D_1__Opisthokonta	D_2__Holozoa	D_3__Metazoa (Animalia)	D_8__Palpata	D_9__Phyllodocida	NA	1	1	1	0	0	0	7	1	13	0	0	0	0	0	0	6	0	0	0	0	0	0	0	0
New.ReferenceOTU3146	D_0__Eukaryota	D_1__Opisthokonta	D_2__Holozoa	D_3__Metazoa (Animalia)	D_9__Copepoda	D_10__Harpacticoida	NA	0	0	1	2	0	1	0	0	5	0	0	1	0	0	0	0	2	0	1	0	0	0	0	1
New.ReferenceOTU6396	D_0__Eukaryota	D_1__Opisthokonta	D_2__Holozoa	D_3__Metazoa (Animalia)	D_9__Copepoda	D_10__Harpacticoida	NA	0	18	0	4	10	4	18	6	13	3	3	0	5	1	7	7	8	10	5	0	0	0	0	2
New.ReferenceOTU3141	D_0__Eukaryota	D_1__Opisthokonta	D_2__Holozoa	D_3__Metazoa (Animalia)	D_7__Chromadorea	D_8__Desmodorida	NA	0	0	0	0	0	0	0	0	0	0	0	0	0	0	0	0	0	0	0	0	0	1	3	0
New.ReferenceOTU8187	D_0__Eukaryota	D_1__Opisthokonta	D_2__Holozoa	D_3__Metazoa (Animalia)	D_7__Chromadorea	D_8__Monhysterida	D_9__Monhysteridae environmental sample	45	0	21	4	1	0	0	5	0	60	32	115	0	56	0	1	3	52	11	0	0	0	0	3
New.ReferenceOTU3366	D_0__Eukaryota	D_1__Opisthokonta	D_2__Holozoa	D_3__Metazoa (Animalia)	D_7__Chromadorea	D_8__Desmodorida	D_9__Spirinia parasitifera	0	0	0	0	0	0	0	0	0	1	1	1	0	0	0	0	1	0	0	0	0	0	0	0
New.ReferenceOTU3364	D_0__Eukaryota	D_1__Opisthokonta	D_2__Holozoa	D_3__Metazoa (Animalia)	D_7__Chromadorea	D_8__Chromadorida	NA	162	8	222	138	312	23	34	6	61	609	17	158	85	207	27	0	30	396	19	1	1	0	0	111
New.ReferenceOTU3363	D_0__Eukaryota	D_1__Opisthokonta	D_2__Holozoa	D_3__Metazoa (Animalia)	D_7__Chromadorea	D_8__Desmodorida	NA	0	1	0	0	1	1	1	0	3	2	0	0	0	0	0	0	2	0	0	0	0	0	0	2
New.ReferenceOTU3362	D_0__Eukaryota	D_1__Opisthokonta	D_2__Holozoa	D_3__Metazoa (Animalia)	D_9__Podocopa	D_10__Podocopida	D_11__Paradoxostoma setoense	0	0	0	0	0	0	0	0	0	0	0	2	0	0	1	0	0	0	0	0	0	0	0	0
New.ReferenceOTU3369	D_0__Eukaryota	D_1__Opisthokonta	D_2__Holozoa	D_3__Metazoa (Animalia)	D_9__Eumalacostraca	D_10__Peracarida	NA	4	0	3	2	4	6	14	2	20	2	3	1	1	10	0	1	1	0	7	0	0	0	0	1
New.ReferenceOTU3368	D_0__Eukaryota	D_1__Opisthokonta	D_2__Holozoa	D_3__Metazoa (Animalia)	D_7__Chromadorea	D_8__Monhysterida	NA	114	18	116	22	27	2	25	11	8	10	0	279	45	15	32	14	111	17	186	0	0	0	0	2
New.ReferenceOTU7265	D_0__Eukaryota	D_1__Opisthokonta	D_2__Holozoa	D_3__Metazoa (Animalia)	D_9__Copepoda	D_10__Harpacticoida	NA	0	0	0	0	0	0	0	2	0	0	1	0	1	0	0	0	0	0	0	0	0	0	0	0
New.ReferenceOTU7262	D_0__Eukaryota	D_1__Opisthokonta	D_2__Holozoa	D_3__Metazoa (Animalia)	D_7__Chromadorea	D_8__Monhysterida	D_9__Monhysteridae environmental sample	0	0	0	0	0	0	0	0	2	0	0	0	0	0	0	0	0	0	0	0	0	0	0	0
New.ReferenceOTU7263	D_0__Eukaryota	D_1__Opisthokonta	D_2__Holozoa	D_3__Metazoa (Animalia)	D_7__Chromadorea	D_8__Monhysterida	D_9__Monhysteridae environmental sample	0	0	7	14	3	0	3	0	1	4	1	2	5	11	1	0	5	0	23	0	0	0	0	1
New.ReferenceOTU7260	D_0__Eukaryota	D_1__Opisthokonta	D_2__Holozoa	D_3__Metazoa (Animalia)	D_9__Copepoda	D_10__Harpacticoida	NA	0	0	9	0	0	0	1	9	2	1	1	4	0	0	7	0	12	0	0	0	0	0	0	1
New.ReferenceOTU7261	D_0__Eukaryota	D_1__Opisthokonta	D_2__Holozoa	D_3__Metazoa (Animalia)	D_9__Copepoda	D_10__Cyclopoida	Ambiguous_taxa	0	0	0	0	0	0	1	0	0	0	0	0	0	0	1	1	0	0	0	0	0	0	0	0
New.ReferenceOTU8712	D_0__Eukaryota	D_1__Opisthokonta	D_2__Holozoa	D_3__Metazoa (Animalia)	D_7__Chromadorea	D_8__Monhysterida	NA	0	0	0	0	0	0	0	0	0	0	0	0	0	0	0	0	0	0	0	58	57	59	30	0
New.ReferenceOTU8711	D_0__Eukaryota	D_1__Opisthokonta	D_2__Holozoa	D_3__Metazoa (Animalia)	D_7__Chromadorea	D_8__Desmodorida	D_9__Molgolaimus demani	29	2	20	100	20	3	0	11	1	115	4	375	0	10	20	0	32	14	25	33	8	9	46	83
New.ReferenceOTU8716	D_0__Eukaryota	D_1__Opisthokonta	D_2__Holozoa	D_3__Metazoa (Animalia)	D_9__Copepoda	D_10__Harpacticoida	D_11__Dactylopusia pauciarticulata	0	0	0	0	0	2	0	1	0	0	0	0	0	0	0	1	0	0	0	0	0	0	0	0
New.ReferenceOTU8714	D_0__Eukaryota	D_1__Opisthokonta	D_2__Holozoa	D_3__Metazoa (Animalia)	D_8__Arachnida	D_9__Acari	NA	0	6	0	1	1	6	1	0	6	1	1	2	1	0	0	3	4	0	3	0	0	0	0	0
New.ReferenceOTU8719	D_0__Eukaryota	D_1__Opisthokonta	D_2__Holozoa	D_3__Metazoa (Animalia)	D_8__Palpata	D_9__Phyllodocida	NA	0	0	0	0	0	0	0	1	0	0	0	0	0	0	0	1	0	0	0	0	0	0	0	0
New.ReferenceOTU1639	D_0__Eukaryota	D_1__Opisthokonta	D_2__Holozoa	D_3__Metazoa (Animalia)	D_8__Scolecida	D_9__Capitellida	NA	0	0	1	0	0	0	0	0	0	0	0	0	0	0	0	0	1	0	2	0	0	0	0	0
New.ReferenceOTU1638	D_0__Eukaryota	D_1__Opisthokonta	D_2__Holozoa	D_3__Metazoa (Animalia)	D_9__Copepoda	D_10__Harpacticoida	NA	0	0	0	0	0	0	0	253	1	8	12	18	0	1	2	0	5	0	1	0	0	0	0	0
New.ReferenceOTU1637	D_0__Eukaryota	D_1__Opisthokonta	D_2__Holozoa	D_3__Metazoa (Animalia)	D_9__Podocopa	D_10__Podocopida	D_11__Bicornucythere bisanensis	0	0	0	0	7	0	0	0	0	0	0	0	0	0	0	0	0	0	0	0	0	2	0	0
New.ReferenceOTU1632	D_0__Eukaryota	D_1__Opisthokonta	D_2__Holozoa	D_3__Metazoa (Animalia)	D_7__Acoelomorpha	D_8__Acoela	D_9__Picola caribbea	0	2	3	2	0	5	55	0	12	3	0	1	5	1	3	13	10	0	2	0	0	0	0	0
New.ReferenceOTU9449	D_0__Eukaryota	D_1__Opisthokonta	D_2__Holozoa	D_3__Metazoa (Animalia)	D_7__Chromadorea	D_8__Monhysterida	D_9__Desmolaimus sp. DeLaSp2	0	0	0	0	0	0	0	0	0	0	0	0	0	0	0	0	0	0	0	1	1	0	2	0
New.ReferenceOTU9444	D_0__Eukaryota	D_1__Opisthokonta	D_2__Holozoa	D_3__Metazoa (Animalia)	D_6__Gastrotricha	D_7__Chaetonotida	D_8__Chaetonotus cf. dispar TK146	0	0	1	0	0	4	1	0	3	0	0	1	0	0	0	3	0	0	1	0	0	0	0	0
New.ReferenceOTU9443	D_0__Eukaryota	D_1__Opisthokonta	D_2__Holozoa	D_3__Metazoa (Animalia)	D_8__Palpata	D_9__Sabellida	D_10__Sabellastarte sp. BMH R2891	0	0	0	0	0	0	0	0	2	0	0	0	0	0	0	0	0	0	0	0	0	0	0	0
New.ReferenceOTU7842	D_0__Eukaryota	D_1__Opisthokonta	D_2__Holozoa	D_3__Metazoa (Animalia)	D_8__Palpata	D_9__Phyllodocida	NA	0	0	0	7	0	0	3	2	11	0	0	3	0	0	0	3	1	0	0	0	0	0	0	0
New.ReferenceOTU7843	D_0__Eukaryota	D_1__Opisthokonta	D_2__Holozoa	D_3__Metazoa (Animalia)	D_9__Podocopa	D_10__Podocopida	NA	0	0	1	4	0	0	1	0	1	0	0	0	4	2	1	0	2	0	0	0	0	0	0	5
New.ReferenceOTU7840	D_0__Eukaryota	D_1__Opisthokonta	D_2__Holozoa	D_3__Metazoa (Animalia)	D_7__Chromadorea	D_8__Monhysterida	D_9__Monhysteridae environmental sample	0	0	0	0	0	0	0	0	0	0	0	2	0	0	0	0	0	0	0	0	0	0	0	0
New.ReferenceOTU7847	D_0__Eukaryota	D_1__Opisthokonta	D_2__Holozoa	D_3__Metazoa (Animalia)	D_9__Copepoda	D_10__Harpacticoida	NA	0	0	0	0	0	1	0	1	0	0	1	3	0	0	0	3	0	0	0	0	0	0	0	2
New.ReferenceOTU7845	D_0__Eukaryota	D_1__Opisthokonta	D_2__Holozoa	D_3__Metazoa (Animalia)	D_7__Chromadorea	D_8__Monhysterida	D_9__Monhysteridae environmental sample	0	1	0	0	0	0	0	0	1	0	0	0	0	0	0	0	0	0	0	0	0	0	0	0
New.ReferenceOTU7848	D_0__Eukaryota	D_1__Opisthokonta	D_2__Holozoa	D_3__Metazoa (Animalia)	D_9__Copepoda	D_10__Harpacticoida	NA	0	0	1	1	0	0	1	8	0	1	1	0	1	1	0	1	0	2	0	0	0	0	0	0
New.ReferenceOTU7849	D_0__Eukaryota	D_1__Opisthokonta	D_2__Holozoa	D_3__Metazoa (Animalia)	D_7__Chromadorea	D_8__Desmodorida	NA	0	0	0	0	0	0	0	0	0	0	0	0	0	0	0	0	0	0	0	116	87	174	46	0
New.ReferenceOTU5738	D_0__Eukaryota	D_1__Opisthokonta	D_2__Holozoa	D_3__Metazoa (Animalia)	D_9__Copepoda	D_10__Harpacticoida	NA	0	0	0	0	0	1	0	1	1	0	0	0	0	0	0	0	0	0	0	0	0	0	0	0
New.ReferenceOTU5732	D_0__Eukaryota	D_1__Opisthokonta	D_2__Holozoa	D_3__Metazoa (Animalia)	D_9__Copepoda	D_10__Harpacticoida	NA	0	0	2	0	2	0	3	2	0	3	1	1	0	1	0	0	0	2	0	0	0	0	0	1
New.ReferenceOTU5730	D_0__Eukaryota	D_1__Opisthokonta	D_2__Holozoa	D_3__Metazoa (Animalia)	D_7__Acoelomorpha	D_8__Acoela	D_9__Pelophila lutheri	0	0	0	0	0	0	0	0	0	0	0	0	0	15	0	0	0	0	0	0	1	7	0	0
New.ReferenceOTU5731	D_0__Eukaryota	D_1__Opisthokonta	D_2__Holozoa	D_3__Metazoa (Animalia)	D_8__Palpata	D_9__Phyllodocida	NA	0	2	0	0	0	0	2	0	1	0	0	1	0	0	0	3	1	0	0	0	0	0	0	0
New.ReferenceOTU791	D_0__Eukaryota	D_1__Opisthokonta	D_2__Holozoa	D_3__Metazoa (Animalia)	D_9__Copepoda	D_10__Harpacticoida	D_11__Diarthrodes sp. 1 New Caledonia-RJH-2007	0	0	0	0	0	0	0	0	1	0	0	0	0	0	0	0	0	0	1	0	0	0	0	0
New.ReferenceOTU4361	D_0__Eukaryota	D_1__Opisthokonta	D_2__Holozoa	D_3__Metazoa (Animalia)	D_9__Copepoda	D_10__Harpacticoida	D_11__Diarthrodes sp. 1 New Caledonia-RJH-2007	0	1	0	1	0	0	0	0	1	0	0	0	0	0	2	0	2	0	0	0	0	0	0	1
New.ReferenceOTU3582	D_0__Eukaryota	D_1__Opisthokonta	D_2__Holozoa	D_3__Metazoa (Animalia)	D_7__Chromadorea	D_8__Araeolaimida	D_9__Leptolaimus sp. LeLaSp1	2	0	0	16	1	0	0	4	0	2	4	4	36	0	0	0	3	0	0	0	0	0	0	1
New.ReferenceOTU244	D_0__Eukaryota	D_1__Opisthokonta	D_2__Holozoa	D_3__Metazoa (Animalia)	D_7__Chromadorea	D_8__Monhysterida	NA	0	0	0	2	0	0	0	0	0	0	0	0	0	51	0	0	0	0	0	0	0	0	0	0
New.ReferenceOTU246	D_0__Eukaryota	D_1__Opisthokonta	D_2__Holozoa	D_3__Metazoa (Animalia)	D_8__Arachnida	D_9__Acari	NA	3	1	1	1	0	5	14	2	30	1	1	5	1	1	9	5	16	0	10	0	0	0	0	0
New.ReferenceOTU4365	D_0__Eukaryota	D_1__Opisthokonta	D_2__Holozoa	D_3__Metazoa (Animalia)	D_7__Chromadorea	D_8__Desmodorida	NA	9	2	1	8	3	1	2	6	16	0	0	14	1	1	3	3	0	4	3	2	1	1	2	0
New.ReferenceOTU2421	D_0__Eukaryota	D_1__Opisthokonta	D_2__Holozoa	D_3__Metazoa (Animalia)	D_8__Dorylaimia	D_9__Mermithida	NA	0	0	0	16	0	0	0	0	0	0	0	0	0	0	0	0	0	0	0	0	0	0	0	1
New.ReferenceOTU4507	D_0__Eukaryota	D_1__Opisthokonta	D_2__Holozoa	D_3__Metazoa (Animalia)	D_8__Rhabdocoela	D_9__Dalyellioida	D_10__Dalyellioida sp. NVS-2013	0	0	0	0	0	0	0	0	0	0	0	0	0	0	0	0	0	0	0	0	0	0	7	0
New.ReferenceOTU2178	D_0__Eukaryota	D_1__Opisthokonta	D_2__Holozoa	D_3__Metazoa (Animalia)	D_7__Chromadorea	D_8__Monhysterida	D_9__Monhysteridae environmental sample	25	1	10	17	36	0	2	1	0	7	9	17	11	29	0	0	4	0	17	0	0	0	0	7
New.ReferenceOTU4503	D_0__Eukaryota	D_1__Opisthokonta	D_2__Holozoa	D_3__Metazoa (Animalia)	D_9__Copepoda	D_10__Harpacticoida	D_11__Dactylopusia pauciarticulata	0	0	0	0	0	0	0	0	1	0	1	0	0	0	0	0	0	0	3	0	0	0	0	0
New.ReferenceOTU4500	D_0__Eukaryota	D_1__Opisthokonta	D_2__Holozoa	D_3__Metazoa (Animalia)	D_7__Chromadorea	D_8__Monhysterida	D_9__Terschellingia longicaudata	1	0	2	0	0	0	0	0	0	0	0	0	0	0	0	0	0	0	0	0	0	0	0	1
New.ReferenceOTU3178	D_0__Eukaryota	D_1__Opisthokonta	D_2__Holozoa	D_3__Metazoa (Animalia)	D_8__Arachnida	D_9__Acari	NA	69	139	13	57	34	288	373	43	372	15	53	71	84	20	240	176	360	4	79	0	0	0	0	41
New.ReferenceOTU6412	D_0__Eukaryota	D_1__Opisthokonta	D_2__Holozoa	D_3__Metazoa (Animalia)	D_9__Copepoda	D_10__Harpacticoida	D_11__Eurycletodes laticauda	0	0	0	1	0	0	0	0	0	0	0	0	0	0	0	0	0	0	0	0	0	126	0	0
New.ReferenceOTU6413	D_0__Eukaryota	D_1__Opisthokonta	D_2__Holozoa	D_3__Metazoa (Animalia)	D_9__Copepoda	D_10__Harpacticoida	D_11__Canuella perplexa	0	2	3	0	9	0	0	0	0	102	1298	117	0	0	0	0	1	117	5	13	1	1	0	0
New.ReferenceOTU3171	D_0__Eukaryota	D_1__Opisthokonta	D_2__Holozoa	D_3__Metazoa (Animalia)	D_7__Chromadorea	D_8__Monhysterida	NA	6	0	8	2	0	1	1	2	0	6	2	12	1	2	3	1	0	3	10	0	0	0	0	1
New.ReferenceOTU3175	D_0__Eukaryota	D_1__Opisthokonta	D_2__Holozoa	D_3__Metazoa (Animalia)	D_8__Enoplia	D_9__Enoplida	NA	0	0	0	0	0	0	0	0	0	0	0	0	0	0	0	0	0	0	0	1	1	0	0	0
New.ReferenceOTU1998	D_0__Eukaryota	D_1__Opisthokonta	D_2__Holozoa	D_3__Metazoa (Animalia)	D_9__Copepoda	D_10__Harpacticoida	D_11__Typhlamphiascus typhlops	0	0	3	1	0	0	1	1	4	2	2	5	0	1	8	3	13	0	0	0	0	0	0	0
New.ReferenceOTU1993	D_0__Eukaryota	D_1__Opisthokonta	D_2__Holozoa	D_3__Metazoa (Animalia)	D_9__Podocopa	D_10__Podocopida	D_11__Paradoxostoma setoense	0	2	0	0	1	0	0	0	0	0	2	0	0	0	1	1	0	0	0	0	0	0	0	0
New.ReferenceOTU78	D_0__Eukaryota	D_1__Opisthokonta	D_2__Holozoa	D_3__Metazoa (Animalia)	D_9__Copepoda	D_10__Harpacticoida	NA	0	0	0	0	0	0	0	1	1	0	0	0	0	0	0	1	0	0	0	0	0	0	0	0
New.ReferenceOTU79	D_0__Eukaryota	D_1__Opisthokonta	D_2__Holozoa	D_3__Metazoa (Animalia)	D_7__Chromadorea	D_8__Monhysterida	NA	0	0	0	0	0	0	0	0	0	0	0	0	0	0	0	0	0	0	0	53	57	64	39	0
New.ReferenceOTU75	D_0__Eukaryota	D_1__Opisthokonta	D_2__Holozoa	D_3__Metazoa (Animalia)	D_8__Rhabdocoela	D_9__Kalyptorhynchia	NA	0	0	12	0	0	0	0	0	0	0	0	1	0	0	0	0	0	0	6	0	0	0	0	0
New.ReferenceOTU76	D_0__Eukaryota	D_1__Opisthokonta	D_2__Holozoa	D_3__Metazoa (Animalia)	D_9__Copepoda	D_10__Cyclopoida	Ambiguous_taxa	0	1	7	1	1	35	49	2	66	0	1	4	2	1	10	17	10	0	13	0	0	0	0	2
New.ReferenceOTU2186	D_0__Eukaryota	D_1__Opisthokonta	D_2__Holozoa	D_3__Metazoa (Animalia)	D_7__Chromadorea	D_8__Monhysterida	D_9__Monhysteridae environmental sample	0	7	0	0	0	0	1	6	1	0	0	2	3	1	5	1	2	0	0	0	0	0	0	4
New.ReferenceOTU5900	D_0__Eukaryota	D_1__Opisthokonta	D_2__Holozoa	D_3__Metazoa (Animalia)	D_8__Enoplia	D_9__Enoplida	NA	15	1	0	0	0	0	10	0	8	0	0	0	0	0	0	3	0	0	34	0	0	0	0	0
New.ReferenceOTU5903	D_0__Eukaryota	D_1__Opisthokonta	D_2__Holozoa	D_3__Metazoa (Animalia)	D_7__Chromadorea	D_8__Monhysterida	D_9__Monhysteridae environmental sample	2	10	12	2	2	2	11	4	7	10	6	25	45	25	8	0	5	4	9	0	0	0	0	5
New.ReferenceOTU5904	D_0__Eukaryota	D_1__Opisthokonta	D_2__Holozoa	D_3__Metazoa (Animalia)	D_8__Arachnida	D_9__Acari	NA	0	1	0	0	0	5	0	0	2	0	0	0	0	0	2	0	3	0	0	0	0	0	0	0
New.ReferenceOTU3280	D_0__Eukaryota	D_1__Opisthokonta	D_2__Holozoa	D_3__Metazoa (Animalia)	D_9__Copepoda	D_10__Cyclopoida	NA	0	0	0	0	0	0	0	0	0	0	0	0	0	0	0	0	0	0	0	21	0	0	0	0
New.ReferenceOTU3288	D_0__Eukaryota	D_1__Opisthokonta	D_2__Holozoa	D_3__Metazoa (Animalia)	D_7__Chromadorea	D_8__Desmodorida	NA	0	0	0	0	0	0	0	0	0	0	0	0	0	0	0	0	0	0	0	3	0	2	2	0
New.ReferenceOTU5906	D_0__Eukaryota	D_1__Opisthokonta	D_2__Holozoa	D_3__Metazoa (Animalia)	D_8__Rhabdocoela	D_9__Kalyptorhynchia	NA	0	0	1	1	0	0	4	4	2	0	2	3	0	0	2	1	2	0	1	0	0	0	0	0
New.ReferenceOTU4810	D_0__Eukaryota	D_1__Opisthokonta	D_2__Holozoa	D_3__Metazoa (Animalia)	D_7__Chromadorea	D_8__Monhysterida	D_9__Monhysteridae environmental sample	5	16	0	15	16	1	7	0	1	11	2	4	26	6	3	0	2	1	28	0	0	0	0	7
New.ReferenceOTU4812	D_0__Eukaryota	D_1__Opisthokonta	D_2__Holozoa	D_3__Metazoa (Animalia)	D_8__Enoplia	D_9__Enoplida	NA	1	0	0	0	1	0	0	1	1	0	0	0	0	0	0	0	0	0	0	0	1	0	0	0
New.ReferenceOTU4815	D_0__Eukaryota	D_1__Opisthokonta	D_2__Holozoa	D_3__Metazoa (Animalia)	D_8__Palpata	D_9__Phyllodocida	NA	0	2	0	0	0	9	28	2	42	1	0	0	0	0	5	17	3	0	0	0	0	0	0	0
New.ReferenceOTU4818	D_0__Eukaryota	D_1__Opisthokonta	D_2__Holozoa	D_3__Metazoa (Animalia)	D_9__Copepoda	D_10__Cyclopoida	Ambiguous_taxa	0	0	0	0	0	1	0	0	4	0	0	0	0	0	1	0	3	0	0	0	0	0	0	0
New.ReferenceOTU4819	D_0__Eukaryota	D_1__Opisthokonta	D_2__Holozoa	D_3__Metazoa (Animalia)	D_7__Chromadorea	D_8__Desmodorida	NA	0	0	0	0	0	0	0	0	0	0	0	0	0	0	0	0	0	0	0	3	4	5	4	0
New.ReferenceOTU7106	D_0__Eukaryota	D_1__Opisthokonta	D_2__Holozoa	D_3__Metazoa (Animalia)	D_8__Arachnida	D_9__Acari	NA	0	0	0	0	0	0	1	0	0	0	0	0	0	0	0	1	0	0	0	0	0	0	0	0
New.ReferenceOTU7103	D_0__Eukaryota	D_1__Opisthokonta	D_2__Holozoa	D_3__Metazoa (Animalia)	D_9__Copepoda	D_10__Harpacticoida	NA	0	0	0	0	0	0	1	2	1	0	0	0	0	0	0	0	0	0	0	0	0	0	0	0
New.ReferenceOTU7102	D_0__Eukaryota	D_1__Opisthokonta	D_2__Holozoa	D_3__Metazoa (Animalia)	D_6__Echinodermata	D_7__Ophiuroidea	D_8__Ophiocoma echinata	0	0	11	0	0	0	2	0	7	0	1	0	0	0	0	0	0	0	0	0	0	0	0	0
New.ReferenceOTU7108	D_0__Eukaryota	D_1__Opisthokonta	D_2__Holozoa	D_3__Metazoa (Animalia)	D_9__Copepoda	D_10__Harpacticoida	D_11__Ameira scotti	1	0	0	0	0	6	1	0	1	0	0	0	3	0	0	0	1	0	9	0	1	2	0	0
New.ReferenceOTU1280	D_0__Eukaryota	D_1__Opisthokonta	D_2__Holozoa	D_3__Metazoa (Animalia)	D_9__Copepoda	D_10__Harpacticoida	D_11__Typhlamphiascus typhlops	0	0	0	2	1	0	1	1	20	0	0	4	0	4	1	3	0	0	0	0	0	0	0	0
New.ReferenceOTU1281	D_0__Eukaryota	D_1__Opisthokonta	D_2__Holozoa	D_3__Metazoa (Animalia)	D_9__Copepoda	D_10__Harpacticoida	NA	0	0	0	0	0	4	1	0	2	0	0	0	0	0	0	0	0	1	0	0	0	0	0	2
New.ReferenceOTU490	D_0__Eukaryota	D_1__Opisthokonta	D_2__Holozoa	D_3__Metazoa (Animalia)	D_9__Copepoda	D_10__Harpacticoida	D_11__Harpacticus sp. France_RJH_2007	0	0	0	0	0	0	0	11	0	1	2	3	0	0	0	0	0	0	0	0	0	1	0	0
New.ReferenceOTU494	D_0__Eukaryota	D_1__Opisthokonta	D_2__Holozoa	D_3__Metazoa (Animalia)	D_7__Chromadorea	D_8__Desmodorida	NA	0	0	0	0	0	0	0	0	0	0	0	0	0	0	0	0	0	0	0	2	2	0	2	0
New.ReferenceOTU497	D_0__Eukaryota	D_1__Opisthokonta	D_2__Holozoa	D_3__Metazoa (Animalia)	D_7__Rhabditophora	D_8__Polycladida	NA	0	0	0	0	0	0	0	0	0	0	0	0	0	0	0	0	0	0	3	0	0	0	0	0
New.ReferenceOTU8455	D_0__Eukaryota	D_1__Opisthokonta	D_2__Holozoa	D_3__Metazoa (Animalia)	D_9__Copepoda	D_10__Harpacticoida	D_11__Typhlamphiascus typhlops	0	0	2	0	0	1	0	3	2	1	0	0	0	0	0	0	0	0	0	0	1	0	0	0
New.ReferenceOTU8101	D_0__Eukaryota	D_1__Opisthokonta	D_2__Holozoa	D_3__Metazoa (Animalia)	D_7__Chromadorea	D_8__Monhysterida	D_9__Monhysteridae environmental sample	2	3	0	0	2	0	0	0	0	0	0	2	0	0	0	0	0	19	1	0	0	0	0	0
New.ReferenceOTU3824	D_0__Eukaryota	D_1__Opisthokonta	D_2__Holozoa	D_3__Metazoa (Animalia)	D_7__Chromadorea	D_8__Monhysterida	NA	0	0	0	0	0	0	0	0	0	0	0	0	0	0	0	0	0	0	0	26	43	31	32	0
New.ReferenceOTU3825	D_0__Eukaryota	D_1__Opisthokonta	D_2__Holozoa	D_3__Metazoa (Animalia)	D_7__Chromadorea	D_8__Monhysterida	D_9__Monhysteridae environmental sample	4	0	4	0	0	0	0	0	0	0	1	8	3	0	0	0	0	10	0	0	0	0	0	0
New.ReferenceOTU3828	D_0__Eukaryota	D_1__Opisthokonta	D_2__Holozoa	D_3__Metazoa (Animalia)	D_9__Copepoda	D_10__Harpacticoida	D_11__Ameira scotti	2	1	2	0	0	3	6	0	13	0	1	0	0	0	0	2	3	0	2	0	0	0	0	0
New.ReferenceOTU3829	D_0__Eukaryota	D_1__Opisthokonta	D_2__Holozoa	D_3__Metazoa (Animalia)	D_9__Copepoda	D_10__Harpacticoida	NA	0	0	2	0	0	0	0	0	1	0	0	0	0	0	0	2	0	0	0	0	0	1	0	0
New.ReferenceOTU4102	D_0__Eukaryota	D_1__Opisthokonta	D_2__Holozoa	D_3__Metazoa (Animalia)	D_9__Copepoda	D_10__Harpacticoida	NA	0	0	0	1	0	0	2	0	4	1	0	0	0	0	0	0	0	0	0	0	0	0	0	0
New.ReferenceOTU1463	D_0__Eukaryota	D_1__Opisthokonta	D_2__Holozoa	D_3__Metazoa (Animalia)	D_9__Copepoda	D_10__Harpacticoida	NA	0	0	0	0	0	0	1	0	0	0	0	0	1	0	0	0	0	0	1	0	0	0	0	0
New.ReferenceOTU4100	D_0__Eukaryota	D_1__Opisthokonta	D_2__Holozoa	D_3__Metazoa (Animalia)	D_7__Chromadorea	D_8__Desmodorida	NA	0	0	1	0	1	0	0	0	0	0	1	1	0	0	1	0	1	0	0	96	77	112	74	0
New.ReferenceOTU4104	D_0__Eukaryota	D_1__Opisthokonta	D_2__Holozoa	D_3__Metazoa (Animalia)	D_7__Chromadorea	D_8__Monhysterida	D_9__Monhysteridae environmental sample	326	119	31	156	126	28	35	90	37	110	156	160	364	43	7	10	18	621	269	0	7	0	0	55
New.ReferenceOTU4105	D_0__Eukaryota	D_1__Opisthokonta	D_2__Holozoa	D_3__Metazoa (Animalia)	D_9__Podocopa	D_10__Podocopida	NA	0	0	0	0	0	1	0	0	0	0	0	0	0	0	0	0	1	0	0	0	0	0	0	0
New.ReferenceOTU9277	D_0__Eukaryota	D_1__Opisthokonta	D_2__Holozoa	D_3__Metazoa (Animalia)	D_7__Chromadorea	D_8__Monhysterida	Ambiguous_taxa	1	0	0	10	0	1	0	0	0	0	14	0	0	1	2	0	38	0	0	10417	21342	9511	4438	0
New.ReferenceOTU9274	D_0__Eukaryota	D_1__Opisthokonta	D_2__Holozoa	D_3__Metazoa (Animalia)	D_7__Chromadorea	D_8__Monhysterida	Ambiguous_taxa	2	7	1	3	0	3	0	0	0	3	1	2	7	0	0	0	3	1	3	0	0	0	0	0
New.ReferenceOTU9272	D_0__Eukaryota	D_1__Opisthokonta	D_2__Holozoa	D_3__Metazoa (Animalia)	D_7__Chromadorea	D_8__Monhysterida	Ambiguous_taxa	0	0	4	1	0	0	3	7	2	0	1	1	1	0	1	0	1	0	1	0	0	0	0	1
New.ReferenceOTU2417	D_0__Eukaryota	D_1__Opisthokonta	D_2__Holozoa	D_3__Metazoa (Animalia)	D_8__Palpata	D_9__Phyllodocida	NA	0	0	0	0	0	0	1	0	1	0	0	0	0	0	1	2	0	0	0	0	0	0	0	0
New.ReferenceOTU2412	D_0__Eukaryota	D_1__Opisthokonta	D_2__Holozoa	D_3__Metazoa (Animalia)	D_8__Rhabdocoela	D_9__Kalyptorhynchia	NA	0	0	1	867	3	24	0	0	110	0	0	280	0	0	234	14	406	1	0	0	0	0	0	0
New.ReferenceOTU2413	D_0__Eukaryota	D_1__Opisthokonta	D_2__Holozoa	D_3__Metazoa (Animalia)	D_8__Scolecida	D_9__Opheliidae	NA	10	3	4	2	0	9	27	1	16	1	2	2	0	1	2	3	4	0	2	0	0	0	0	0
New.ReferenceOTU9279	D_0__Eukaryota	D_1__Opisthokonta	D_2__Holozoa	D_3__Metazoa (Animalia)	D_9__Copepoda	D_10__Calanoida	D_11__Tortanus sp. New Caledonia-RJH-2004	0	0	0	0	0	0	0	0	0	0	1	0	0	0	0	0	0	0	0	0	1	0	0	0
New.ReferenceOTU4641	D_0__Eukaryota	D_1__Opisthokonta	D_2__Holozoa	D_3__Metazoa (Animalia)	D_7__Chromadorea	D_8__Desmodorida	NA	0	0	0	0	0	0	0	0	0	0	0	0	0	0	0	0	0	0	0	7	3	0	0	0
New.ReferenceOTU9017	D_0__Eukaryota	D_1__Opisthokonta	D_2__Holozoa	D_3__Metazoa (Animalia)	D_8__Scolecida	D_9__Opheliidae	D_10__Polyophthalmus pictus	0	0	0	0	0	0	18	0	6	0	0	0	0	0	4	0	2	0	0	0	0	0	0	1
New.ReferenceOTU182	D_0__Eukaryota	D_1__Opisthokonta	D_2__Holozoa	D_3__Metazoa (Animalia)	D_9__Copepoda	D_10__Harpacticoida	NA	17	0	0	12	0	0	26	0	34	0	0	0	0	0	0	1	4	0	205	0	0	0	0	8
New.ReferenceOTU181	D_0__Eukaryota	D_1__Opisthokonta	D_2__Holozoa	D_3__Metazoa (Animalia)	D_8__Oligochaeta	D_9__Haplotaxida	D_10__Bathydrilus adriaticus	29	33	2	3	1	4	0	0	65	1	0	0	1	29	0	16	0	0	2	0	1	1	0	1
New.ReferenceOTU187	D_0__Eukaryota	D_1__Opisthokonta	D_2__Holozoa	D_3__Metazoa (Animalia)	D_9__Podocopa	D_10__Podocopida	D_11__Xiphichilus sp. SN003	0	0	12	1	0	16	0	0	25	0	0	0	0	0	0	0	0	0	0	1742	673	1864	1298	0
New.ReferenceOTU2278	D_0__Eukaryota	D_1__Opisthokonta	D_2__Holozoa	D_3__Metazoa (Animalia)	D_7__Chromadorea	D_8__Desmodorida	NA	0	0	0	0	0	0	0	0	0	0	0	0	0	0	0	0	0	0	0	17	14	26	15	0
New.ReferenceOTU2905	D_0__Eukaryota	D_1__Opisthokonta	D_2__Holozoa	D_3__Metazoa (Animalia)	D_9__Copepoda	D_10__Harpacticoida	NA	0	1	27	0	7	14	43	49	51	7	10	5	8	0	1	27	4	2	2	1	1	1	0	0
New.ReferenceOTU2272	D_0__Eukaryota	D_1__Opisthokonta	D_2__Holozoa	D_3__Metazoa (Animalia)	D_9__Copepoda	D_10__Harpacticoida	Ambiguous_taxa	0	0	9	0	0	2	0	0	1	2	0	0	0	0	1	0	0	0	0	13	37	16	0	0
New.ReferenceOTU2901	D_0__Eukaryota	D_1__Opisthokonta	D_2__Holozoa	D_3__Metazoa (Animalia)	D_7__Chromadorea	D_8__Monhysterida	Ambiguous_taxa	1976	2886	772	7842	2033	2070	942	73	1432	7934	93	3269	2224	317	4408	143	7294	114	4130	0	0	0	0	3064
New.ReferenceOTU5500	D_0__Eukaryota	D_1__Opisthokonta	D_2__Holozoa	D_3__Metazoa (Animalia)	D_7__Chromadorea	D_8__Monhysterida	D_9__Monhysteridae environmental sample	16	0	0	2	1	0	0	0	0	3	0	22	5	6	0	0	0	2	6	0	0	0	0	1
New.ReferenceOTU5503	D_0__Eukaryota	D_1__Opisthokonta	D_2__Holozoa	D_3__Metazoa (Animalia)	D_7__Chromadorea	D_8__Monhysterida	D_9__Monhysteridae environmental sample	32	6	0	27	1	3	0	5	1	14	19	16	70	8	2	0	1	16	24	0	0	0	0	3
New.ReferenceOTU4468	D_0__Eukaryota	D_1__Opisthokonta	D_2__Holozoa	D_3__Metazoa (Animalia)	D_8__Enoplia	D_9__Enoplida	NA	30	10	2	69	9	5	76	21	9	7	4	10	45	13	33	17	35	0	86	0	0	0	18	27
New.ReferenceOTU4464	D_0__Eukaryota	D_1__Opisthokonta	D_2__Holozoa	D_3__Metazoa (Animalia)	D_8__Palpata	D_9__Phyllodocida	NA	0	14	0	3	0	3	20	0	19	0	0	0	0	0	1	5	1	0	1	0	0	0	0	1
New.ReferenceOTU6089	D_0__Eukaryota	D_1__Opisthokonta	D_2__Holozoa	D_3__Metazoa (Animalia)	D_7__Chromadorea	D_8__Monhysterida	D_9__Monhysteridae environmental sample	80	270	3	371	75	26	146	199	16	81	27	47	1418	57	92	15	165	156	248	0	0	0	0	192
New.ReferenceOTU6088	D_0__Eukaryota	D_1__Opisthokonta	D_2__Holozoa	D_3__Metazoa (Animalia)	D_7__Chromadorea	D_8__Monhysterida	Ambiguous_taxa	0	1	2	0	2	0	0	0	0	0	0	0	1	0	1	0	1	0	1	0	0	0	0	0
New.ReferenceOTU4467	D_0__Eukaryota	D_1__Opisthokonta	D_2__Holozoa	D_3__Metazoa (Animalia)	D_6__Echinodermata	D_7__Ophiuroidea	NA	0	0	30	0	0	0	0	0	0	0	0	0	0	0	0	0	0	0	0	0	0	0	0	0
New.ReferenceOTU6081	D_0__Eukaryota	D_1__Opisthokonta	D_2__Holozoa	D_3__Metazoa (Animalia)	D_7__Chromadorea	D_8__Monhysterida	D_9__Terschellingia longicaudata	0	0	2	0	0	0	5	0	2	1	1	2	1	0	0	0	0	0	1	0	0	0	0	0
New.ReferenceOTU6082	D_0__Eukaryota	D_1__Opisthokonta	D_2__Holozoa	D_3__Metazoa (Animalia)	D_7__Chromadorea	D_8__Monhysterida	NA	0	0	0	0	0	0	0	0	0	0	0	0	0	0	0	0	0	0	0	0	0	4	1	0
New.ReferenceOTU6087	D_0__Eukaryota	D_1__Opisthokonta	D_2__Holozoa	D_3__Metazoa (Animalia)	D_7__Bdelloidea	D_8__Adinetida	NA	0	0	0	0	0	0	0	2	1	0	1	0	0	0	0	1	0	0	0	0	0	0	0	0
New.ReferenceOTU6882	D_0__Eukaryota	D_1__Opisthokonta	D_2__Holozoa	D_3__Metazoa (Animalia)	D_7__Chromadorea	D_8__Monhysterida	NA	0	0	0	0	0	0	0	0	0	0	0	0	0	0	0	0	0	0	0	3	1	0	3	0
New.ReferenceOTU6885	D_0__Eukaryota	D_1__Opisthokonta	D_2__Holozoa	D_3__Metazoa (Animalia)	D_9__Podocopa	D_10__Podocopida	D_11__Kotoracythere inconspicua	1	1	0	0	1	3	0	1	8	0	0	1	0	0	0	0	0	0	1	0	0	0	0	0
New.ReferenceOTU6884	D_0__Eukaryota	D_1__Opisthokonta	D_2__Holozoa	D_3__Metazoa (Animalia)	D_7__Hydroidolina	D_8__Leptothecata	D_9__Clytia gracilis	0	0	0	0	0	0	0	0	0	0	43	0	0	0	0	0	0	0	0	0	0	0	0	0
New.ReferenceOTU6887	D_0__Eukaryota	D_1__Opisthokonta	D_2__Holozoa	D_3__Metazoa (Animalia)	D_9__Copepoda	D_10__Harpacticoida	D_11__Dactylopusia pauciarticulata	0	0	0	0	0	1	0	0	0	0	0	0	0	0	0	0	1	0	0	0	0	0	0	0
New.ReferenceOTU6886	D_0__Eukaryota	D_1__Opisthokonta	D_2__Holozoa	D_3__Metazoa (Animalia)	D_8__Arachnida	D_9__Acari	NA	0	0	0	0	0	0	2	0	1	0	0	0	0	0	1	0	2	0	0	0	0	0	0	1
New.ReferenceOTU6888	D_0__Eukaryota	D_1__Opisthokonta	D_2__Holozoa	D_3__Metazoa (Animalia)	D_9__Copepoda	D_10__Harpacticoida	D_11__Eudactylopus sp. New Caledonia-RJH-2007	0	0	0	0	0	0	0	0	7	0	0	0	0	0	0	0	0	0	0	0	0	0	0	0
New.ReferenceOTU3618	D_0__Eukaryota	D_1__Opisthokonta	D_2__Holozoa	D_3__Metazoa (Animalia)	D_9__Copepoda	D_10__Cyclopoida	NA	0	0	0	0	0	36	0	32	28	0	796	1	9	0	1	0	1	48	0	0	0	0	0	0
New.ReferenceOTU3340	D_0__Eukaryota	D_1__Opisthokonta	D_2__Holozoa	D_3__Metazoa (Animalia)	D_9__Copepoda	D_10__Harpacticoida	D_11__Copepoda environmental sample	0	0	0	0	0	0	1	1	0	0	0	0	0	0	2	1	0	0	0	0	0	0	0	1
New.ReferenceOTU3342	D_0__Eukaryota	D_1__Opisthokonta	D_2__Holozoa	D_3__Metazoa (Animalia)	D_7__Chromadorea	D_8__Monhysterida	D_9__Monhysteridae environmental sample	96	35	2	22	40	0	7	17	1	8	0	89	62	49	10	6	23	2	52	0	0	0	0	9
New.ReferenceOTU6034	D_0__Eukaryota	D_1__Opisthokonta	D_2__Holozoa	D_3__Metazoa (Animalia)	D_9__Copepoda	D_10__Harpacticoida	NA	0	0	0	0	0	0	0	0	0	0	0	0	0	0	0	0	0	0	0	0	3	2	0	0
New.ReferenceOTU8739	D_0__Eukaryota	D_1__Opisthokonta	D_2__Holozoa	D_3__Metazoa (Animalia)	D_8__Arachnida	D_9__Acari	NA	9	2	3	2	0	1	12	4	19	2	2	5	3	0	9	1	12	0	4	0	0	0	0	2
New.ReferenceOTU8731	D_0__Eukaryota	D_1__Opisthokonta	D_2__Holozoa	D_3__Metazoa (Animalia)	D_7__Chromadorea	D_8__Desmodorida	D_9__Molgolaimus demani	545	280	283	650	302	100	64	50	49	1323	75	1210	606	138	219	4	343	132	320	0	0	2	0	617
New.ReferenceOTU6525	D_0__Eukaryota	D_1__Opisthokonta	D_2__Holozoa	D_3__Metazoa (Animalia)	D_7__Chromadorea	D_8__Desmodorida	NA	0	0	4	1	0	1	14	0	8	5	1	0	2	1	4	1	4	0	3	0	0	0	0	1
New.ReferenceOTU8734	D_0__Eukaryota	D_1__Opisthokonta	D_2__Holozoa	D_3__Metazoa (Animalia)	D_7__Chromadorea	D_8__Desmodorida	NA	0	1	0	0	0	0	0	0	0	0	0	0	0	0	1	0	3	0	0	0	0	0	0	0
New.ReferenceOTU8594	D_0__Eukaryota	D_1__Opisthokonta	D_2__Holozoa	D_3__Metazoa (Animalia)	D_9__Podocopa	D_10__Podocopida	D_11__Propontocypris pirifera	0	0	8	3	0	11	90	0	81	0	22	3	0	0	9	13	9	0	22	0	0	0	0	0
New.ReferenceOTU8596	D_0__Eukaryota	D_1__Opisthokonta	D_2__Holozoa	D_3__Metazoa (Animalia)	D_9__Podocopa	D_10__Podocopida	D_11__Propontocypris pirifera	0	0	0	0	0	2	1	0	6	0	0	0	0	0	0	0	0	0	0	0	0	0	0	0
New.ReferenceOTU8591	D_0__Eukaryota	D_1__Opisthokonta	D_2__Holozoa	D_3__Metazoa (Animalia)	D_7__Chromadorea	D_8__Monhysterida	Ambiguous_taxa	0	0	0	0	0	0	0	1	0	0	0	0	1	0	0	0	0	0	0	0	0	0	0	0
New.ReferenceOTU8593	D_0__Eukaryota	D_1__Opisthokonta	D_2__Holozoa	D_3__Metazoa (Animalia)	D_8__Scolecida	D_9__Opheliidae	NA	1	0	0	0	0	1	5	0	3	0	1	0	0	0	0	0	1	0	0	0	0	0	0	0
New.ReferenceOTU8598	D_0__Eukaryota	D_1__Opisthokonta	D_2__Holozoa	D_3__Metazoa (Animalia)	D_7__Chromadorea	D_8__Monhysterida	D_9__Monhysteridae environmental sample	0	0	0	0	0	0	0	0	0	6	0	0	0	0	0	0	0	4	0	0	0	0	0	0
New.ReferenceOTU697	D_0__Eukaryota	D_1__Opisthokonta	D_2__Holozoa	D_3__Metazoa (Animalia)	D_7__Acoelomorpha	D_8__Acoela	D_9__Paramecynostomum sp. UJ-2011	8	0	959	0	162	481	1	0	6	173	3	54	17	6	0	147	13	0	325	0	21	683	5178	0
New.ReferenceOTU1615	D_0__Eukaryota	D_1__Opisthokonta	D_2__Holozoa	D_3__Metazoa (Animalia)	D_9__Copepoda	D_10__Harpacticoida	NA	2	0	0	0	0	0	0	2	0	0	0	0	0	0	1	0	1	0	0	0	0	0	0	0
New.ReferenceOTU9469	D_0__Eukaryota	D_1__Opisthokonta	D_2__Holozoa	D_3__Metazoa (Animalia)	D_9__Copepoda	D_10__Harpacticoida	NA	0	0	2	1	0	0	0	5	2	0	0	1	0	0	4	0	3	0	0	0	0	0	0	0
New.ReferenceOTU1610	D_0__Eukaryota	D_1__Opisthokonta	D_2__Holozoa	D_3__Metazoa (Animalia)	D_9__Copepoda	D_10__Cyclopoida	NA	0	2	1	0	2	3	2	0	1	0	0	0	0	0	0	0	0	0	0	0	0	0	0	0
New.ReferenceOTU1613	D_0__Eukaryota	D_1__Opisthokonta	D_2__Holozoa	D_3__Metazoa (Animalia)	D_9__Podocopa	D_10__Podocopida	D_11__Propontocypris pirifera	0	0	8	3	2	30	94	1	103	2	32	1	4	0	9	12	24	0	30	0	0	0	0	4
New.ReferenceOTU9460	D_0__Eukaryota	D_1__Opisthokonta	D_2__Holozoa	D_3__Metazoa (Animalia)	D_9__Copepoda	D_10__Harpacticoida	NA	0	0	2	0	0	3	0	0	2	3	0	0	0	0	0	0	0	0	0	0	0	0	0	0
New.ReferenceOTU1619	D_0__Eukaryota	D_1__Opisthokonta	D_2__Holozoa	D_3__Metazoa (Animalia)	D_9__Copepoda	D_10__Poecilostomatoida	NA	0	0	0	0	0	0	0	0	0	20	0	0	0	0	0	0	0	0	0	0	0	0	0	0
New.ReferenceOTU9465	D_0__Eukaryota	D_1__Opisthokonta	D_2__Holozoa	D_3__Metazoa (Animalia)	D_7__Chromadorea	D_8__Chromadorida	NA	0	0	2	0	0	0	0	0	0	1	0	2	0	0	0	0	0	0	0	0	0	0	0	0
New.ReferenceOTU7828	D_0__Eukaryota	D_1__Opisthokonta	D_2__Holozoa	D_3__Metazoa (Animalia)	D_7__Chromadorea	D_8__Desmodorida	NA	0	0	0	1	0	0	0	1	0	0	0	2	0	0	0	0	0	0	0	0	0	0	0	0
New.ReferenceOTU7820	D_0__Eukaryota	D_1__Opisthokonta	D_2__Holozoa	D_3__Metazoa (Animalia)	D_7__Chromadorea	D_8__Desmodorida	D_9__Catanema sp. 'st andrea'	0	0	0	0	0	0	0	0	0	0	0	0	0	0	0	0	0	0	0	9	24	32	0	0
New.ReferenceOTU7822	D_0__Eukaryota	D_1__Opisthokonta	D_2__Holozoa	D_3__Metazoa (Animalia)	D_9__Copepoda	D_10__Harpacticoida	D_11__Harpacticus sp. France_RJH_2007	0	0	0	0	0	0	0	1	0	0	0	3	0	0	1	0	0	0	0	0	0	0	0	0
New.ReferenceOTU7824	D_0__Eukaryota	D_1__Opisthokonta	D_2__Holozoa	D_3__Metazoa (Animalia)	D_7__Chromadorea	D_8__Monhysterida	Ambiguous_taxa	0	0	0	0	0	0	1	0	0	1	0	0	0	1	0	0	0	0	0	0	0	0	0	0
New.ReferenceOTU7826	D_0__Eukaryota	D_1__Opisthokonta	D_2__Holozoa	D_3__Metazoa (Animalia)	D_7__Chromadorea	D_8__Desmodorida	NA	0	0	0	0	0	0	0	0	0	0	0	0	0	0	0	0	0	0	0	0	2	1	1	0
New.ReferenceOTU5978	D_0__Eukaryota	D_1__Opisthokonta	D_2__Holozoa	D_3__Metazoa (Animalia)	D_9__Copepoda	D_10__Harpacticoida	D_11__Typhlamphiascus typhlops	1	0	0	0	0	0	0	2	0	0	0	0	0	0	0	0	0	0	0	0	0	0	0	0
New.ReferenceOTU5979	D_0__Eukaryota	D_1__Opisthokonta	D_2__Holozoa	D_3__Metazoa (Animalia)	D_7__Chromadorea	D_8__Araeolaimida	D_9__Axonolaimus sp. 1277	2	0	1	1	1	0	0	0	0	1	0	2	0	0	0	0	0	0	0	0	0	0	0	0
New.ReferenceOTU264	D_0__Eukaryota	D_1__Opisthokonta	D_2__Holozoa	D_3__Metazoa (Animalia)	D_7__Chromadorea	D_8__Monhysterida	D_9__Monhysteridae environmental sample	3	6	0	8	7	4	4	0	1	0	9	6	39	0	9	0	15	0	27	0	0	0	0	2
New.ReferenceOTU265	D_0__Eukaryota	D_1__Opisthokonta	D_2__Holozoa	D_3__Metazoa (Animalia)	D_6__Echinodermata	D_7__Holothuroidea	Ambiguous_taxa	0	0	0	0	0	0	15	0	0	0	0	0	0	0	0	0	0	0	0	0	0	0	0	0
New.ReferenceOTU2996	D_0__Eukaryota	D_1__Opisthokonta	D_2__Holozoa	D_3__Metazoa (Animalia)	D_7__Chromadorea	D_8__Desmodorida	NA	3	0	1	0	1	2	0	2	0	0	1	4	0	0	1	0	0	0	0	159	116	227	83	0
New.ReferenceOTU2995	D_0__Eukaryota	D_1__Opisthokonta	D_2__Holozoa	D_3__Metazoa (Animalia)	D_7__Chromadorea	D_8__Monhysterida	D_9__Monhysteridae environmental sample	3	47	0	49	18	2	19	31	2	8	3	5	174	8	13	0	29	19	16	0	0	0	0	33
New.ReferenceOTU910	D_0__Eukaryota	D_1__Opisthokonta	D_2__Holozoa	D_3__Metazoa (Animalia)	D_9__Copepoda	D_10__Harpacticoida	NA	0	0	0	0	0	0	0	26	0	2	5	0	0	0	1	0	0	0	0	0	0	0	0	0
New.ReferenceOTU911	D_0__Eukaryota	D_1__Opisthokonta	D_2__Holozoa	D_3__Metazoa (Animalia)	D_9__Copepoda	D_10__Harpacticoida	D_11__Miracia efferata	36	0	0	0	0	0	0	0	0	0	0	0	0	0	0	0	0	0	0	0	0	0	0	0
New.ReferenceOTU913	D_0__Eukaryota	D_1__Opisthokonta	D_2__Holozoa	D_3__Metazoa (Animalia)	D_6__Gastrotricha	D_7__Chaetonotida	NA	1	0	0	2	0	0	30	0	0	0	0	1	0	3	20	0	31	0	0	0	0	0	0	17
New.ReferenceOTU914	D_0__Eukaryota	D_1__Opisthokonta	D_2__Holozoa	D_3__Metazoa (Animalia)	D_7__Chromadorea	D_8__Monhysterida	D_9__Monhysteridae environmental sample	41	88	31	60	104	2	20	15	2	62	7	31	139	25	65	8	94	24	39	0	0	0	0	30
New.ReferenceOTU916	D_0__Eukaryota	D_1__Opisthokonta	D_2__Holozoa	D_3__Metazoa (Animalia)	D_8__Rhabdocoela	D_9__Kalyptorhynchia	D_10__Gyratrix hermaphroditus	493	13	399	1	9	0	0	0	0	0	0	186	0	0	0	2	0	0	495	0	0	0	0	0
New.ReferenceOTU2197	D_0__Eukaryota	D_1__Opisthokonta	D_2__Holozoa	D_3__Metazoa (Animalia)	D_8__Sipuncula	D_9__Golfingiida	NA	0	0	7	0	0	0	0	0	0	0	0	0	0	0	0	0	0	0	0	0	0	0	0	0
New.ReferenceOTU2194	D_0__Eukaryota	D_1__Opisthokonta	D_2__Holozoa	D_3__Metazoa (Animalia)	D_7__Chromadorea	D_8__Monhysterida	D_9__Monhysteridae environmental sample	1	1	0	0	0	0	0	0	0	7	0	0	0	1	0	0	0	0	0	0	0	0	0	0
New.ReferenceOTU2192	D_0__Eukaryota	D_1__Opisthokonta	D_2__Holozoa	D_3__Metazoa (Animalia)	D_7__Chromadorea	D_8__Desmodorida	NA	0	0	0	0	0	0	0	0	0	0	0	0	0	0	0	0	0	0	0	5	3	4	0	0
New.ReferenceOTU2722	D_0__Eukaryota	D_1__Opisthokonta	D_2__Holozoa	D_3__Metazoa (Animalia)	D_8__Arachnida	D_9__Acari	NA	0	0	0	0	3	0	186	0	0	0	0	0	0	0	0	0	0	0	372	0	0	0	0	0
New.ReferenceOTU2051	D_0__Eukaryota	D_1__Opisthokonta	D_2__Holozoa	D_3__Metazoa (Animalia)	D_7__Chromadorea	D_8__Desmodorida	Ambiguous_taxa	0	0	0	0	0	0	0	0	0	0	0	0	0	0	0	0	0	0	0	0	2	1	0	0
New.ReferenceOTU1934	D_0__Eukaryota	D_1__Opisthokonta	D_2__Holozoa	D_3__Metazoa (Animalia)	D_7__Chromadorea	D_8__Monhysterida	D_9__Monhysteridae environmental sample	6	0	2	0	0	0	2	3	0	0	2	1	2	0	0	3	0	0	1	0	0	0	0	0
New.ReferenceOTU1931	D_0__Eukaryota	D_1__Opisthokonta	D_2__Holozoa	D_3__Metazoa (Animalia)	D_9__Copepoda	D_10__Harpacticoida	D_11__Harpacticus sp. France_RJH_2007	0	0	0	0	0	0	0	3	0	0	0	0	0	0	0	0	0	0	0	0	0	0	0	0
New.ReferenceOTU4640	D_0__Eukaryota	D_1__Opisthokonta	D_2__Holozoa	D_3__Metazoa (Animalia)	D_8__Palpata	D_9__Phyllodocida	NA	0	0	0	0	0	0	1	0	1	0	0	0	0	0	0	0	0	0	0	0	0	0	0	0
New.ReferenceOTU4643	D_0__Eukaryota	D_1__Opisthokonta	D_2__Holozoa	D_3__Metazoa (Animalia)	D_8__Rhabdocoela	D_9__Kalyptorhynchia	NA	0	0	0	0	0	0	0	0	0	0	0	0	0	0	0	0	0	0	0	0	0	12	13	0
New.ReferenceOTU4642	D_0__Eukaryota	D_1__Opisthokonta	D_2__Holozoa	D_3__Metazoa (Animalia)	D_7__Chromadorea	D_8__Monhysterida	D_9__Monhysteridae environmental sample	0	1	0	0	0	0	0	0	0	0	0	0	0	0	0	1	0	0	0	0	0	0	0	0
New.ReferenceOTU4133	D_0__Eukaryota	D_1__Opisthokonta	D_2__Holozoa	D_3__Metazoa (Animalia)	D_7__Anopla	D_8__Heteronemertea	NA	0	0	0	0	0	0	0	0	0	0	0	0	0	0	0	0	0	0	0	3	1	2	0	0
New.ReferenceOTU6470	D_0__Eukaryota	D_1__Opisthokonta	D_2__Holozoa	D_3__Metazoa (Animalia)	D_9__Copepoda	D_10__Harpacticoida	NA	0	0	0	0	0	0	0	0	0	0	0	0	0	0	0	10	0	0	0	0	0	4	0	0
New.ReferenceOTU6472	D_0__Eukaryota	D_1__Opisthokonta	D_2__Holozoa	D_3__Metazoa (Animalia)	D_7__Chromadorea	D_8__Monhysterida	Ambiguous_taxa	1	0	0	2	0	0	1	0	0	0	0	0	0	0	1	0	0	0	0	0	0	0	0	0
New.ReferenceOTU6473	D_0__Eukaryota	D_1__Opisthokonta	D_2__Holozoa	D_3__Metazoa (Animalia)	D_7__Chromadorea	D_8__Monhysterida	D_9__Monhysteridae environmental sample	45	6	0	3	0	1	0	2	1	23	3	2	4	29	0	0	0	0	0	0	0	0	10	3
New.ReferenceOTU3117	D_0__Eukaryota	D_1__Opisthokonta	D_2__Holozoa	D_3__Metazoa (Animalia)	D_7__Chromadorea	D_8__Desmodorida	NA	0	0	0	1	0	0	0	0	0	0	0	0	0	0	0	0	0	0	0	3	0	1	5	0
New.ReferenceOTU6478	D_0__Eukaryota	D_1__Opisthokonta	D_2__Holozoa	D_3__Metazoa (Animalia)	D_6__Gastrotricha	D_7__Chaetonotida	D_8__Chaetonotus cf. dispar TK146	0	0	1	1	0	2	2	1	2	1	0	3	0	0	2	6	1	0	0	0	0	0	0	0
New.ReferenceOTU4646	D_0__Eukaryota	D_1__Opisthokonta	D_2__Holozoa	D_3__Metazoa (Animalia)	D_7__Chromadorea	D_8__Desmodorida	NA	0	0	0	0	0	0	0	0	0	0	0	0	0	0	0	0	0	0	0	22	15	31	23	0
New.ReferenceOTU4138	D_0__Eukaryota	D_1__Opisthokonta	D_2__Holozoa	D_3__Metazoa (Animalia)	D_9__Copepoda	D_10__Cyclopoida	NA	0	0	0	0	0	0	0	0	0	0	0	0	0	0	0	0	0	0	0	0	0	43	2	0
New.ReferenceOTU2423	D_0__Eukaryota	D_1__Opisthokonta	D_2__Holozoa	D_3__Metazoa (Animalia)	D_9__Copepoda	D_10__Harpacticoida	NA	1	4	17	8	2	5	8	3	15	8	3	4	0	4	5	8	11	0	6	0	0	0	0	7
New.ReferenceOTU6698	D_0__Eukaryota	D_1__Opisthokonta	D_2__Holozoa	D_3__Metazoa (Animalia)	D_7__Chromadorea	D_8__Desmodorida	NA	7	9	38	9	5	4	23	23	29	0	2	21	8	3	14	21	34	0	13	50	33	47	19	0
New.ReferenceOTU2422	D_0__Eukaryota	D_1__Opisthokonta	D_2__Holozoa	D_3__Metazoa (Animalia)	D_8__Palpata	D_9__Phyllodocida	NA	58	1200	45	414	310	133	653	75	778	95	204	34	77	44	78	201	110	3	50	0	0	0	0	121
New.ReferenceOTU6691	D_0__Eukaryota	D_1__Opisthokonta	D_2__Holozoa	D_3__Metazoa (Animalia)	D_7__Chromadorea	D_8__Desmodorida	NA	1	0	0	0	0	0	0	0	1	0	0	0	0	0	2	0	0	0	0	0	0	0	0	0
New.ReferenceOTU6693	D_0__Eukaryota	D_1__Opisthokonta	D_2__Holozoa	D_3__Metazoa (Animalia)	D_8__Arachnida	D_9__Acari	NA	11	3	1	1	0	1	47	7	38	0	1	3	2	0	12	15	15	0	11	0	0	0	0	0
New.ReferenceOTU2420	D_0__Eukaryota	D_1__Opisthokonta	D_2__Holozoa	D_3__Metazoa (Animalia)	D_9__Copepoda	D_10__Harpacticoida	D_11__Harpacticus sp. France_RJH_2007	0	0	0	0	0	0	0	36	0	0	0	0	0	0	0	0	0	0	0	0	0	1	0	0
New.ReferenceOTU4839	D_0__Eukaryota	D_1__Opisthokonta	D_2__Holozoa	D_3__Metazoa (Animalia)	D_7__Chromadorea	D_8__Monhysterida	NA	0	0	0	8	0	0	0	0	0	6	1	14	0	0	3	0	0	0	3	0	0	0	0	2
New.ReferenceOTU4836	D_0__Eukaryota	D_1__Opisthokonta	D_2__Holozoa	D_3__Metazoa (Animalia)	D_9__Copepoda	D_10__Harpacticoida	NA	0	0	0	0	0	0	0	0	1	0	0	0	0	0	1	0	0	0	0	0	0	0	0	0
New.ReferenceOTU4837	D_0__Eukaryota	D_1__Opisthokonta	D_2__Holozoa	D_3__Metazoa (Animalia)	D_7__Chromadorea	D_8__Monhysterida	D_9__Monhysteridae environmental sample	6	16	0	3	2	0	0	4	4	3	0	0	5	5	4	0	2	0	0	0	0	0	0	1
New.ReferenceOTU4834	D_0__Eukaryota	D_1__Opisthokonta	D_2__Holozoa	D_3__Metazoa (Animalia)	D_7__Chromadorea	D_8__Monhysterida	D_9__Monhysteridae environmental sample	0	0	0	0	0	0	0	0	0	6	0	0	0	0	0	0	0	0	0	0	0	0	0	0
New.ReferenceOTU4830	D_0__Eukaryota	D_1__Opisthokonta	D_2__Holozoa	D_3__Metazoa (Animalia)	D_9__Podocopa	D_10__Podocopida	NA	0	0	0	0	0	1	1	0	0	0	0	0	0	0	0	0	0	0	1	0	0	0	0	0
New.ReferenceOTU7129	D_0__Eukaryota	D_1__Opisthokonta	D_2__Holozoa	D_3__Metazoa (Animalia)	D_9__Copepoda	D_10__Harpacticoida	D_11__Typhlamphiascus typhlops	0	0	0	0	0	0	0	0	1	0	0	0	0	0	0	0	1	0	1	0	0	0	0	0
New.ReferenceOTU7128	D_0__Eukaryota	D_1__Opisthokonta	D_2__Holozoa	D_3__Metazoa (Animalia)	D_9__Copepoda	D_10__Harpacticoida	NA	0	0	0	0	0	20	0	0	0	25	0	0	0	0	0	0	0	0	0	0	0	0	0	0
New.ReferenceOTU7124	D_0__Eukaryota	D_1__Opisthokonta	D_2__Holozoa	D_3__Metazoa (Animalia)	D_7__Chromadorea	D_8__Desmodorida	NA	1	0	0	0	1	0	0	0	1	0	0	1	0	0	0	0	0	1	0	0	0	0	0	0
New.ReferenceOTU7123	D_0__Eukaryota	D_1__Opisthokonta	D_2__Holozoa	D_3__Metazoa (Animalia)	D_7__Chromadorea	D_8__Monhysterida	D_9__Monhysteridae environmental sample	13	90	0	114	44	15	46	47	8	24	13	23	373	20	23	3	15	31	63	0	0	0	0	72
New.ReferenceOTU7122	D_0__Eukaryota	D_1__Opisthokonta	D_2__Holozoa	D_3__Metazoa (Animalia)	D_8__Arachnida	D_9__Acari	NA	1	0	0	0	0	0	4	0	1	0	0	0	0	0	0	0	0	0	0	0	0	0	0	0
New.ReferenceOTU8697	D_0__Eukaryota	D_1__Opisthokonta	D_2__Holozoa	D_3__Metazoa (Animalia)	D_9__Copepoda	D_10__Calanoida	D_11__Pseudodiaptomus nihonkaiensis	0	0	0	0	0	0	0	0	0	0	0	15	0	0	0	0	0	0	0	1	0	0	0	0
New.ReferenceOTU8694	D_0__Eukaryota	D_1__Opisthokonta	D_2__Holozoa	D_3__Metazoa (Animalia)	D_9__Copepoda	D_10__Harpacticoida	D_11__Ameira scotti	0	0	1	0	0	0	1	0	4	0	0	0	1	1	0	0	0	0	1	0	0	0	0	0
New.ReferenceOTU8693	D_0__Eukaryota	D_1__Opisthokonta	D_2__Holozoa	D_3__Metazoa (Animalia)	D_9__Copepoda	D_10__Harpacticoida	NA	1	0	0	0	0	2	0	0	0	0	0	0	0	0	0	0	0	0	0	0	0	0	0	0
New.ReferenceOTU8691	D_0__Eukaryota	D_1__Opisthokonta	D_2__Holozoa	D_3__Metazoa (Animalia)	D_9__Copepoda	D_10__Harpacticoida	D_11__Typhlamphiascus typhlops	789	48	6	229	23	175	41	1090	160	34	156	0	1108	0	17	67	14	0	124	34	1037	0	0	201
New.ReferenceOTU8698	D_0__Eukaryota	D_1__Opisthokonta	D_2__Holozoa	D_3__Metazoa (Animalia)	D_9__Copepoda	D_10__Harpacticoida	D_11__Canuella perplexa	0	0	0	0	0	0	0	0	0	0	2	1	0	0	0	0	0	0	0	0	0	0	0	0
New.ReferenceOTU8699	D_0__Eukaryota	D_1__Opisthokonta	D_2__Holozoa	D_3__Metazoa (Animalia)	D_7__Chromadorea	D_8__Monhysterida	Ambiguous_taxa	1	1	1	0	0	0	1	0	0	0	1	0	0	0	1	0	0	0	0	0	0	0	0	0
New.ReferenceOTU4348	D_0__Eukaryota	D_1__Opisthokonta	D_2__Holozoa	D_3__Metazoa (Animalia)	D_9__Podocopa	D_10__Podocopida	D_11__Bicornucythere bisanensis	0	0	0	0	0	0	0	0	0	0	0	0	0	0	0	0	0	0	0	3	4	0	0	0
New.ReferenceOTU1267	D_0__Eukaryota	D_1__Opisthokonta	D_2__Holozoa	D_3__Metazoa (Animalia)	D_9__Copepoda	D_10__Harpacticoida	D_11__Dactylopusia pauciarticulata	0	0	21	0	0	0	0	0	0	0	0	0	0	0	0	1	0	0	0	0	0	0	0	0
New.ReferenceOTU1260	D_0__Eukaryota	D_1__Opisthokonta	D_2__Holozoa	D_3__Metazoa (Animalia)	D_8__Enoplia	D_9__Enoplida	NA	111	0	0	5	0	0	9	24	0	0	0	0	0	0	0	0	0	34	0	0	0	0	0	3
New.ReferenceOTU9199	D_0__Eukaryota	D_1__Opisthokonta	D_2__Holozoa	D_3__Metazoa (Animalia)	D_7__Gastropoda	D_8__Heterobranchia	NA	0	0	0	10	11	1	2	0	5	0	0	0	0	0	0	1	0	0	1	0	0	0	0	0
New.ReferenceOTU8473	D_0__Eukaryota	D_1__Opisthokonta	D_2__Holozoa	D_3__Metazoa (Animalia)	D_9__Copepoda	D_10__Harpacticoida	NA	26	1	1	0	4	0	1	1	4	0	0	0	1	3	2	3	0	0	5	0	0	0	0	0
New.ReferenceOTU8476	D_0__Eukaryota	D_1__Opisthokonta	D_2__Holozoa	D_3__Metazoa (Animalia)	D_7__Chromadorea	D_8__Monhysterida	Ambiguous_taxa	0	0	0	4	0	0	0	5	11	0	0	0	0	0	0	0	0	0	0	0	0	0	0	0
New.ReferenceOTU8477	D_0__Eukaryota	D_1__Opisthokonta	D_2__Holozoa	D_3__Metazoa (Animalia)	D_8__Arachnida	D_9__Acari	NA	1	1	0	0	0	1	1	1	1	0	1	1	1	0	1	1	1	0	0	0	0	0	0	0
New.ReferenceOTU8474	D_0__Eukaryota	D_1__Opisthokonta	D_2__Holozoa	D_3__Metazoa (Animalia)	D_7__Chromadorea	D_8__Monhysterida	D_9__Monhysteridae environmental sample	0	0	2	0	4	1	2	1	0	0	0	0	4	0	5	0	13	0	8	0	0	0	0	1
New.ReferenceOTU8475	D_0__Eukaryota	D_1__Opisthokonta	D_2__Holozoa	D_3__Metazoa (Animalia)	D_9__Myodocopa	D_10__Myodocopida	D_11__Rutiderma apex	0	0	0	1	0	0	0	0	1	0	0	0	0	0	0	0	0	0	0	0	0	0	0	0
New.ReferenceOTU8479	D_0__Eukaryota	D_1__Opisthokonta	D_2__Holozoa	D_3__Metazoa (Animalia)	D_7__Chromadorea	D_8__Monhysterida	NA	803	180	85	343	73	10	240	316	112	15	94	693	833	37	119	32	144	12	1125	0	0	0	0	257
New.ReferenceOTU3803	D_0__Eukaryota	D_1__Opisthokonta	D_2__Holozoa	D_3__Metazoa (Animalia)	D_9__Copepoda	D_10__Harpacticoida	NA	0	0	0	0	0	2	1	0	1	0	0	0	0	0	0	0	1	0	0	0	0	0	0	0
New.ReferenceOTU3807	D_0__Eukaryota	D_1__Opisthokonta	D_2__Holozoa	D_3__Metazoa (Animalia)	D_7__Chromadorea	D_8__Monhysterida	D_9__Monhysteridae environmental sample	12	6	0	7	0	1	9	7	3	0	1	0	12	0	1	0	2	0	0	0	0	0	0	1
New.ReferenceOTU3804	D_0__Eukaryota	D_1__Opisthokonta	D_2__Holozoa	D_3__Metazoa (Animalia)	D_9__Copepoda	D_10__Harpacticoida	NA	0	0	0	1	0	0	0	0	0	0	0	0	0	0	4	0	7	0	0	0	0	0	0	0
New.ReferenceOTU3808	D_0__Eukaryota	D_1__Opisthokonta	D_2__Holozoa	D_3__Metazoa (Animalia)	D_7__Chromadorea	D_8__Monhysterida	D_9__Monhysteridae environmental sample	70	16	12	32	29	3	6	8	1	47	19	49	40	27	9	0	14	17	20	0	0	0	0	12
New.ReferenceOTU9190	D_0__Eukaryota	D_1__Opisthokonta	D_2__Holozoa	D_3__Metazoa (Animalia)	D_8__Scolecida	D_9__Opheliidae	D_10__Armandia brevis	0	3	0	0	0	0	4	1	7	0	0	0	0	0	0	0	3	0	0	0	0	0	0	0
New.ReferenceOTU4169	D_0__Eukaryota	D_1__Opisthokonta	D_2__Holozoa	D_3__Metazoa (Animalia)	D_9__Copepoda	D_10__Harpacticoida	D_11__Typhlamphiascus typhlops	0	0	0	1	0	1	0	0	13	1	0	0	0	0	0	0	1	0	0	0	0	0	0	1
New.ReferenceOTU1402	D_0__Eukaryota	D_1__Opisthokonta	D_2__Holozoa	D_3__Metazoa (Animalia)	D_7__Chromadorea	D_8__Monhysterida	D_9__Monhysteridae environmental sample	74	0	0	4	0	0	0	0	0	32	0	0	0	0	0	0	0	0	0	0	1	0	0	4
New.ReferenceOTU4165	D_0__Eukaryota	D_1__Opisthokonta	D_2__Holozoa	D_3__Metazoa (Animalia)	D_9__Copepoda	D_10__Harpacticoida	NA	1	0	0	0	0	0	0	0	0	0	0	0	0	0	0	0	0	5	0	0	0	20	0	0
New.ReferenceOTU4166	D_0__Eukaryota	D_1__Opisthokonta	D_2__Holozoa	D_3__Metazoa (Animalia)	D_6__Gnathostomulida	D_7__Bursovaginoidea	NA	0	0	1	2	5	1	0	5	5	0	0	0	15	0	0	0	0	0	21	0	0	0	8	0
New.ReferenceOTU9259	D_0__Eukaryota	D_1__Opisthokonta	D_2__Holozoa	D_3__Metazoa (Animalia)	D_9__Copepoda	D_10__Harpacticoida	D_11__Dactylopusia pauciarticulata	0	0	0	0	0	2	0	4	2	0	0	0	1	0	1	2	0	1	0	0	0	0	0	0
New.ReferenceOTU9258	D_0__Eukaryota	D_1__Opisthokonta	D_2__Holozoa	D_3__Metazoa (Animalia)	D_7__Chromadorea	D_8__Desmodorida	NA	0	0	0	0	0	0	0	0	0	0	0	0	0	0	0	0	0	0	0	4	2	9	4	0
New.ReferenceOTU9252	D_0__Eukaryota	D_1__Opisthokonta	D_2__Holozoa	D_3__Metazoa (Animalia)	D_9__Copepoda	D_10__Harpacticoida	NA	2	58	0	28	97	0	76	14	134	5	6	6	26	11	20	16	57	0	88	0	0	0	0	12
New.ReferenceOTU8784	D_0__Eukaryota	D_1__Opisthokonta	D_2__Holozoa	D_3__Metazoa (Animalia)	D_9__Copepoda	D_10__Cyclopoida	Ambiguous_taxa	0	2	0	1	0	3	13	1	15	0	1	1	1	0	3	1	1	0	3	0	0	0	0	0
New.ReferenceOTU3033	D_0__Eukaryota	D_1__Opisthokonta	D_2__Holozoa	D_3__Metazoa (Animalia)	D_9__Copepoda	D_10__Harpacticoida	NA	2	6	1	2	0	7	7	0	0	1	0	0	2	0	4	3	8	0	0	1	0	0	0	0
New.ReferenceOTU6801	D_0__Eukaryota	D_1__Opisthokonta	D_2__Holozoa	D_3__Metazoa (Animalia)	D_7__Chromadorea	D_8__Monhysterida	Ambiguous_taxa	0	0	0	0	0	0	0	0	0	0	0	2	0	0	0	0	0	0	0	0	0	0	0	0
New.ReferenceOTU6803	D_0__Eukaryota	D_1__Opisthokonta	D_2__Holozoa	D_3__Metazoa (Animalia)	D_7__Chromadorea	D_8__Monhysterida	D_9__Monhysteridae environmental sample	0	0	0	0	0	0	0	0	0	0	0	0	3	0	0	0	0	0	2	0	0	0	0	0
New.ReferenceOTU2690	D_0__Eukaryota	D_1__Opisthokonta	D_2__Holozoa	D_3__Metazoa (Animalia)	D_7__Chromadorea	D_8__Haliplectidae	Ambiguous_taxa	0	0	0	61	0	0	0	0	0	0	0	0	0	0	0	0	0	0	0	0	0	0	0	58
New.ReferenceOTU2691	D_0__Eukaryota	D_1__Opisthokonta	D_2__Holozoa	D_3__Metazoa (Animalia)	D_9__Copepoda	D_10__Harpacticoida	NA	1	0	1	1	0	0	0	0	0	0	2	0	0	0	0	0	1	0	0	0	0	0	0	0
New.ReferenceOTU2692	D_0__Eukaryota	D_1__Opisthokonta	D_2__Holozoa	D_3__Metazoa (Animalia)	D_7__Chromadorea	D_8__Monhysterida	D_9__Monhysteridae environmental sample	3	0	0	7	5	2	0	0	0	9	3	21	13	7	0	0	0	8	7	0	0	0	0	2
New.ReferenceOTU2694	D_0__Eukaryota	D_1__Opisthokonta	D_2__Holozoa	D_3__Metazoa (Animalia)	D_7__Chromadorea	D_8__Araeolaimida	D_9__Axonolaimus sp. 1277	0	0	1	0	0	0	0	0	0	0	0	0	0	0	0	0	1	0	0	0	0	0	0	0
New.ReferenceOTU2696	D_0__Eukaryota	D_1__Opisthokonta	D_2__Holozoa	D_3__Metazoa (Animalia)	D_7__Chromadorea	D_8__Monhysterida	NA	0	1	2	0	0	1	5	2	9	0	0	0	0	0	0	1	4	0	0	0	0	0	0	1
New.ReferenceOTU2698	D_0__Eukaryota	D_1__Opisthokonta	D_2__Holozoa	D_3__Metazoa (Animalia)	D_8__Arachnida	D_9__Acari	NA	0	1	0	0	0	0	0	0	0	0	0	1	0	0	0	0	0	0	0	0	0	0	0	0
New.ReferenceOTU2699	D_0__Eukaryota	D_1__Opisthokonta	D_2__Holozoa	D_3__Metazoa (Animalia)	D_9__Copepoda	D_10__Harpacticoida	NA	0	0	1	0	0	0	2	0	1	0	0	0	0	0	0	0	0	0	1	0	0	0	0	0
New.ReferenceOTU6771	D_0__Eukaryota	D_1__Opisthokonta	D_2__Holozoa	D_3__Metazoa (Animalia)	D_7__Chromadorea	D_8__Monhysterida	Ambiguous_taxa	1	2	0	2	2	2	1	2	0	7	6	0	1	0	0	0	6	1	2	0	0	0	0	2
New.ReferenceOTU5563	D_0__Eukaryota	D_1__Opisthokonta	D_2__Holozoa	D_3__Metazoa (Animalia)	D_7__Hydroidolina	D_8__Anthoathecata	Ambiguous_taxa	0	0	0	1	0	0	0	0	0	0	36	0	0	0	1	0	0	0	1	0	0	0	0	0
New.ReferenceOTU2035	D_0__Eukaryota	D_1__Opisthokonta	D_2__Holozoa	D_3__Metazoa (Animalia)	D_7__Chromadorea	D_8__Desmodorida	NA	0	0	0	0	0	0	0	0	0	0	0	0	0	0	0	0	0	0	0	3	4	1	0	0
New.ReferenceOTU2036	D_0__Eukaryota	D_1__Opisthokonta	D_2__Holozoa	D_3__Metazoa (Animalia)	D_7__Chromadorea	D_8__Monhysterida	D_9__Monhysteridae environmental sample	0	1	0	0	0	1	6	1	2	0	0	0	0	0	3	0	1	0	2	0	0	0	0	0
New.ReferenceOTU2037	D_0__Eukaryota	D_1__Opisthokonta	D_2__Holozoa	D_3__Metazoa (Animalia)	D_8__Arachnida	D_9__Acari	NA	6	4	2	0	2	3	27	3	46	0	1	3	0	0	13	12	21	0	4	0	0	0	0	0
New.ReferenceOTU2031	D_0__Eukaryota	D_1__Opisthokonta	D_2__Holozoa	D_3__Metazoa (Animalia)	D_8__Palpata	D_9__Phyllodocida	NA	1	0	0	0	0	5	13	1	0	0	0	11	0	0	1	4	0	0	1	0	0	0	0	0
New.ReferenceOTU2033	D_0__Eukaryota	D_1__Opisthokonta	D_2__Holozoa	D_3__Metazoa (Animalia)	D_8__Rhabdocoela	D_9__Kalyptorhynchia	NA	0	0	0	7	0	0	0	0	0	0	0	3	0	0	2	0	2	0	0	0	0	0	0	0
New.ReferenceOTU5047	D_0__Eukaryota	D_1__Opisthokonta	D_2__Holozoa	D_3__Metazoa (Animalia)	D_8__Enoplia	D_9__Enoplida	NA	2	0	0	1	0	0	0	0	0	1	0	0	1	1	1	0	0	1	1	1	0	0	1	0
New.ReferenceOTU6865	D_0__Eukaryota	D_1__Opisthokonta	D_2__Holozoa	D_3__Metazoa (Animalia)	D_8__Enoplia	D_9__Enoplida	NA	0	0	0	0	0	0	0	0	0	0	0	0	0	0	0	0	0	0	0	5	18	15	2	0
New.ReferenceOTU6863	D_0__Eukaryota	D_1__Opisthokonta	D_2__Holozoa	D_3__Metazoa (Animalia)	D_7__Chromadorea	D_8__Monhysterida	D_9__Monhysteridae environmental sample	0	1	0	0	0	0	0	0	0	0	0	0	0	0	0	0	0	0	0	0	0	0	0	1
New.ReferenceOTU6862	D_0__Eukaryota	D_1__Opisthokonta	D_2__Holozoa	D_3__Metazoa (Animalia)	D_7__Chromadorea	D_8__Monhysterida	D_9__Monhysteridae environmental sample	1	6	0	10	8	0	1	0	1	4	8	5	5	2	2	0	7	3	6	0	0	0	0	3
New.ReferenceOTU6861	D_0__Eukaryota	D_1__Opisthokonta	D_2__Holozoa	D_3__Metazoa (Animalia)	D_7__Chromadorea	D_8__Desmodorida	NA	0	0	0	0	0	0	0	0	0	0	0	4	0	0	0	0	0	0	0	0	0	0	0	0
New.ReferenceOTU6860	D_0__Eukaryota	D_1__Opisthokonta	D_2__Holozoa	D_3__Metazoa (Animalia)	D_9__Copepoda	D_10__Harpacticoida	NA	0	0	0	0	0	0	1	0	0	0	0	0	0	0	1	0	1	0	0	0	0	0	0	1
New.ReferenceOTU301	D_0__Eukaryota	D_1__Opisthokonta	D_2__Holozoa	D_3__Metazoa (Animalia)	D_9__Copepoda	D_10__Harpacticoida	D_11__Ameira scotti	1	0	0	0	0	0	1	0	1	0	0	0	0	0	0	0	0	0	0	9	7	5	0	0
New.ReferenceOTU3328	D_0__Eukaryota	D_1__Opisthokonta	D_2__Holozoa	D_3__Metazoa (Animalia)	D_9__Copepoda	D_10__Harpacticoida	Ambiguous_taxa	0	0	1	0	0	0	0	0	0	0	0	1	0	0	0	0	0	0	0	0	2	1	0	0
New.ReferenceOTU3320	D_0__Eukaryota	D_1__Opisthokonta	D_2__Holozoa	D_3__Metazoa (Animalia)	D_9__Copepoda	D_10__Harpacticoida	NA	0	0	1	1	0	0	2	0	0	0	0	1	0	0	3	0	1	0	0	0	0	0	0	0
New.ReferenceOTU3326	D_0__Eukaryota	D_1__Opisthokonta	D_2__Holozoa	D_3__Metazoa (Animalia)	D_7__Gastropoda	D_8__Heterobranchia	D_9__Sagaminopteron psychedelicum	0	0	0	12	0	0	61	0	0	0	0	0	0	0	0	0	0	0	0	0	0	0	0	23
New.ReferenceOTU3324	D_0__Eukaryota	D_1__Opisthokonta	D_2__Holozoa	D_3__Metazoa (Animalia)	D_7__Chromadorea	D_8__Desmodorida	D_9__Molgolaimus demani	0	0	0	0	0	0	0	0	0	0	0	0	0	0	0	0	0	0	0	6	0	1	7	0
New.ReferenceOTU3634	D_0__Eukaryota	D_1__Opisthokonta	D_2__Holozoa	D_3__Metazoa (Animalia)	D_7__Chromadorea	D_8__Chromadorida	D_9__Paracyatholaimus intermedius	0	0	0	0	1	0	0	2	2	0	0	1	0	0	0	0	0	0	0	0	0	0	0	0
New.ReferenceOTU3630	D_0__Eukaryota	D_1__Opisthokonta	D_2__Holozoa	D_3__Metazoa (Animalia)	D_7__Chromadorea	D_8__Desmodorida	D_9__Molgolaimus demani	0	0	2	0	0	0	0	3	1	6	0	7	2	0	0	0	6	1	1	0	0	0	0	0
New.ReferenceOTU3633	D_0__Eukaryota	D_1__Opisthokonta	D_2__Holozoa	D_3__Metazoa (Animalia)	D_8__Enoplia	D_9__Enoplida	NA	0	0	0	0	0	0	0	0	0	0	0	0	0	0	0	0	0	0	0	1	5	0	0	0
New.ReferenceOTU3639	D_0__Eukaryota	D_1__Opisthokonta	D_2__Holozoa	D_3__Metazoa (Animalia)	D_7__Chromadorea	D_8__Desmodorida	Ambiguous_taxa	0	0	0	0	0	0	0	1	0	0	0	1	0	0	0	0	0	0	0	1	1	0	0	1
New.ReferenceOTU302	D_0__Eukaryota	D_1__Opisthokonta	D_2__Holozoa	D_3__Metazoa (Animalia)	D_9__Copepoda	D_10__Harpacticoida	NA	0	0	6	0	6	4	8	16	13	0	7	0	3	0	0	10	0	0	2	0	0	0	0	0
New.ReferenceOTU2042	D_0__Eukaryota	D_1__Opisthokonta	D_2__Holozoa	D_3__Metazoa (Animalia)	D_7__Chromadorea	D_8__Monhysterida	D_9__Monhysteridae environmental sample	76	18	14	20	13	2	11	7	2	50	29	26	56	16	8	0	8	13	9	0	0	0	0	18
New.ReferenceOTU7807	D_0__Eukaryota	D_1__Opisthokonta	D_2__Holozoa	D_3__Metazoa (Animalia)	D_9__Copepoda	D_10__Harpacticoida	NA	0	0	1	0	0	0	0	0	0	0	1	1	0	0	0	0	0	1	0	0	0	0	0	0
New.ReferenceOTU7802	D_0__Eukaryota	D_1__Opisthokonta	D_2__Holozoa	D_3__Metazoa (Animalia)	D_9__Copepoda	D_10__Harpacticoida	NA	0	0	0	5	2	0	0	0	5	0	0	0	0	0	0	0	0	0	0	0	0	0	0	0
New.ReferenceOTU7800	D_0__Eukaryota	D_1__Opisthokonta	D_2__Holozoa	D_3__Metazoa (Animalia)	D_9__Eumalacostraca	D_10__Peracarida	D_11__Carpias nereus	0	0	0	0	0	0	0	0	0	0	0	0	0	0	0	0	0	0	48	0	0	0	0	0
New.ReferenceOTU304	D_0__Eukaryota	D_1__Opisthokonta	D_2__Holozoa	D_3__Metazoa (Animalia)	D_7__Chromadorea	D_8__Desmodorida	NA	301	82	15	40	121	18	31	28	59	46	66	148	142	87	91	2	160	21	106	6	2	7	3	18
New.ReferenceOTU1673	D_0__Eukaryota	D_1__Opisthokonta	D_2__Holozoa	D_3__Metazoa (Animalia)	D_9__Copepoda	D_10__Harpacticoida	D_11__Ameira scotti	1	0	0	0	0	17	2	0	14	0	0	0	1	0	2	0	4	0	2	0	0	0	0	0
New.ReferenceOTU1672	D_0__Eukaryota	D_1__Opisthokonta	D_2__Holozoa	D_3__Metazoa (Animalia)	D_8__Scolecida	D_9__Opheliidae	Ambiguous_taxa	1	0	0	1	0	0	4	0	0	0	0	0	0	0	0	0	0	1	0	0	0	0	0	0
New.ReferenceOTU1671	D_0__Eukaryota	D_1__Opisthokonta	D_2__Holozoa	D_3__Metazoa (Animalia)	D_7__Chromadorea	D_8__Monhysterida	Ambiguous_taxa	17	20	5	27	24	12	8	15	8	14	18	19	19	21	22	1	32	6	40	0	0	0	0	10
New.ReferenceOTU1679	D_0__Eukaryota	D_1__Opisthokonta	D_2__Holozoa	D_3__Metazoa (Animalia)	D_8__Arachnida	D_9__Acari	NA	1	0	0	0	1	0	0	2	1	0	0	0	0	0	0	3	0	0	1	0	0	0	0	0
New.ReferenceOTU2044	D_0__Eukaryota	D_1__Opisthokonta	D_2__Holozoa	D_3__Metazoa (Animalia)	D_7__Chromadorea	D_8__Desmodorida	NA	0	0	0	0	0	0	0	0	0	0	0	0	0	0	0	0	0	0	0	3	4	11	4	0
New.ReferenceOTU9401	D_0__Eukaryota	D_1__Opisthokonta	D_2__Holozoa	D_3__Metazoa (Animalia)	D_8__Palpata	D_9__Sabellida	D_10__Sabellastarte sp. BMH R2891	0	0	0	0	0	0	0	0	6	0	0	0	0	0	0	0	0	0	0	0	0	0	0	0
New.ReferenceOTU9404	D_0__Eukaryota	D_1__Opisthokonta	D_2__Holozoa	D_3__Metazoa (Animalia)	D_8__Oligochaeta	D_9__Haplotaxida	D_10__Stephensoniella sterreri	0	0	0	0	0	0	0	0	0	0	11	0	0	0	0	0	0	0	0	0	0	0	0	0
New.ReferenceOTU9408	D_0__Eukaryota	D_1__Opisthokonta	D_2__Holozoa	D_3__Metazoa (Animalia)	D_8__Arachnida	D_9__Acari	NA	0	5	0	0	2	24	32	0	31	0	0	0	0	1	16	19	26	0	1	0	0	0	0	1
New.ReferenceOTU9409	D_0__Eukaryota	D_1__Opisthokonta	D_2__Holozoa	D_3__Metazoa (Animalia)	D_7__Chromadorea	D_8__Desmodorida	NA	0	0	0	0	0	0	0	0	0	0	0	0	0	0	0	0	0	0	0	4	3	4	0	0
New.ReferenceOTU3236	D_0__Eukaryota	D_1__Opisthokonta	D_2__Holozoa	D_3__Metazoa (Animalia)	D_7__Acoelomorpha	D_8__Acoela	D_9__Kuma albiventer	0	211	5	183	10	88	1	28	30	32	89	1	0	0	29	5	84	1	63	55	0	0	752	40
New.ReferenceOTU8317	D_0__Eukaryota	D_1__Opisthokonta	D_2__Holozoa	D_3__Metazoa (Animalia)	D_9__Copepoda	D_10__Harpacticoida	NA	0	0	2	0	0	1	1	2	1	0	1	8	0	0	2	0	1	0	0	0	0	0	0	0
New.ReferenceOTU5953	D_0__Eukaryota	D_1__Opisthokonta	D_2__Holozoa	D_3__Metazoa (Animalia)	D_7__Chromadorea	D_8__Monhysterida	NA	0	0	0	0	0	0	3	0	1	0	0	1	0	0	0	0	0	0	1	0	0	0	0	0
New.ReferenceOTU5950	D_0__Eukaryota	D_1__Opisthokonta	D_2__Holozoa	D_3__Metazoa (Animalia)	D_8__Arachnida	D_9__Acari	NA	42	79	16	45	9	87	511	36	532	6	14	61	12	5	96	167	171	1	71	0	0	0	0	23
New.ReferenceOTU8314	D_0__Eukaryota	D_1__Opisthokonta	D_2__Holozoa	D_3__Metazoa (Animalia)	D_6__Gastrotricha	D_7__Chaetonotida	NA	0	0	13	0	0	0	0	0	0	0	0	0	0	0	0	0	0	0	0	0	0	0	0	0
New.ReferenceOTU5776	D_0__Eukaryota	D_1__Opisthokonta	D_2__Holozoa	D_3__Metazoa (Animalia)	D_7__Chromadorea	D_8__Desmodorida	NA	0	0	0	116	49	0	2	9	4	11	0	13	0	7	149	4	279	0	0	321	431	42	656	102
New.ReferenceOTU5959	D_0__Eukaryota	D_1__Opisthokonta	D_2__Holozoa	D_3__Metazoa (Animalia)	D_9__Copepoda	D_10__Harpacticoida	D_11__Ameira scotti	0	0	1	0	0	0	1	1	0	0	0	0	0	0	0	0	0	0	1	0	0	0	0	0
New.ReferenceOTU8318	D_0__Eukaryota	D_1__Opisthokonta	D_2__Holozoa	D_3__Metazoa (Animalia)	D_7__Chromadorea	D_8__Monhysterida	D_9__Monhysteridae environmental sample	0	0	0	0	0	0	0	0	0	1	0	0	0	13	0	0	0	0	4	0	0	0	0	1
New.ReferenceOTU8621	D_0__Eukaryota	D_1__Opisthokonta	D_2__Holozoa	D_3__Metazoa (Animalia)	D_9__Copepoda	D_10__Harpacticoida	NA	17	17	65	40	18	197	21	64	23	85	13	55	19	48	21	2	32	50	8	0	0	0	0	17
New.ReferenceOTU8620	D_0__Eukaryota	D_1__Opisthokonta	D_2__Holozoa	D_3__Metazoa (Animalia)	D_7__Chromadorea	D_8__Monhysterida	Ambiguous_taxa	0	0	0	0	0	0	0	0	0	0	0	0	0	0	0	0	0	0	0	1	10	6	2	0
New.ReferenceOTU1097	D_0__Eukaryota	D_1__Opisthokonta	D_2__Holozoa	D_3__Metazoa (Animalia)	D_9__Copepoda	D_10__Harpacticoida	NA	0	0	0	0	0	0	0	0	0	1	0	0	0	0	0	0	0	0	0	1	0	0	0	0
New.ReferenceOTU1096	D_0__Eukaryota	D_1__Opisthokonta	D_2__Holozoa	D_3__Metazoa (Animalia)	D_9__Podocopa	D_10__Podocopida	D_11__Propontocypris pirifera	0	0	0	0	0	0	1	0	0	1	1	0	0	0	0	0	0	0	0	0	0	0	0	0
New.ReferenceOTU4574	D_0__Eukaryota	D_1__Opisthokonta	D_2__Holozoa	D_3__Metazoa (Animalia)	D_7__Chromadorea	D_8__Monhysterida	D_9__Sabatieria pulchra	0	0	0	0	0	0	0	1	0	0	0	0	0	0	0	0	0	0	0	48	88	100	7	0
New.ReferenceOTU1093	D_0__Eukaryota	D_1__Opisthokonta	D_2__Holozoa	D_3__Metazoa (Animalia)	D_7__Chromadorea	D_8__Monhysterida	NA	72	6	10	11	0	0	1	26	4	0	0	12	4	6	1	1	9	0	39	0	0	0	0	0
New.ReferenceOTU4572	D_0__Eukaryota	D_1__Opisthokonta	D_2__Holozoa	D_3__Metazoa (Animalia)	D_7__Chromadorea	D_8__Monhysterida	Ambiguous_taxa	10	5	6	8	3	5	3	2	1	9	1	20	2	5	6	1	15	1	14	0	0	0	0	4
New.ReferenceOTU4571	D_0__Eukaryota	D_1__Opisthokonta	D_2__Holozoa	D_3__Metazoa (Animalia)	D_7__Chromadorea	D_8__Monhysterida	Ambiguous_taxa	0	7	0	4	5	3	5	6	1	7	2	2	10	2	5	0	2	2	1	0	0	0	0	5
New.ReferenceOTU1090	D_0__Eukaryota	D_1__Opisthokonta	D_2__Holozoa	D_3__Metazoa (Animalia)	D_7__Acoelomorpha	D_8__Acoela	D_9__Paramecynostomum sp. UJ-2011	0	268	293	3	0	10	95	2	9	1	2	0	12	0	0	0	0	0	0	0	0	0	5	3
New.ReferenceOTU281	D_0__Eukaryota	D_1__Opisthokonta	D_2__Holozoa	D_3__Metazoa (Animalia)	D_7__Chromadorea	D_8__Desmodorida	NA	748	73	96	193	304	21	83	143	119	130	125	352	185	253	226	2	400	222	286	7	3	0	0	67
New.ReferenceOTU283	D_0__Eukaryota	D_1__Opisthokonta	D_2__Holozoa	D_3__Metazoa (Animalia)	D_9__Copepoda	D_10__Calanoida	NA	0	0	0	0	0	0	0	0	0	0	1	0	0	0	0	0	0	0	0	2	0	1	0	0
New.ReferenceOTU2208	D_0__Eukaryota	D_1__Opisthokonta	D_2__Holozoa	D_3__Metazoa (Animalia)	D_9__Copepoda	D_10__Harpacticoida	NA	0	1	0	0	0	6	4	0	0	1	6	4	0	0	11	1	22	1	1	0	3	0	0	0
New.ReferenceOTU2207	D_0__Eukaryota	D_1__Opisthokonta	D_2__Holozoa	D_3__Metazoa (Animalia)	D_8__Palpata	D_9__Phyllodocida	NA	0	0	0	0	0	0	1	2	2	0	0	0	0	0	0	0	0	0	0	0	0	0	0	0
New.ReferenceOTU2206	D_0__Eukaryota	D_1__Opisthokonta	D_2__Holozoa	D_3__Metazoa (Animalia)	D_7__Enteropneusta	D_8__Spengelidae	NA	0	0	0	0	0	0	0	0	0	0	0	0	8	0	0	0	0	0	2	0	0	0	0	0
New.ReferenceOTU2205	D_0__Eukaryota	D_1__Opisthokonta	D_2__Holozoa	D_3__Metazoa (Animalia)	D_8__Palpata	D_9__Phyllodocida	NA	2	0	0	0	1	1	4	2	16	0	6	5	0	0	0	1	0	0	0	0	0	0	0	0
New.ReferenceOTU2203	D_0__Eukaryota	D_1__Opisthokonta	D_2__Holozoa	D_3__Metazoa (Animalia)	D_7__Chromadorea	D_8__Monhysterida	D_9__Monhysteridae environmental sample	18	0	5	1	1	0	0	0	0	4	5	11	0	3	0	0	0	4	1	0	0	0	0	6
New.ReferenceOTU8624	D_0__Eukaryota	D_1__Opisthokonta	D_2__Holozoa	D_3__Metazoa (Animalia)	D_7__Gastropoda	D_8__Heterobranchia	NA	0	0	0	8	7	0	0	0	2	0	0	0	0	0	0	1	1	0	0	0	0	0	0	0
New.ReferenceOTU938	D_0__Eukaryota	D_1__Opisthokonta	D_2__Holozoa	D_3__Metazoa (Animalia)	D_9__Podocopa	D_10__Podocopida	NA	0	0	0	0	1	0	0	0	0	0	0	0	0	0	1	0	1	0	0	0	0	0	0	0
New.ReferenceOTU939	D_0__Eukaryota	D_1__Opisthokonta	D_2__Holozoa	D_3__Metazoa (Animalia)	D_9__Copepoda	D_10__Harpacticoida	NA	0	0	0	0	0	1	0	0	3	0	0	0	0	0	0	0	0	0	0	0	0	0	0	0
New.ReferenceOTU933	D_0__Eukaryota	D_1__Opisthokonta	D_2__Holozoa	D_3__Metazoa (Animalia)	D_9__Copepoda	D_10__Calanoida	NA	0	0	0	0	0	0	0	0	0	0	855	0	0	0	0	0	0	0	0	2153	173	192	5	0
New.ReferenceOTU930	D_0__Eukaryota	D_1__Opisthokonta	D_2__Holozoa	D_3__Metazoa (Animalia)	D_9__Podocopa	D_10__Podocopida	D_11__Bicornucythere bisanensis	0	0	0	0	0	0	0	0	0	0	0	0	0	0	0	0	0	0	0	11	5	19	6	0
New.ReferenceOTU931	D_0__Eukaryota	D_1__Opisthokonta	D_2__Holozoa	D_3__Metazoa (Animalia)	D_8__Enoplia	D_9__Enoplida	D_10__Halalaimus sp. BCA25	0	0	0	0	0	0	1	0	0	0	0	0	0	0	1	0	0	0	0	0	0	0	0	0
New.ReferenceOTU937	D_0__Eukaryota	D_1__Opisthokonta	D_2__Holozoa	D_3__Metazoa (Animalia)	D_7__Chromadorea	D_8__Monhysterida	D_9__Desmolaimus sp. DeLaSp2	0	0	0	0	0	0	0	0	0	0	0	1	0	0	0	0	0	0	1	0	0	0	0	0
New.ReferenceOTU934	D_0__Eukaryota	D_1__Opisthokonta	D_2__Holozoa	D_3__Metazoa (Animalia)	D_7__Chromadorea	D_8__Desmodorida	NA	1	0	6	0	0	0	0	1	0	0	0	7	0	1	1	0	6	0	8	13	20	14	5	0
New.ReferenceOTU8256	D_0__Eukaryota	D_1__Opisthokonta	D_2__Holozoa	D_3__Metazoa (Animalia)	D_7__Chromadorea	D_8__Desmodorida	NA	0	0	0	0	0	0	0	0	0	0	0	0	0	0	0	1	0	0	0	1	0	0	0	0
New.ReferenceOTU6329	D_0__Eukaryota	D_1__Opisthokonta	D_2__Holozoa	D_3__Metazoa (Animalia)	D_7__Chromadorea	D_8__Chromadorida	D_9__Ptycholaimellus sp. 1092	2	0	13	15	1	0	6	105	0	29	8	14	0	5	6	0	14	205	0	17	41	59	160	8
New.ReferenceOTU6458	D_0__Eukaryota	D_1__Opisthokonta	D_2__Holozoa	D_3__Metazoa (Animalia)	D_7__Chromadorea	D_8__Desmodorida	NA	0	0	0	0	1	0	1	0	2	0	0	2	2	0	1	0	1	0	2	0	0	0	0	0
New.ReferenceOTU3136	D_0__Eukaryota	D_1__Opisthokonta	D_2__Holozoa	D_3__Metazoa (Animalia)	D_7__Chromadorea	D_8__Desmodorida	NA	1	0	0	1	0	0	1	0	0	0	0	1	0	0	6	0	19	0	0	277	302	361	194	1
New.ReferenceOTU3137	D_0__Eukaryota	D_1__Opisthokonta	D_2__Holozoa	D_3__Metazoa (Animalia)	D_8__Palpata	D_9__Sabellida	D_10__Sabellastarte sp. BMH R2891	0	0	0	0	0	2	0	0	8	0	0	0	0	0	0	0	0	0	0	0	0	0	0	0
New.ReferenceOTU3135	D_0__Eukaryota	D_1__Opisthokonta	D_2__Holozoa	D_3__Metazoa (Animalia)	D_7__Chromadorea	D_8__Monhysterida	NA	0	0	0	0	0	0	0	0	0	0	0	0	0	0	0	0	0	0	0	2	4	2	1	0
New.ReferenceOTU3132	D_0__Eukaryota	D_1__Opisthokonta	D_2__Holozoa	D_3__Metazoa (Animalia)	D_7__Chromadorea	D_8__Desmodorida	NA	0	0	0	0	0	0	0	0	0	0	0	0	0	0	0	0	0	0	0	3	5	4	2	0
New.ReferenceOTU7329	D_0__Eukaryota	D_1__Opisthokonta	D_2__Holozoa	D_3__Metazoa (Animalia)	D_7__Chromadorea	D_8__Chromadorida	NA	131	28	34	59	124	40	35	44	15	12	15	190	138	107	82	6	109	32	296	0	8	2	109	53
New.ReferenceOTU7324	D_0__Eukaryota	D_1__Opisthokonta	D_2__Holozoa	D_3__Metazoa (Animalia)	D_7__Chromadorea	D_8__Desmodorida	D_9__Catanema sp. 'st andrea'	0	0	0	0	0	0	0	0	0	0	0	0	0	0	0	0	0	0	0	0	1	1	1	0
New.ReferenceOTU7490	D_0__Eukaryota	D_1__Opisthokonta	D_2__Holozoa	D_3__Metazoa (Animalia)	D_7__Chromadorea	D_8__Monhysterida	D_9__Terschellingia longicaudata	6	0	3	17	5	1	4	2	0	3	1	1	0	5	0	4	3	0	19	0	0	0	0	8
New.ReferenceOTU7356	D_0__Eukaryota	D_1__Opisthokonta	D_2__Holozoa	D_3__Metazoa (Animalia)	D_7__Chromadorea	D_8__Desmodorida	NA	0	0	1	0	1	1	5	0	1	2	0	1	0	0	0	0	5	0	0	0	0	0	0	1
New.ReferenceOTU7355	D_0__Eukaryota	D_1__Opisthokonta	D_2__Holozoa	D_3__Metazoa (Animalia)	D_9__Copepoda	D_10__Calanoida	D_11__Tortanus sp. New Caledonia-RJH-2004	0	0	0	0	0	0	0	0	0	0	0	0	0	0	0	0	0	0	0	0	7	5	5	0
New.ReferenceOTU7149	D_0__Eukaryota	D_1__Opisthokonta	D_2__Holozoa	D_3__Metazoa (Animalia)	D_9__Podocopa	D_10__Podocopida	NA	0	0	0	0	0	1	3	0	1	0	0	0	0	0	0	0	0	0	0	0	0	0	0	0
New.ReferenceOTU7350	D_0__Eukaryota	D_1__Opisthokonta	D_2__Holozoa	D_3__Metazoa (Animalia)	D_8__Palpata	D_9__Phyllodocida	D_10__Nereis sandersi	0	0	0	0	0	0	0	0	0	0	0	0	0	0	0	0	0	0	0	92	169	358	914	0
New.ReferenceOTU7143	D_0__Eukaryota	D_1__Opisthokonta	D_2__Holozoa	D_3__Metazoa (Animalia)	D_7__Chromadorea	D_8__Monhysterida	D_9__Monhysteridae environmental sample	8	10	8	6	2	0	1	0	0	26	1	4	25	11	14	2	16	3	17	0	0	0	0	2
New.ReferenceOTU7147	D_0__Eukaryota	D_1__Opisthokonta	D_2__Holozoa	D_3__Metazoa (Animalia)	D_9__Copepoda	D_10__Harpacticoida	D_11__Copepoda environmental sample	0	0	0	0	1	1	8	1	3	0	0	0	0	0	2	1	1	0	0	0	0	0	0	0
New.ReferenceOTU7145	D_0__Eukaryota	D_1__Opisthokonta	D_2__Holozoa	D_3__Metazoa (Animalia)	D_9__Copepoda	D_10__Harpacticoida	NA	0	0	0	0	0	0	2	0	3	1	0	1	4	0	0	1	3	0	0	0	0	0	0	1
New.ReferenceOTU4789	D_0__Eukaryota	D_1__Opisthokonta	D_2__Holozoa	D_3__Metazoa (Animalia)	D_9__Podocopa	D_10__Podocopida	NA	0	0	0	0	0	0	1	0	1	0	0	0	0	0	1	0	0	0	0	0	0	0	0	0
New.ReferenceOTU8679	D_0__Eukaryota	D_1__Opisthokonta	D_2__Holozoa	D_3__Metazoa (Animalia)	D_7__Chromadorea	D_8__Desmodorida	NA	0	0	0	0	0	0	0	0	0	0	0	0	0	0	0	0	0	0	0	83	30	44	101	0
New.ReferenceOTU8990	D_0__Eukaryota	D_1__Opisthokonta	D_2__Holozoa	D_3__Metazoa (Animalia)	D_7__Chromadorea	D_8__Monhysterida	D_9__Monhysteridae environmental sample	0	10	0	0	0	0	6	0	2	0	0	0	4	0	0	0	2	1	1	0	0	0	0	1
New.ReferenceOTU8676	D_0__Eukaryota	D_1__Opisthokonta	D_2__Holozoa	D_3__Metazoa (Animalia)	D_9__Podocopa	D_10__Podocopida	NA	0	0	1	1	0	0	4	1	2	0	0	1	0	0	1	0	4	0	0	0	0	0	0	1
New.ReferenceOTU8670	D_0__Eukaryota	D_1__Opisthokonta	D_2__Holozoa	D_3__Metazoa (Animalia)	D_7__Chromadorea	D_8__Desmodorida	D_9__Molgolaimus demani	0	0	0	0	0	0	0	0	0	0	0	0	0	0	0	0	0	0	0	95	158	130	51	0
New.ReferenceOTU8671	D_0__Eukaryota	D_1__Opisthokonta	D_2__Holozoa	D_3__Metazoa (Animalia)	D_9__Copepoda	D_10__Harpacticoida	D_11__Peltidium sp. New Caledonia-RJH-2007	0	0	0	0	0	0	0	0	0	0	0	0	0	0	0	0	2	0	0	0	0	0	0	0
New.ReferenceOTU8673	D_0__Eukaryota	D_1__Opisthokonta	D_2__Holozoa	D_3__Metazoa (Animalia)	D_7__Chromadorea	D_8__Desmodorida	D_9__Molgolaimus demani	54	21	3	9	32	11	53	35	7	10	18	18	30	56	0	9	5	7	63	48	105	2	257	3
New.ReferenceOTU3792	D_0__Eukaryota	D_1__Opisthokonta	D_2__Holozoa	D_3__Metazoa (Animalia)	D_8__Arachnida	D_9__Acari	NA	1	0	1	0	0	0	7	1	2	2	1	0	0	0	3	1	1	0	0	0	0	0	0	2
New.ReferenceOTU3791	D_0__Eukaryota	D_1__Opisthokonta	D_2__Holozoa	D_3__Metazoa (Animalia)	D_9__Copepoda	D_10__Harpacticoida	NA	4	31	12	7	14	161	13	6	53	23	0	1	0	33	4	22	6	0	6	0	0	0	0	6
New.ReferenceOTU8995	D_0__Eukaryota	D_1__Opisthokonta	D_2__Holozoa	D_3__Metazoa (Animalia)	D_7__Chromadorea	D_8__Monhysterida	NA	644	2203	720	2173	1626	859	625	28	242	3841	163	924	3120	457	673	38	1219	25	5238	47	16	16	45	1907
New.ReferenceOTU3798	D_0__Eukaryota	D_1__Opisthokonta	D_2__Holozoa	D_3__Metazoa (Animalia)	D_7__Chromadorea	D_8__Araeolaimida	D_9__Leptolaimus sp. LeLaSp1	0	8	6	3	1	2	0	0	2	0	0	3	0	1	0	1	0	0	0	0	0	0	0	1
New.ReferenceOTU3799	D_0__Eukaryota	D_1__Opisthokonta	D_2__Holozoa	D_3__Metazoa (Animalia)	D_7__Chromadorea	D_8__Monhysterida	D_9__Monhysteridae environmental sample	2	0	0	0	0	0	0	3	1	0	0	1	0	1	0	4	0	0	0	0	0	0	0	0
New.ReferenceOTU1798	D_0__Eukaryota	D_1__Opisthokonta	D_2__Holozoa	D_3__Metazoa (Animalia)	D_7__Chromadorea	D_8__Desmodorida	NA	32	41	9	19	15	9	15	5	9	23	8	43	8	22	27	4	15	6	24	0	0	0	0	3
New.ReferenceOTU1799	D_0__Eukaryota	D_1__Opisthokonta	D_2__Holozoa	D_3__Metazoa (Animalia)	D_7__Chromadorea	D_8__Monhysterida	Ambiguous_taxa	7	25	10	21	34	12	15	13	6	25	10	19	42	7	15	1	27	17	20	0	0	0	0	15
New.ReferenceOTU4362	D_0__Eukaryota	D_1__Opisthokonta	D_2__Holozoa	D_3__Metazoa (Animalia)	D_8__Rhabdocoela	D_9__Kalyptorhynchia	NA	1	0	2	0	0	0	12	0	0	0	1	0	0	0	0	0	0	0	1	0	0	0	0	0
New.ReferenceOTU1792	D_0__Eukaryota	D_1__Opisthokonta	D_2__Holozoa	D_3__Metazoa (Animalia)	D_7__Chromadorea	D_8__Desmodorida	NA	9	11	33	16	16	3	3	9	8	4	2	60	8	21	6	2	11	8	19	8	19	23	9	4
New.ReferenceOTU1793	D_0__Eukaryota	D_1__Opisthokonta	D_2__Holozoa	D_3__Metazoa (Animalia)	D_7__Chromadorea	D_8__Desmodorida	NA	0	0	0	0	0	0	0	0	0	0	0	0	0	0	0	0	0	0	0	0	2	2	2	0
New.ReferenceOTU1245	D_0__Eukaryota	D_1__Opisthokonta	D_2__Holozoa	D_3__Metazoa (Animalia)	D_8__Oligochaeta	D_9__Haplotaxida	D_10__Bathydrilus adriaticus	3	3	0	0	0	0	0	0	11	0	0	0	0	4	0	2	0	0	0	0	0	0	0	0
New.ReferenceOTU1734	D_0__Eukaryota	D_1__Opisthokonta	D_2__Holozoa	D_3__Metazoa (Animalia)	D_7__Nectonematoida	D_8__Nectonematoidea	D_9__Nectonema agile	0	0	0	0	0	0	0	0	0	0	0	4	0	0	0	0	0	0	0	0	0	0	0	0
New.ReferenceOTU8418	D_0__Eukaryota	D_1__Opisthokonta	D_2__Holozoa	D_3__Metazoa (Animalia)	D_9__Copepoda	D_10__Harpacticoida	NA	0	0	0	0	0	0	2	0	0	0	0	0	0	0	0	1	0	0	0	0	0	0	0	0
New.ReferenceOTU475	D_0__Eukaryota	D_1__Opisthokonta	D_2__Holozoa	D_3__Metazoa (Animalia)	D_9__Copepoda	D_10__Harpacticoida	NA	4	126	1084	20	7	1	2	0	183	105	4	1	453	4	4	1	5	5	0	0	0	0	0	4
New.ReferenceOTU8411	D_0__Eukaryota	D_1__Opisthokonta	D_2__Holozoa	D_3__Metazoa (Animalia)	D_9__Copepoda	D_10__Harpacticoida	NA	0	3	0	0	0	2	1	1	0	0	1	0	1	1	0	0	0	1	0	0	0	0	0	0
New.ReferenceOTU8412	D_0__Eukaryota	D_1__Opisthokonta	D_2__Holozoa	D_3__Metazoa (Animalia)	D_9__Podocopa	D_10__Podocopida	D_11__Bicornucythere bisanensis	0	0	0	0	0	0	0	0	0	0	0	0	0	0	0	0	0	0	0	1	4	4	2	0
New.ReferenceOTU8413	D_0__Eukaryota	D_1__Opisthokonta	D_2__Holozoa	D_3__Metazoa (Animalia)	D_8__Arachnida	D_9__Acari	NA	0	0	0	0	0	0	2	0	0	0	0	0	0	0	0	1	0	0	0	0	0	0	0	0
New.ReferenceOTU8415	D_0__Eukaryota	D_1__Opisthokonta	D_2__Holozoa	D_3__Metazoa (Animalia)	D_8__Enoplia	D_9__Enoplida	D_10__Halalaimus sp. BCA25	0	0	0	1	1	0	16	2	11	0	0	0	0	0	5	2	18	0	1	0	0	0	2	2
New.ReferenceOTU8417	D_0__Eukaryota	D_1__Opisthokonta	D_2__Holozoa	D_3__Metazoa (Animalia)	D_7__Chromadorea	D_8__Monhysterida	NA	6	1	42	3	4	7	21	24	8	11	12	19	3	4	6	1	7	2	28	0	0	0	0	4
New.ReferenceOTU3869	D_0__Eukaryota	D_1__Opisthokonta	D_2__Holozoa	D_3__Metazoa (Animalia)	D_7__Enopla	D_8__Monostilifera	NA	0	0	0	0	0	0	0	0	0	0	0	0	0	0	0	0	0	0	0	1	1	0	0	0
New.ReferenceOTU474	D_0__Eukaryota	D_1__Opisthokonta	D_2__Holozoa	D_3__Metazoa (Animalia)	D_8__Rhabdocoela	D_9__Kalyptorhynchia	D_10__Uncinorhynchus flavidus	0	0	0	0	0	0	2	0	0	0	0	0	0	0	3	0	0	0	0	0	0	0	0	0
New.ReferenceOTU1427	D_0__Eukaryota	D_1__Opisthokonta	D_2__Holozoa	D_3__Metazoa (Animalia)	D_8__Palpata	D_9__Phyllodocida	NA	1	0	0	0	1	0	0	2	6	0	2	0	0	0	0	0	2	0	0	0	0	0	0	0
New.ReferenceOTU4144	D_0__Eukaryota	D_1__Opisthokonta	D_2__Holozoa	D_3__Metazoa (Animalia)	D_9__Copepoda	D_10__Harpacticoida	NA	0	0	1	0	0	0	1	0	0	0	0	1	0	0	0	0	0	0	0	0	0	0	0	0
New.ReferenceOTU9231	D_0__Eukaryota	D_1__Opisthokonta	D_2__Holozoa	D_3__Metazoa (Animalia)	D_7__Chromadorea	D_8__Desmodorida	Ambiguous_taxa	5	0	5	0	15	0	0	0	3	0	0	7	17	5	0	2	1	5	0	0	0	0	0	0
New.ReferenceOTU2525	D_0__Eukaryota	D_1__Opisthokonta	D_2__Holozoa	D_3__Metazoa (Animalia)	D_7__Chromadorea	D_8__Desmodorida	D_9__Molgolaimus demani	230	12	120	263	218	28	4	47	4	735	12	746	80	106	80	1	138	218	134	0	0	1	4	228
New.ReferenceOTU2830	D_0__Eukaryota	D_1__Opisthokonta	D_2__Holozoa	D_3__Metazoa (Animalia)	D_9__Podocopa	D_10__Podocopida	NA	0	0	0	0	0	0	0	0	0	0	0	0	0	0	1	0	1	0	0	0	0	0	0	0
New.ReferenceOTU2523	D_0__Eukaryota	D_1__Opisthokonta	D_2__Holozoa	D_3__Metazoa (Animalia)	D_7__Gastropoda	D_8__Neritimorpha	NA	0	0	0	12	0	0	0	0	0	0	0	0	0	0	0	0	0	0	0	0	0	0	0	1
New.ReferenceOTU5891	D_0__Eukaryota	D_1__Opisthokonta	D_2__Holozoa	D_3__Metazoa (Animalia)	D_7__Chromadorea	D_8__Monhysterida	D_9__Monhysteridae environmental sample	19	1	0	0	0	0	0	0	0	2	2	14	1	4	0	0	0	4	0	0	0	0	0	1
New.ReferenceOTU5896	D_0__Eukaryota	D_1__Opisthokonta	D_2__Holozoa	D_3__Metazoa (Animalia)	D_7__Chromadorea	D_8__Araeolaimida	NA	3	18	0	99	30	60	28	12	52	20	15	12	116	1	18	13	6	0	22	0	0	0	0	26
New.ReferenceOTU5899	D_0__Eukaryota	D_1__Opisthokonta	D_2__Holozoa	D_3__Metazoa (Animalia)	D_7__Chromadorea	D_8__Monhysterida	Ambiguous_taxa	1	0	0	2	0	3	6	0	4	1	0	2	0	0	0	1	2	0	6	0	0	0	0	1
New.ReferenceOTU5099	D_0__Eukaryota	D_1__Opisthokonta	D_2__Holozoa	D_3__Metazoa (Animalia)	D_8__Rhabdocoela	D_9__Kalyptorhynchia	NA	156	16	0	0	0	0	3	0	5	48	0	4	30	0	0	3	0	0	28	0	0	0	0	0
New.ReferenceOTU436	D_0__Eukaryota	D_1__Opisthokonta	D_2__Holozoa	D_3__Metazoa (Animalia)	D_9__Copepoda	D_10__Harpacticoida	NA	19437	93	925	1115	1082	8134	194	1116	517	4	415	18924	55	657	377	1697	698	90	1625	5	0	0	2	1187
New.ReferenceOTU5092	D_0__Eukaryota	D_1__Opisthokonta	D_2__Holozoa	D_3__Metazoa (Animalia)	D_7__Chromadorea	D_8__Desmodorida	NA	0	0	0	0	0	0	0	0	0	0	0	0	0	0	0	0	0	0	0	33	59	46	44	0
New.ReferenceOTU434	D_0__Eukaryota	D_1__Opisthokonta	D_2__Holozoa	D_3__Metazoa (Animalia)	D_9__Podocopa	D_10__Podocopida	D_11__Bicornucythere bisanensis	0	0	0	0	0	0	0	0	0	2	0	0	1	0	1	0	0	0	0	0	0	0	0	0
New.ReferenceOTU5232	D_0__Eukaryota	D_1__Opisthokonta	D_2__Holozoa	D_3__Metazoa (Animalia)	D_7__Anopla	D_8__Heteronemertea	NA	0	0	0	0	0	0	0	0	0	0	0	1	0	0	0	0	0	0	0	18	4	8	0	0
New.ReferenceOTU5549	D_0__Eukaryota	D_1__Opisthokonta	D_2__Holozoa	D_3__Metazoa (Animalia)	D_9__Copepoda	D_10__Harpacticoida	NA	0	0	0	0	0	0	0	3	0	0	0	0	0	0	0	0	0	0	0	0	0	0	0	0
New.ReferenceOTU5548	D_0__Eukaryota	D_1__Opisthokonta	D_2__Holozoa	D_3__Metazoa (Animalia)	D_8__Enoplia	D_9__Enoplida	NA	0	1	52	6	12	0	0	0	0	0	0	149	0	0	0	0	0	0	0	0	0	0	0	0
New.ReferenceOTU5239	D_0__Eukaryota	D_1__Opisthokonta	D_2__Holozoa	D_3__Metazoa (Animalia)	D_7__Chromadorea	D_8__Desmodorida	D_9__Molgolaimus demani	0	0	0	0	0	0	0	0	0	0	0	3	0	0	0	0	0	0	3	11	15	20	101	0
New.ReferenceOTU432	D_0__Eukaryota	D_1__Opisthokonta	D_2__Holozoa	D_3__Metazoa (Animalia)	D_9__Copepoda	D_10__Harpacticoida	NA	0	0	0	0	0	0	0	0	0	1	1	4	0	2	0	0	1	1	0	0	0	0	0	0
New.ReferenceOTU4995	D_0__Eukaryota	D_1__Opisthokonta	D_2__Holozoa	D_3__Metazoa (Animalia)	D_6__Gastrotricha	D_7__Chaetonotida	D_8__Heterolepidoderma sp. 1 TK-2012	0	0	0	0	0	0	0	0	2	0	1	0	0	0	1	0	0	0	1	0	0	0	0	0
New.ReferenceOTU542	D_0__Eukaryota	D_1__Opisthokonta	D_2__Holozoa	D_3__Metazoa (Animalia)	D_9__Copepoda	D_10__Harpacticoida	D_11__Paralaophonte congenera	0	0	0	0	0	0	0	0	1	0	0	0	0	0	1	0	4	0	0	0	0	0	0	0
New.ReferenceOTU540	D_0__Eukaryota	D_1__Opisthokonta	D_2__Holozoa	D_3__Metazoa (Animalia)	D_7__Chromadorea	D_8__Monhysterida	D_9__Monhysteridae environmental sample	0	0	0	0	0	1	0	1	0	1	0	0	0	1	0	1	0	0	4	0	0	0	0	1
New.ReferenceOTU4335	D_0__Eukaryota	D_1__Opisthokonta	D_2__Holozoa	D_3__Metazoa (Animalia)	D_9__Copepoda	D_10__Harpacticoida	NA	0	1	0	0	0	1	0	0	0	0	0	0	2	0	0	1	0	0	0	0	0	0	0	1
New.ReferenceOTU549	D_0__Eukaryota	D_1__Opisthokonta	D_2__Holozoa	D_3__Metazoa (Animalia)	D_9__Copepoda	D_10__Harpacticoida	D_11__Harpacticus sp. France_RJH_2007	0	0	0	0	0	0	0	7	0	0	0	0	0	0	0	0	0	0	0	0	0	0	0	0
New.ReferenceOTU548	D_0__Eukaryota	D_1__Opisthokonta	D_2__Holozoa	D_3__Metazoa (Animalia)	D_7__Acoelomorpha	D_8__Acoela	D_9__Kuma albiventer	0	1	0	0	0	0	1	1	2	1	1	1	0	0	0	0	2	0	0	0	0	0	0	0
New.ReferenceOTU4334	D_0__Eukaryota	D_1__Opisthokonta	D_2__Holozoa	D_3__Metazoa (Animalia)	D_7__Chromadorea	D_8__Desmodorida	NA	0	0	0	0	0	0	0	0	0	0	0	0	0	0	6	0	0	0	0	0	0	0	0	0
New.ReferenceOTU1740	D_0__Eukaryota	D_1__Opisthokonta	D_2__Holozoa	D_3__Metazoa (Animalia)	D_8__Rhabdocoela	D_9__Kalyptorhynchia	NA	0	0	0	0	0	0	0	0	0	0	1	0	0	0	0	0	0	0	0	64	196	160	231	0
New.ReferenceOTU3172	D_0__Eukaryota	D_1__Opisthokonta	D_2__Holozoa	D_3__Metazoa (Animalia)	D_7__Solitaria	D_8__Loxosomatidae	D_9__Loxosomella vivipara	0	13	8	0	0	0	0	0	0	2	0	0	0	0	0	0	0	0	0	0	0	0	0	0
New.ReferenceOTU3173	D_0__Eukaryota	D_1__Opisthokonta	D_2__Holozoa	D_3__Metazoa (Animalia)	D_8__Arachnida	D_9__Acari	NA	40	47	3	15	9	107	127	19	126	4	24	32	46	9	83	77	103	2	44	0	0	0	0	16
New.ReferenceOTU6410	D_0__Eukaryota	D_1__Opisthokonta	D_2__Holozoa	D_3__Metazoa (Animalia)	D_9__Copepoda	D_10__Harpacticoida	NA	0	0	0	0	0	1	1	0	2	0	1	0	0	0	0	1	0	0	1	0	0	0	0	0
New.ReferenceOTU3176	D_0__Eukaryota	D_1__Opisthokonta	D_2__Holozoa	D_3__Metazoa (Animalia)	D_7__Chromadorea	D_8__Monhysterida	D_9__Monhysteridae environmental sample	8	6	0	0	0	0	0	0	0	0	0	12	9	4	0	1	0	0	2	0	0	0	0	1
New.ReferenceOTU3177	D_0__Eukaryota	D_1__Opisthokonta	D_2__Holozoa	D_3__Metazoa (Animalia)	D_7__Chromadorea	D_8__Monhysterida	NA	0	0	0	0	0	0	0	0	1	0	0	4	0	1	0	1	2	0	3	0	0	0	0	0
New.ReferenceOTU2013	D_0__Eukaryota	D_1__Opisthokonta	D_2__Holozoa	D_3__Metazoa (Animalia)	D_7__Chromadorea	D_8__Desmodorida	NA	0	6	0	2	0	1	60	1	31	3	1	4	7	0	13	14	22	0	3	0	0	0	0	0
New.ReferenceOTU2010	D_0__Eukaryota	D_1__Opisthokonta	D_2__Holozoa	D_3__Metazoa (Animalia)	D_7__Chromadorea	D_8__Desmodorida	NA	0	1	0	0	0	1	1	0	3	0	0	0	0	0	0	0	5	0	1	0	0	0	0	0
New.ReferenceOTU2011	D_0__Eukaryota	D_1__Opisthokonta	D_2__Holozoa	D_3__Metazoa (Animalia)	D_9__Copepoda	D_10__Harpacticoida	NA	0	0	0	0	0	0	0	1	0	0	0	0	0	0	0	0	0	0	0	0	1	1	0	0
New.ReferenceOTU2016	D_0__Eukaryota	D_1__Opisthokonta	D_2__Holozoa	D_3__Metazoa (Animalia)	D_8__Palpata	D_9__Phyllodocida	NA	3	56	3	11	6	27	41	4	40	8	4	0	1	7	9	13	14	0	3	0	0	0	0	3
New.ReferenceOTU2017	D_0__Eukaryota	D_1__Opisthokonta	D_2__Holozoa	D_3__Metazoa (Animalia)	D_9__Copepoda	D_10__Cyclopoida	Ambiguous_taxa	0	0	1	2	0	1	4	0	2	0	0	0	0	0	2	2	2	0	3	0	0	0	0	1
New.ReferenceOTU6845	D_0__Eukaryota	D_1__Opisthokonta	D_2__Holozoa	D_3__Metazoa (Animalia)	D_7__Chromadorea	D_8__Desmodorida	NA	9	0	0	7	1	1	2	9	2	1	0	9	1	0	4	0	7	0	3	1	1	4	0	0
New.ReferenceOTU6846	D_0__Eukaryota	D_1__Opisthokonta	D_2__Holozoa	D_3__Metazoa (Animalia)	D_7__Chromadorea	D_8__Chromadorida	NA	3	7	5	77	58	0	7	57	8	53	9	26	12	47	117	0	184	25	7	0	0	0	5	10
New.ReferenceOTU6843	D_0__Eukaryota	D_1__Opisthokonta	D_2__Holozoa	D_3__Metazoa (Animalia)	D_9__Podocopa	D_10__Platycopida	NA	0	0	0	1	0	0	0	0	0	0	0	0	0	0	3	0	3	0	0	0	0	0	0	0
New.ReferenceOTU1634	D_0__Eukaryota	D_1__Opisthokonta	D_2__Holozoa	D_3__Metazoa (Animalia)	D_7__Chromadorea	D_8__Desmodorida	NA	0	0	0	0	0	0	0	0	0	0	0	0	0	0	0	0	0	0	0	4	6	2	8	0
New.ReferenceOTU3436	D_0__Eukaryota	D_1__Opisthokonta	D_2__Holozoa	D_3__Metazoa (Animalia)	D_9__Copepoda	D_10__Harpacticoida	NA	0	0	0	0	0	0	0	0	0	0	0	0	0	0	1	0	0	0	0	34	32	49	1	0
New.ReferenceOTU3301	D_0__Eukaryota	D_1__Opisthokonta	D_2__Holozoa	D_3__Metazoa (Animalia)	D_9__Podocopa	D_10__Podocopida	NA	0	22	1	23	45	21	16	5	7	12	3	2	33	18	16	7	24	0	14	0	0	0	0	6
New.ReferenceOTU6155	D_0__Eukaryota	D_1__Opisthokonta	D_2__Holozoa	D_3__Metazoa (Animalia)	D_9__Copepoda	D_10__Harpacticoida	NA	0	0	1	0	0	0	0	0	0	0	0	1	0	0	2	0	3	0	0	24	38	49	2	0
New.ReferenceOTU3657	D_0__Eukaryota	D_1__Opisthokonta	D_2__Holozoa	D_3__Metazoa (Animalia)	D_7__Chromadorea	D_8__Monhysterida	D_9__Monhysteridae environmental sample	50	19	16	105	120	9	10	20	1	36	26	199	189	53	13	3	13	130	77	0	0	0	0	22
New.ReferenceOTU6152	D_0__Eukaryota	D_1__Opisthokonta	D_2__Holozoa	D_3__Metazoa (Animalia)	D_7__Chromadorea	D_8__Desmodorida	D_9__Molgolaimus demani	94	0	52	67	80	18	2	37	0	376	15	226	15	51	44	1	70	112	47	0	0	0	2	126
New.ReferenceOTU3654	D_0__Eukaryota	D_1__Opisthokonta	D_2__Holozoa	D_3__Metazoa (Animalia)	D_7__Chromadorea	D_8__Monhysterida	Ambiguous_taxa	5440	209	5871	1106	1138	261	125	835	229	7381	1837	9035	565	3058	279	13	528	3069	10187	10	0	0	7	1073
New.ReferenceOTU3309	D_0__Eukaryota	D_1__Opisthokonta	D_2__Holozoa	D_3__Metazoa (Animalia)	D_7__Chromadorea	D_8__Monhysterida	NA	0	0	0	2	0	0	0	0	3	0	0	1	0	0	0	0	4	0	1	0	0	0	0	1
New.ReferenceOTU3308	D_0__Eukaryota	D_1__Opisthokonta	D_2__Holozoa	D_3__Metazoa (Animalia)	D_9__Copepoda	D_10__Harpacticoida	NA	0	1	0	0	0	2	12	0	10	0	0	0	0	0	0	2	1	0	0	0	0	0	0	0
New.ReferenceOTU1633	D_0__Eukaryota	D_1__Opisthokonta	D_2__Holozoa	D_3__Metazoa (Animalia)	D_8__Palpata	D_9__Phyllodocida	NA	0	0	0	0	0	0	0	0	0	0	0	0	0	0	0	0	2	0	0	0	2	1	0	0
New.ReferenceOTU7798	D_0__Eukaryota	D_1__Opisthokonta	D_2__Holozoa	D_3__Metazoa (Animalia)	D_7__Chromadorea	D_8__Desmodorida	NA	0	0	0	0	0	0	0	0	0	0	0	0	0	0	0	0	0	0	0	0	0	4	0	0
New.ReferenceOTU7796	D_0__Eukaryota	D_1__Opisthokonta	D_2__Holozoa	D_3__Metazoa (Animalia)	D_9__Podocopa	D_10__Podocopida	D_11__Leptocythere polymorpha	0	0	0	2	4	1	1	0	0	0	1	2	0	0	1	2	4	0	0	0	0	1	0	1
New.ReferenceOTU7795	D_0__Eukaryota	D_1__Opisthokonta	D_2__Holozoa	D_3__Metazoa (Animalia)	D_7__Chromadorea	D_8__Desmodorida	NA	9	0	1	0	2	1	0	2	4	0	1	13	2	0	1	0	5	0	2	25	15	28	14	0
New.ReferenceOTU7790	D_0__Eukaryota	D_1__Opisthokonta	D_2__Holozoa	D_3__Metazoa (Animalia)	D_7__Chromadorea	D_8__Chromadorida	NA	4	0	0	0	0	0	0	0	0	0	0	0	0	0	0	0	1	0	11	0	0	0	0	3
New.ReferenceOTU8086	D_0__Eukaryota	D_1__Opisthokonta	D_2__Holozoa	D_3__Metazoa (Animalia)	D_9__Copepoda	D_10__Harpacticoida	NA	5	0	16	9	3	2	5	10	1	7	1	8	0	5	0	1	6	0	5	0	0	0	0	6
New.ReferenceOTU8083	D_0__Eukaryota	D_1__Opisthokonta	D_2__Holozoa	D_3__Metazoa (Animalia)	D_7__Chromadorea	D_8__Monhysterida	D_9__Monhysteridae environmental sample	4	0	1	1	2	0	0	0	0	1	1	9	3	26	0	0	0	3	14	0	0	0	0	0
New.ReferenceOTU8082	D_0__Eukaryota	D_1__Opisthokonta	D_2__Holozoa	D_3__Metazoa (Animalia)	D_7__Chromadorea	D_8__Monhysterida	D_9__Sabatieria pulchra	0	0	0	0	0	0	0	0	0	0	0	0	0	0	0	0	0	0	0	1	3	0	1	0
New.ReferenceOTU1659	D_0__Eukaryota	D_1__Opisthokonta	D_2__Holozoa	D_3__Metazoa (Animalia)	D_7__Chromadorea	D_8__Monhysterida	D_9__Monhysteridae environmental sample	1	1	0	1	0	0	0	0	0	0	0	0	2	0	2	0	1	0	1	0	0	0	0	0
New.ReferenceOTU1658	D_0__Eukaryota	D_1__Opisthokonta	D_2__Holozoa	D_3__Metazoa (Animalia)	D_7__Chromadorea	D_8__Desmodorida	NA	0	0	0	0	0	0	0	0	0	0	0	0	0	0	0	0	0	0	0	0	2	0	71	0
New.ReferenceOTU1651	D_0__Eukaryota	D_1__Opisthokonta	D_2__Holozoa	D_3__Metazoa (Animalia)	D_9__Copepoda	D_10__Harpacticoida	D_11__Copepoda environmental sample	1	0	0	1	0	0	1	1	2	0	0	0	1	0	0	0	0	0	0	0	0	0	0	0
New.ReferenceOTU1654	D_0__Eukaryota	D_1__Opisthokonta	D_2__Holozoa	D_3__Metazoa (Animalia)	D_9__Podocopa	D_10__Podocopida	NA	0	0	0	0	0	0	0	0	2	0	0	0	0	0	0	0	1	0	0	0	0	0	0	0
New.ReferenceOTU1656	D_0__Eukaryota	D_1__Opisthokonta	D_2__Holozoa	D_3__Metazoa (Animalia)	D_9__Copepoda	D_10__Harpacticoida	NA	0	0	0	0	0	0	12	0	0	0	0	0	0	0	0	0	0	0	0	0	0	0	0	0
New.ReferenceOTU9429	D_0__Eukaryota	D_1__Opisthokonta	D_2__Holozoa	D_3__Metazoa (Animalia)	D_8__Palpata	D_9__Phyllodocida	D_10__Erinaceusyllis bidentata	0	4	1	0	0	0	0	0	1	0	0	0	0	0	0	2	0	0	0	0	0	0	0	0
New.ReferenceOTU9426	D_0__Eukaryota	D_1__Opisthokonta	D_2__Holozoa	D_3__Metazoa (Animalia)	D_8__Arachnida	D_9__Acari	NA	0	0	0	0	0	4	9	1	9	0	1	0	0	0	0	6	1	0	0	0	0	0	0	0
New.ReferenceOTU9427	D_0__Eukaryota	D_1__Opisthokonta	D_2__Holozoa	D_3__Metazoa (Animalia)	D_9__Copepoda	D_10__Calanoida	D_11__Tortanus sp. New Caledonia-RJH-2004	0	0	0	0	0	0	0	0	0	0	0	0	0	0	0	0	0	0	0	1	2	1	0	0
New.ReferenceOTU9425	D_0__Eukaryota	D_1__Opisthokonta	D_2__Holozoa	D_3__Metazoa (Animalia)	D_7__Chromadorea	D_8__Desmodorida	NA	0	0	0	0	0	0	1	3	0	0	0	0	0	0	0	0	0	0	0	0	0	0	0	0
New.ReferenceOTU9421	D_0__Eukaryota	D_1__Opisthokonta	D_2__Holozoa	D_3__Metazoa (Animalia)	D_8__Rhabdocoela	D_9__Dalyellioida	D_10__Dalyellioida sp. NVS-2013	0	0	0	0	0	0	0	0	0	0	0	0	0	0	0	0	0	0	0	0	0	0	943	0
New.ReferenceOTU5938	D_0__Eukaryota	D_1__Opisthokonta	D_2__Holozoa	D_3__Metazoa (Animalia)	D_7__Chromadorea	D_8__Desmodorida	NA	1	1	1	1	0	2	2	7	30	1	0	2	0	0	3	11	9	0	4	0	0	0	0	0
New.ReferenceOTU5939	D_0__Eukaryota	D_1__Opisthokonta	D_2__Holozoa	D_3__Metazoa (Animalia)	D_9__Copepoda	D_10__Cyclopoida	NA	0	0	0	0	0	2	0	0	0	0	0	0	0	0	0	0	0	0	0	0	0	0	0	0
New.ReferenceOTU8338	D_0__Eukaryota	D_1__Opisthokonta	D_2__Holozoa	D_3__Metazoa (Animalia)	D_7__Chromadorea	D_8__Araeolaimida	NA	8	6	0	0	0	0	1	0	1	0	0	0	16	8	0	0	0	1	3	0	0	0	0	0
New.ReferenceOTU8335	D_0__Eukaryota	D_1__Opisthokonta	D_2__Holozoa	D_3__Metazoa (Animalia)	D_9__Copepoda	D_10__Harpacticoida	D_11__Typhlamphiascus typhlops	6	0	0	0	0	0	26	6	4	0	43	0	25	0	0	0	2	0	12	0	0	0	0	0
New.ReferenceOTU5935	D_0__Eukaryota	D_1__Opisthokonta	D_2__Holozoa	D_3__Metazoa (Animalia)	D_8__Rhabdocoela	D_9__Neodalyellida	NA	0	0	0	0	0	0	0	0	6	0	0	0	0	0	0	0	0	0	0	0	0	0	0	0
New.ReferenceOTU5937	D_0__Eukaryota	D_1__Opisthokonta	D_2__Holozoa	D_3__Metazoa (Animalia)	D_8__Enoplia	D_9__Enoplida	D_10__Halalaimus sp. BCA25	219	51	10	15	9	0	60	36	84	95	0	50	104	2	67	11	105	0	98	0	0	0	1	0
New.ReferenceOTU731	D_0__Eukaryota	D_1__Opisthokonta	D_2__Holozoa	D_3__Metazoa (Animalia)	D_7__Chromadorea	D_8__Desmodorida	D_9__Molgolaimus demani	0	0	0	0	1	0	0	0	0	0	0	1	0	0	0	0	0	0	0	0	0	0	0	0
New.ReferenceOTU734	D_0__Eukaryota	D_1__Opisthokonta	D_2__Holozoa	D_3__Metazoa (Animalia)	D_7__Chromadorea	D_8__Monhysterida	D_9__Monhysteridae environmental sample	0	3	0	0	0	1	0	3	0	0	0	0	0	0	0	0	2	0	4	0	0	0	0	0
New.ReferenceOTU736	D_0__Eukaryota	D_1__Opisthokonta	D_2__Holozoa	D_3__Metazoa (Animalia)	D_7__Chromadorea	D_8__Desmoscolecida	D_9__Desmoscolex sp. ITDL-2011	0	6	0	0	0	0	3	0	0	0	0	0	0	0	0	0	0	0	0	0	0	0	0	0
New.ReferenceOTU2654	D_0__Eukaryota	D_1__Opisthokonta	D_2__Holozoa	D_3__Metazoa (Animalia)	D_7__Chromadorea	D_8__Desmodorida	NA	0	0	0	0	0	0	0	0	0	0	0	0	0	0	0	0	0	0	0	9	9	4	0	1
New.ReferenceOTU2303	D_0__Eukaryota	D_1__Opisthokonta	D_2__Holozoa	D_3__Metazoa (Animalia)	D_8__Rhabdocoela	D_9__Kalyptorhynchia	NA	0	0	0	0	0	0	0	0	1	0	0	1	0	0	0	0	1	0	0	0	0	0	0	0
New.ReferenceOTU2653	D_0__Eukaryota	D_1__Opisthokonta	D_2__Holozoa	D_3__Metazoa (Animalia)	D_8__Palpata	D_9__Eunicida	D_10__Eurythoe complanata	0	0	0	0	0	0	0	0	7	0	0	0	0	0	0	2	0	0	0	0	0	0	0	0
New.ReferenceOTU4559	D_0__Eukaryota	D_1__Opisthokonta	D_2__Holozoa	D_3__Metazoa (Animalia)	D_7__Chromadorea	D_8__Desmodorida	NA	1	0	0	0	0	0	0	0	0	0	0	0	1	0	0	0	0	0	0	0	0	0	0	0
New.ReferenceOTU4558	D_0__Eukaryota	D_1__Opisthokonta	D_2__Holozoa	D_3__Metazoa (Animalia)	D_8__Palpata	D_9__Phyllodocida	NA	1	0	0	0	0	0	0	1	0	0	0	0	0	0	0	0	0	0	0	0	1	0	0	0
New.ReferenceOTU4554	D_0__Eukaryota	D_1__Opisthokonta	D_2__Holozoa	D_3__Metazoa (Animalia)	D_9__Podocopa	D_10__Podocopida	NA	0	3	0	1	4	0	0	0	0	0	0	0	0	1	2	0	0	0	0	0	0	0	0	0
New.ReferenceOTU4556	D_0__Eukaryota	D_1__Opisthokonta	D_2__Holozoa	D_3__Metazoa (Animalia)	D_7__Chromadorea	D_8__Monhysterida	D_9__Monhysteridae environmental sample	0	26	0	0	0	20	10	0	1	3	1	6	17	12	7	0	5	0	45	0	0	0	0	0
New.ReferenceOTU4550	D_0__Eukaryota	D_1__Opisthokonta	D_2__Holozoa	D_3__Metazoa (Animalia)	D_7__Chromadorea	D_8__Desmodorida	D_9__Molgolaimus demani	0	1	0	0	4	1	16	0	0	0	6	0	2	1	0	0	0	0	26	0	0	0	0	0
New.ReferenceOTU4553	D_0__Eukaryota	D_1__Opisthokonta	D_2__Holozoa	D_3__Metazoa (Animalia)	D_9__Copepoda	D_10__Cyclopoida	NA	15	11	0	0	0	6	0	26	124	0	368	19	4	0	0	0	0	13	0	0	0	0	0	0
New.ReferenceOTU4552	D_0__Eukaryota	D_1__Opisthokonta	D_2__Holozoa	D_3__Metazoa (Animalia)	D_9__Copepoda	D_10__Harpacticoida	NA	1	4	1	1	0	22	56	0	58	0	3	1	2	0	8	52	12	0	1	0	0	0	0	2
New.ReferenceOTU2225	D_0__Eukaryota	D_1__Opisthokonta	D_2__Holozoa	D_3__Metazoa (Animalia)	D_9__Podocopa	D_10__Podocopida	D_11__Bicornucythere bisanensis	0	0	0	0	0	0	0	0	0	0	0	0	0	0	0	0	0	0	0	0	0	2	0	0
New.ReferenceOTU2224	D_0__Eukaryota	D_1__Opisthokonta	D_2__Holozoa	D_3__Metazoa (Animalia)	D_8__Scolecida	D_9__Opheliidae	D_10__Polyophthalmus pictus	1	13	2	1	0	8	75	2	35	0	2	1	0	1	8	6	15	0	0	0	0	0	0	1
New.ReferenceOTU2227	D_0__Eukaryota	D_1__Opisthokonta	D_2__Holozoa	D_3__Metazoa (Animalia)	D_7__Bdelloidea	Ambiguous_taxa	Ambiguous_taxa	0	0	0	0	0	0	1	0	0	0	0	0	0	0	0	0	0	0	1	0	0	0	0	0
New.ReferenceOTU2226	D_0__Eukaryota	D_1__Opisthokonta	D_2__Holozoa	D_3__Metazoa (Animalia)	D_6__Gastrotricha	D_7__Chaetonotida	D_8__Chaetonotus cf. dispar TK146	2	0	0	1	0	1	0	0	0	0	0	0	0	0	0	0	1	0	0	0	0	0	0	0
New.ReferenceOTU121	D_0__Eukaryota	D_1__Opisthokonta	D_2__Holozoa	D_3__Metazoa (Animalia)	D_7__Chromadorea	D_8__Monhysterida	D_9__Monhysteridae environmental sample	5	0	0	0	0	0	1	2	1	0	0	6	2	4	3	1	1	0	0	0	0	0	0	1
New.ReferenceOTU1433	D_0__Eukaryota	D_1__Opisthokonta	D_2__Holozoa	D_3__Metazoa (Animalia)	D_7__Chromadorea	D_8__Chromadorida	NA	0	0	0	0	0	0	6	0	1	0	0	1	1	0	0	0	0	0	0	0	0	0	0	0
New.ReferenceOTU4047	D_0__Eukaryota	D_1__Opisthokonta	D_2__Holozoa	D_3__Metazoa (Animalia)	D_8__Palpata	D_9__Phyllodocida	NA	1	2	0	2	2	6	7	4	29	0	0	0	0	1	1	2	4	0	1	0	0	0	0	0
New.ReferenceOTU4046	D_0__Eukaryota	D_1__Opisthokonta	D_2__Holozoa	D_3__Metazoa (Animalia)	D_7__Chromadorea	D_8__Monhysterida	D_9__Monhysteridae environmental sample	19	3	0	12	0	0	1	0	0	23	6	10	1	4	1	0	1	0	0	0	0	0	9	2
New.ReferenceOTU954	D_0__Eukaryota	D_1__Opisthokonta	D_2__Holozoa	D_3__Metazoa (Animalia)	D_8__Scolecida	D_9__Opheliidae	NA	3	6	1	1	0	26	189	1	110	0	1	1	0	1	17	20	27	0	2	0	0	0	0	0
New.ReferenceOTU955	D_0__Eukaryota	D_1__Opisthokonta	D_2__Holozoa	D_3__Metazoa (Animalia)	D_9__Copepoda	D_10__Harpacticoida	NA	0	0	0	1	0	0	0	0	0	0	0	0	0	0	0	0	0	0	1	0	0	0	0	2
New.ReferenceOTU956	D_0__Eukaryota	D_1__Opisthokonta	D_2__Holozoa	D_3__Metazoa (Animalia)	D_8__Arachnida	D_9__Acari	NA	4	4	0	2	1	0	12	3	6	1	0	2	2	0	1	6	5	0	1	0	0	0	0	0
New.ReferenceOTU951	D_0__Eukaryota	D_1__Opisthokonta	D_2__Holozoa	D_3__Metazoa (Animalia)	D_8__Palpata	D_9__Phyllodocida	NA	11	3	0	0	0	3	41	1	198	1	3	3	0	1	2	15	2	0	4	0	0	0	0	1
New.ReferenceOTU952	D_0__Eukaryota	D_1__Opisthokonta	D_2__Holozoa	D_3__Metazoa (Animalia)	D_9__Copepoda	D_10__Harpacticoida	NA	5	0	8	5	2	2	30	12	24	3	5	15	0	4	2	11	3	0	6	0	0	0	0	7
New.ReferenceOTU4042	D_0__Eukaryota	D_1__Opisthokonta	D_2__Holozoa	D_3__Metazoa (Animalia)	D_9__Copepoda	D_10__Harpacticoida	NA	0	0	6	0	2	0	2	3	4	1	2	0	1	0	0	2	0	0	0	0	0	0	0	0
New.ReferenceOTU1439	D_0__Eukaryota	D_1__Opisthokonta	D_2__Holozoa	D_3__Metazoa (Animalia)	D_7__Chromadorea	D_8__Monhysterida	D_9__Monhysteridae environmental sample	90	23	11	64	33	13	7	38	12	49	54	26	137	9	7	3	20	209	98	0	0	0	0	15
New.ReferenceOTU6309	D_0__Eukaryota	D_1__Opisthokonta	D_2__Holozoa	D_3__Metazoa (Animalia)	D_9__Copepoda	D_10__Harpacticoida	D_11__Dactylopusia pauciarticulata	1	0	2	0	0	9	6	12	2	0	3	0	0	0	0	1	0	0	0	0	0	0	0	0
New.ReferenceOTU6303	D_0__Eukaryota	D_1__Opisthokonta	D_2__Holozoa	D_3__Metazoa (Animalia)	D_8__Arachnida	D_9__Acari	NA	62	71	31	31	9	113	638	40	649	11	22	60	31	0	156	175	244	0	85	0	0	0	0	26
New.ReferenceOTU6300	D_0__Eukaryota	D_1__Opisthokonta	D_2__Holozoa	D_3__Metazoa (Animalia)	D_9__Copepoda	D_10__Harpacticoida	NA	1	0	4	0	1	2	7	2	5	1	0	6	0	1	4	1	1	0	0	0	0	0	0	1
New.ReferenceOTU6301	D_0__Eukaryota	D_1__Opisthokonta	D_2__Holozoa	D_3__Metazoa (Animalia)	D_7__Chromadorea	D_8__Desmodorida	NA	0	0	0	0	0	0	0	0	0	0	0	0	0	0	0	0	0	0	0	0	7	0	0	0
New.ReferenceOTU6304	D_0__Eukaryota	D_1__Opisthokonta	D_2__Holozoa	D_3__Metazoa (Animalia)	D_9__Copepoda	D_10__Harpacticoida	NA	126	39	208	21	796	142	309	16	3	9	453	41	29	0	21	6	27	21	222	0	0	0	0	23
New.ReferenceOTU3358	D_0__Eukaryota	D_1__Opisthokonta	D_2__Holozoa	D_3__Metazoa (Animalia)	D_9__Eumalacostraca	D_10__Peracarida	NA	0	0	0	0	0	0	18	0	0	0	0	0	0	32	0	0	0	0	0	0	0	0	0	0
New.ReferenceOTU4195	D_0__Eukaryota	D_1__Opisthokonta	D_2__Holozoa	D_3__Metazoa (Animalia)	D_7__Chromadorea	D_8__Desmodorida	NA	0	0	0	6	0	0	0	0	0	0	0	0	0	0	0	0	0	1	0	1777	1983	1915	2709	0
New.ReferenceOTU375	D_0__Eukaryota	D_1__Opisthokonta	D_2__Holozoa	D_3__Metazoa (Animalia)	D_8__Rhabdocoela	D_9__Kalyptorhynchia	NA	0	0	0	0	0	0	3	2	0	1	1	2	0	0	0	0	0	0	1	0	0	0	0	0
New.ReferenceOTU7300	D_0__Eukaryota	D_1__Opisthokonta	D_2__Holozoa	D_3__Metazoa (Animalia)	D_9__Copepoda	D_10__Harpacticoida	D_11__Typhlamphiascus typhlops	0	0	0	0	0	0	0	2	3	0	0	0	0	0	3	1	2	0	0	0	0	0	0	0
New.ReferenceOTU7302	D_0__Eukaryota	D_1__Opisthokonta	D_2__Holozoa	D_3__Metazoa (Animalia)	D_9__Copepoda	D_10__Harpacticoida	NA	0	1	2	0	0	0	1	1	0	0	3	0	0	0	0	0	0	0	0	0	0	0	0	1
New.ReferenceOTU8652	D_0__Eukaryota	D_1__Opisthokonta	D_2__Holozoa	D_3__Metazoa (Animalia)	D_9__Copepoda	D_10__Harpacticoida	D_11__Dactylopusia pauciarticulata	0	0	1	0	0	0	0	1	0	0	0	0	0	0	0	2	0	0	0	0	0	0	0	0
New.ReferenceOTU8653	D_0__Eukaryota	D_1__Opisthokonta	D_2__Holozoa	D_3__Metazoa (Animalia)	D_7__Chromadorea	D_8__Chromadorida	NA	1	0	0	0	0	0	0	0	3	0	0	2	0	0	0	0	0	0	0	0	1	0	3	0
New.ReferenceOTU8650	D_0__Eukaryota	D_1__Opisthokonta	D_2__Holozoa	D_3__Metazoa (Animalia)	D_7__Chromadorea	D_8__Desmodorida	NA	0	0	0	0	0	0	0	0	0	0	0	0	0	0	0	0	0	0	0	2	0	0	0	0
New.ReferenceOTU8656	D_0__Eukaryota	D_1__Opisthokonta	D_2__Holozoa	D_3__Metazoa (Animalia)	D_7__Chromadorea	D_8__Monhysterida	D_9__Monhysteridae environmental sample	1	1	0	7	2	1	0	1	1	2	0	0	9	0	0	0	1	0	1	0	0	0	0	2
New.ReferenceOTU3514	D_0__Eukaryota	D_1__Opisthokonta	D_2__Holozoa	D_3__Metazoa (Animalia)	D_8__Arachnida	D_9__Acari	NA	0	1	0	0	0	0	0	0	3	0	0	0	0	0	1	2	3	0	0	0	0	0	0	0
New.ReferenceOTU3515	D_0__Eukaryota	D_1__Opisthokonta	D_2__Holozoa	D_3__Metazoa (Animalia)	D_8__Scolecida	D_9__Capitellida	D_10__Notomastus latericeus	0	0	0	0	0	0	0	1	1	0	0	0	0	0	0	0	0	0	9	0	0	0	0	0
New.ReferenceOTU3517	D_0__Eukaryota	D_1__Opisthokonta	D_2__Holozoa	D_3__Metazoa (Animalia)	D_7__Chromadorea	D_8__Monhysterida	NA	0	0	0	20	0	0	0	1	0	0	6	0	0	0	2	0	3	0	0	6236	8518	5350	5032	17
New.ReferenceOTU3840	D_0__Eukaryota	D_1__Opisthokonta	D_2__Holozoa	D_3__Metazoa (Animalia)	D_7__Gastropoda	D_8__Neritimorpha	NA	0	1	0	1	0	4	0	0	0	0	0	0	0	0	0	1	0	0	0	1	0	0	0	2
New.ReferenceOTU3849	D_0__Eukaryota	D_1__Opisthokonta	D_2__Holozoa	D_3__Metazoa (Animalia)	D_8__Palpata	D_9__Phyllodocida	NA	0	16	1	6	1	16	53	0	51	1	0	0	0	1	8	17	20	0	3	0	0	0	0	2
New.ReferenceOTU4300	D_0__Eukaryota	D_1__Opisthokonta	D_2__Holozoa	D_3__Metazoa (Animalia)	D_9__Copepoda	D_10__Harpacticoida	D_11__Dactylopusia pauciarticulata	1	0	0	1	0	44	26	3	26	0	2	0	0	0	3	29	1	0	4	0	0	0	0	2
New.ReferenceOTU4305	D_0__Eukaryota	D_1__Opisthokonta	D_2__Holozoa	D_3__Metazoa (Animalia)	D_7__Chromadorea	D_8__Monhysterida	D_9__Monhysteridae environmental sample	144	277	89	262	318	48	94	91	9	126	13	104	720	64	159	16	371	82	116	0	0	0	0	96
New.ReferenceOTU7161	D_0__Eukaryota	D_1__Opisthokonta	D_2__Holozoa	D_3__Metazoa (Animalia)	D_8__Scolecida	D_9__Opheliidae	D_10__Polyophthalmus pictus	12	1	4	0	0	1	25	1	11	2	1	0	0	0	1	1	10	1	5	0	0	0	0	0
New.ReferenceOTU8436	D_0__Eukaryota	D_1__Opisthokonta	D_2__Holozoa	D_3__Metazoa (Animalia)	D_7__Chromadorea	D_8__Desmodorida	NA	0	0	0	0	0	2	1	2	6	0	0	0	0	0	0	0	1	0	0	0	0	0	0	0
New.ReferenceOTU8437	D_0__Eukaryota	D_1__Opisthokonta	D_2__Holozoa	D_3__Metazoa (Animalia)	D_7__Chromadorea	D_8__Chromadorida	NA	1	1	0	0	0	0	1	0	0	0	0	1	0	0	0	0	0	0	0	0	0	0	0	0
New.ReferenceOTU8433	D_0__Eukaryota	D_1__Opisthokonta	D_2__Holozoa	D_3__Metazoa (Animalia)	D_7__Chromadorea	D_8__Monhysterida	D_9__Monhysteridae environmental sample	0	4	1	0	0	0	2	4	0	2	1	2	0	0	1	0	0	2	2	0	0	0	0	0
New.ReferenceOTU8430	D_0__Eukaryota	D_1__Opisthokonta	D_2__Holozoa	D_3__Metazoa (Animalia)	D_6__Gastrotricha	D_7__Chaetonotida	NA	28	24	0	0	0	1	0	7	0	0	29	0	0	0	0	0	0	0	0	0	0	0	0	0
New.ReferenceOTU8431	D_0__Eukaryota	D_1__Opisthokonta	D_2__Holozoa	D_3__Metazoa (Animalia)	D_9__Copepoda	D_10__Harpacticoida	NA	3	255	1	74	104	65	131	0	3	365	4	0	3	613	1	30	3	0	4	0	0	1	0	45
New.ReferenceOTU1754	D_0__Eukaryota	D_1__Opisthokonta	D_2__Holozoa	D_3__Metazoa (Animalia)	D_7__Chromadorea	D_8__Monhysterida	D_9__Monhysteridae environmental sample	0	2	0	1	0	0	3	4	1	0	0	1	1	0	2	1	3	0	0	0	0	0	0	0
New.ReferenceOTU9210	D_0__Eukaryota	D_1__Opisthokonta	D_2__Holozoa	D_3__Metazoa (Animalia)	D_8__Arachnida	D_9__Acari	NA	2	0	0	0	0	0	0	0	0	0	2	1	0	0	7	1	6	0	1	0	0	0	0	0
New.ReferenceOTU385	D_0__Eukaryota	D_1__Opisthokonta	D_2__Holozoa	D_3__Metazoa (Animalia)	D_8__Rhabdocoela	D_9__Kalyptorhynchia	NA	0	0	0	0	0	0	0	4	3	0	1	0	0	0	0	0	1	0	0	0	0	0	0	0
New.ReferenceOTU9217	D_0__Eukaryota	D_1__Opisthokonta	D_2__Holozoa	D_3__Metazoa (Animalia)	D_7__Chromadorea	D_8__Desmodorida	NA	0	0	0	0	0	0	0	0	0	0	0	1	0	0	0	0	1	0	0	0	1	0	0	0
New.ReferenceOTU9219	D_0__Eukaryota	D_1__Opisthokonta	D_2__Holozoa	D_3__Metazoa (Animalia)	D_9__Podocopa	D_10__Podocopida	D_11__Propontocypris pirifera	0	0	0	0	0	1	0	0	2	0	0	0	0	0	0	0	0	0	0	0	0	0	0	0
New.ReferenceOTU388	D_0__Eukaryota	D_1__Opisthokonta	D_2__Holozoa	D_3__Metazoa (Animalia)	D_8__Scolecida	D_9__Opheliidae	NA	0	0	0	0	0	0	0	0	1	0	0	0	0	0	1	0	0	0	0	0	0	0	0	0
New.ReferenceOTU5219	D_0__Eukaryota	D_1__Opisthokonta	D_2__Holozoa	D_3__Metazoa (Animalia)	D_7__Chromadorea	D_8__Desmodorida	NA	0	0	0	0	1	0	0	1	0	0	0	0	0	0	0	0	0	0	0	0	0	0	0	0
New.ReferenceOTU5218	D_0__Eukaryota	D_1__Opisthokonta	D_2__Holozoa	D_3__Metazoa (Animalia)	D_8__Arachnida	D_9__Acari	NA	1	0	1	0	1	1	2	0	2	0	0	0	1	1	0	2	2	0	0	0	0	0	0	0
New.ReferenceOTU5214	D_0__Eukaryota	D_1__Opisthokonta	D_2__Holozoa	D_3__Metazoa (Animalia)	D_7__Chromadorea	D_8__Monhysterida	D_9__Desmolaimus sp. DeLaSp2	1	0	1	1	0	0	1	2	0	0	0	2	0	0	6	0	1	0	1	0	0	0	0	0
New.ReferenceOTU5216	D_0__Eukaryota	D_1__Opisthokonta	D_2__Holozoa	D_3__Metazoa (Animalia)	D_7__Chromadorea	D_8__Monhysterida	D_9__Monhysteridae environmental sample	11	0	3	8	0	0	0	0	0	5	4	4	0	12	0	0	4	2	0	0	0	0	0	0
New.ReferenceOTU2263	D_0__Eukaryota	D_1__Opisthokonta	D_2__Holozoa	D_3__Metazoa (Animalia)	D_7__Chromadorea	D_8__Monhysterida	NA	5	0	0	7	0	11	12	4	1	0	7	2	0	0	1	5	0	0	25	0	0	0	0	1
New.ReferenceOTU560	D_0__Eukaryota	D_1__Opisthokonta	D_2__Holozoa	D_3__Metazoa (Animalia)	D_8__Arachnida	D_9__Acari	NA	0	0	0	1	0	2	0	0	0	0	0	0	0	0	2	0	4	0	0	0	0	0	0	1
New.ReferenceOTU562	D_0__Eukaryota	D_1__Opisthokonta	D_2__Holozoa	D_3__Metazoa (Animalia)	D_7__Rhabditophora	D_8__Macrostomida	NA	0	0	0	0	0	0	0	0	0	0	0	0	0	0	0	0	0	0	0	0	2	0	0	0
New.ReferenceOTU568	D_0__Eukaryota	D_1__Opisthokonta	D_2__Holozoa	D_3__Metazoa (Animalia)	D_8__Arachnida	D_9__Acari	NA	0	0	0	0	0	1	3	1	1	0	0	0	0	0	0	0	1	0	0	0	0	0	0	0
New.ReferenceOTU2267	D_0__Eukaryota	D_1__Opisthokonta	D_2__Holozoa	D_3__Metazoa (Animalia)	D_7__Chromadorea	D_8__Chromadorida	NA	43	0	0	0	0	0	0	0	0	0	0	0	0	0	2	0	11	0	0	0	0	0	0	0
New.ReferenceOTU341	D_0__Eukaryota	D_1__Opisthokonta	D_2__Holozoa	D_3__Metazoa (Animalia)	D_7__Chromadorea	D_8__Rhabditida	NA	0	0	0	0	0	0	0	0	0	0	211	0	0	0	177	0	259	0	21	0	0	0	0	0
New.ReferenceOTU9106	D_0__Eukaryota	D_1__Opisthokonta	D_2__Holozoa	D_3__Metazoa (Animalia)	D_7__Chromadorea	D_8__Monhysterida	NA	3	1	0	0	0	0	2	4	7	0	1	6	0	0	1	1	1	0	2	0	0	0	0	0
New.ReferenceOTU7104	D_0__Eukaryota	D_1__Opisthokonta	D_2__Holozoa	D_3__Metazoa (Animalia)	D_9__Podocopa	D_10__Podocopida	NA	0	0	2	8	0	0	2	1	3	0	0	0	7	3	5	0	14	0	11	0	0	0	0	6
New.ReferenceOTU1752	D_0__Eukaryota	D_1__Opisthokonta	D_2__Holozoa	D_3__Metazoa (Animalia)	D_9__Copepoda	D_10__Harpacticoida	NA	0	0	0	0	1	0	1	1	0	1	0	0	0	0	0	0	0	0	0	0	0	0	0	2
New.ReferenceOTU2078	D_0__Eukaryota	D_1__Opisthokonta	D_2__Holozoa	D_3__Metazoa (Animalia)	D_7__Chromadorea	D_8__Monhysterida	Ambiguous_taxa	0	0	0	2	1	0	1	0	0	0	4	0	1	0	0	0	0	0	2	0	0	0	0	0
New.ReferenceOTU2079	D_0__Eukaryota	D_1__Opisthokonta	D_2__Holozoa	D_3__Metazoa (Animalia)	D_7__Chromadorea	D_8__Monhysterida	D_9__Monhysteridae environmental sample	1	0	0	0	0	0	1	0	1	0	0	0	0	0	0	0	1	0	0	0	0	0	0	0
New.ReferenceOTU2071	D_0__Eukaryota	D_1__Opisthokonta	D_2__Holozoa	D_3__Metazoa (Animalia)	D_9__Copepoda	D_10__Harpacticoida	D_11__Copepoda environmental sample	0	1	0	9	4	20	131	25	90	2	16	2	3	0	28	27	43	0	0	0	0	0	0	11
New.ReferenceOTU2075	D_0__Eukaryota	D_1__Opisthokonta	D_2__Holozoa	D_3__Metazoa (Animalia)	D_7__Chromadorea	D_8__Monhysterida	NA	0	0	0	0	0	0	0	0	0	0	0	0	0	0	0	0	0	0	0	45	0	0	0	0
New.ReferenceOTU2076	D_0__Eukaryota	D_1__Opisthokonta	D_2__Holozoa	D_3__Metazoa (Animalia)	D_8__Arachnida	D_9__Acari	NA	0	0	0	3	0	1	5	0	10	0	0	1	0	0	5	1	7	0	0	0	0	0	0	0
New.ReferenceOTU6790	D_0__Eukaryota	D_1__Opisthokonta	D_2__Holozoa	D_3__Metazoa (Animalia)	D_8__Enoplia	D_9__Enoplida	D_10__Halalaimus sp. BCA25	0	0	0	0	0	0	0	0	2	1	0	3	0	0	0	1	1	0	4	0	0	0	0	0
New.ReferenceOTU6821	D_0__Eukaryota	D_1__Opisthokonta	D_2__Holozoa	D_3__Metazoa (Animalia)	D_8__Palpata	D_9__Phyllodocida	NA	0	2	0	0	0	0	0	0	0	0	0	0	0	0	0	0	0	0	0	0	0	0	0	0
New.ReferenceOTU6792	D_0__Eukaryota	D_1__Opisthokonta	D_2__Holozoa	D_3__Metazoa (Animalia)	D_9__Podocopa	D_10__Podocopida	D_11__Paradoxostoma setoense	0	1	0	0	0	0	0	0	0	0	0	1	0	0	1	0	0	0	0	0	0	0	0	0
New.ReferenceOTU6795	D_0__Eukaryota	D_1__Opisthokonta	D_2__Holozoa	D_3__Metazoa (Animalia)	D_7__Chromadorea	D_8__Monhysterida	NA	558	8	30	16	0	0	54	250	16	14	0	173	1	20	77	26	139	17	458	45	34	32	318	4
New.ReferenceOTU6799	D_0__Eukaryota	D_1__Opisthokonta	D_2__Holozoa	D_3__Metazoa (Animalia)	D_9__Podocopa	D_10__Podocopida	NA	0	0	0	0	0	4	0	0	0	0	0	0	1	0	0	0	1	0	0	0	0	0	0	0
New.ReferenceOTU6828	D_0__Eukaryota	D_1__Opisthokonta	D_2__Holozoa	D_3__Metazoa (Animalia)	D_7__Chromadorea	D_8__Desmodorida	D_9__Paradraconema sp. HSR-2009	0	0	0	2	1	0	3	0	0	0	0	0	0	0	2	2	2	0	5	0	0	0	0	2
New.ReferenceOTU6179	D_0__Eukaryota	D_1__Opisthokonta	D_2__Holozoa	D_3__Metazoa (Animalia)	D_9__Copepoda	D_10__Harpacticoida	NA	0	0	0	0	0	0	1	1	0	0	2	0	0	0	0	0	0	0	0	0	0	0	0	0
New.ReferenceOTU3672	D_0__Eukaryota	D_1__Opisthokonta	D_2__Holozoa	D_3__Metazoa (Animalia)	D_7__Chromadorea	D_8__Desmodorida	D_9__Desmodora communis	13	5	4	27	0	7	7	3	20	3	0	0	14	0	0	0	2	6	30	0	3	1	4	21
New.ReferenceOTU3674	D_0__Eukaryota	D_1__Opisthokonta	D_2__Holozoa	D_3__Metazoa (Animalia)	D_7__Chromadorea	D_8__Monhysterida	NA	3	0	0	1	0	9	6	1	3	1	0	7	0	0	3	0	7	0	0	0	0	0	0	2
New.ReferenceOTU6173	D_0__Eukaryota	D_1__Opisthokonta	D_2__Holozoa	D_3__Metazoa (Animalia)	D_8__Palpata	D_9__Phyllodocida	NA	0	0	0	0	0	0	2	0	2	0	0	0	0	0	0	0	0	0	0	0	0	0	0	0
New.ReferenceOTU3676	D_0__Eukaryota	D_1__Opisthokonta	D_2__Holozoa	D_3__Metazoa (Animalia)	D_7__Chromadorea	D_8__Monhysterida	D_9__Monhysteridae environmental sample	0	0	0	0	0	0	1	0	0	0	0	0	0	0	0	0	1	0	0	0	0	0	0	0
New.ReferenceOTU1516	D_0__Eukaryota	D_1__Opisthokonta	D_2__Holozoa	D_3__Metazoa (Animalia)	D_9__Copepoda	D_10__Harpacticoida	NA	5	0	12	4	4	0	2	5	3	6	5	9	0	8	0	2	1	0	4	0	0	0	0	7
New.ReferenceOTU8586	D_0__Eukaryota	D_1__Opisthokonta	D_2__Holozoa	D_3__Metazoa (Animalia)	D_7__Chromadorea	D_8__Monhysterida	D_9__Monhysteridae environmental sample	100	65	13	116	84	8	14	26	18	70	15	168	150	85	44	4	48	158	101	0	0	0	4	27
New.ReferenceOTU1517	D_0__Eukaryota	D_1__Opisthokonta	D_2__Holozoa	D_3__Metazoa (Animalia)	D_9__Copepoda	D_10__Harpacticoida	NA	0	0	0	6	0	27	0	0	20	0	0	0	0	0	1	0	0	0	5	0	0	0	1	9
New.ReferenceOTU3272	D_0__Eukaryota	D_1__Opisthokonta	D_2__Holozoa	D_3__Metazoa (Animalia)	D_9__Copepoda	D_10__Harpacticoida	D_11__Typhlamphiascus typhlops	0	0	4	1	0	1	1	2	0	0	0	0	0	0	0	0	0	0	0	0	0	0	0	0
New.ReferenceOTU498	D_0__Eukaryota	D_1__Opisthokonta	D_2__Holozoa	D_3__Metazoa (Animalia)	D_7__Chromadorea	D_8__Araeolaimida	D_9__Camacolaimus sp. CamaSp1	0	0	0	0	0	0	2	0	0	0	0	0	0	0	0	0	0	0	0	0	0	0	0	0
New.ReferenceOTU713	D_0__Eukaryota	D_1__Opisthokonta	D_2__Holozoa	D_3__Metazoa (Animalia)	D_8__Palpata	D_9__Sabellida	D_10__Semivermilia elliptica	1	132	0	53	0	1	58	0	1	0	0	0	11	11	115	6	178	0	499	0	0	0	0	64
New.ReferenceOTU710	D_0__Eukaryota	D_1__Opisthokonta	D_2__Holozoa	D_3__Metazoa (Animalia)	D_9__Copepoda	D_10__Harpacticoida	D_11__Ameira scotti	0	0	3	0	0	0	0	0	0	0	0	0	0	0	0	0	0	0	0	0	0	0	0	0
New.ReferenceOTU711	D_0__Eukaryota	D_1__Opisthokonta	D_2__Holozoa	D_3__Metazoa (Animalia)	D_9__Copepoda	D_10__Harpacticoida	NA	0	0	0	0	0	0	0	0	0	0	2	0	0	0	1	0	8	0	0	0	0	0	0	0
New.ReferenceOTU717	D_0__Eukaryota	D_1__Opisthokonta	D_2__Holozoa	D_3__Metazoa (Animalia)	D_9__Copepoda	D_10__Harpacticoida	D_11__Typhlamphiascus typhlops	0	0	1	0	0	0	0	0	6	0	0	0	0	0	0	0	2	0	0	0	0	0	0	0
New.ReferenceOTU1288	D_0__Eukaryota	D_1__Opisthokonta	D_2__Holozoa	D_3__Metazoa (Animalia)	D_9__Copepoda	D_10__Harpacticoida	NA	0	0	0	2	0	0	0	0	0	0	0	0	0	1	0	0	5	0	0	0	0	0	0	1
New.ReferenceOTU8354	D_0__Eukaryota	D_1__Opisthokonta	D_2__Holozoa	D_3__Metazoa (Animalia)	D_9__Copepoda	D_10__Harpacticoida	NA	0	0	35	0	0	0	0	96	3	0	113	386	0	73	0	1	0	0	0	0	0	0	0	0
New.ReferenceOTU3190	D_0__Eukaryota	D_1__Opisthokonta	D_2__Holozoa	D_3__Metazoa (Animalia)	D_8__Arachnida	D_9__Acari	NA	1	0	0	0	0	1	3	0	1	0	0	0	0	0	0	0	1	0	0	0	0	0	0	0
New.ReferenceOTU1510	D_0__Eukaryota	D_1__Opisthokonta	D_2__Holozoa	D_3__Metazoa (Animalia)	D_8__Palpata	D_9__Phyllodocida	NA	0	0	0	0	0	0	3	5	4	0	2	1	0	0	0	0	0	0	0	0	0	0	0	0
New.ReferenceOTU8322	D_0__Eukaryota	D_1__Opisthokonta	D_2__Holozoa	D_3__Metazoa (Animalia)	D_8__Arachnida	D_9__Acari	NA	1	0	0	1	0	1	1	0	1	0	0	0	0	0	1	0	2	0	1	0	0	0	0	2
New.ReferenceOTU5916	D_0__Eukaryota	D_1__Opisthokonta	D_2__Holozoa	D_3__Metazoa (Animalia)	D_7__Chromadorea	D_8__Monhysterida	NA	18	0	1	2	3	0	1	5	1	0	0	1	0	0	5	0	8	0	18	0	0	0	0	0
New.ReferenceOTU5917	D_0__Eukaryota	D_1__Opisthokonta	D_2__Holozoa	D_3__Metazoa (Animalia)	D_7__Chromadorea	D_8__Araeolaimida	NA	4	37	20	10	23	3	2	2	4	1	1	13	11	32	0	0	2	0	3	0	0	0	0	5
New.ReferenceOTU5915	D_0__Eukaryota	D_1__Opisthokonta	D_2__Holozoa	D_3__Metazoa (Animalia)	D_7__Chromadorea	D_8__Monhysterida	Ambiguous_taxa	632	0	869	41	4	4	11	26	0	0	0	1770	0	51	0	0	0	83	0	0	0	0	0	23
New.ReferenceOTU5910	D_0__Eukaryota	D_1__Opisthokonta	D_2__Holozoa	D_3__Metazoa (Animalia)	D_9__Copepoda	D_10__Harpacticoida	D_11__Dactylopusia pauciarticulata	0	0	0	0	0	0	0	0	0	0	0	0	0	0	0	1	0	0	1	0	0	0	0	0
New.ReferenceOTU5918	D_0__Eukaryota	D_1__Opisthokonta	D_2__Holozoa	D_3__Metazoa (Animalia)	D_9__Podocopa	D_10__Podocopida	NA	0	10	0	0	0	0	0	0	0	0	0	0	0	0	0	14	0	0	0	0	0	0	0	0
New.ReferenceOTU5919	D_0__Eukaryota	D_1__Opisthokonta	D_2__Holozoa	D_3__Metazoa (Animalia)	D_9__Copepoda	D_10__Harpacticoida	NA	0	0	1	2	0	23	26	15	50	3	6	1	0	2	4	11	6	0	0	0	0	4	0	2
New.ReferenceOTU4533	D_0__Eukaryota	D_1__Opisthokonta	D_2__Holozoa	D_3__Metazoa (Animalia)	D_7__Chromadorea	D_8__Monhysterida	Ambiguous_taxa	0	0	0	0	0	0	0	0	3	0	0	0	0	0	0	0	0	0	0	0	0	0	0	0
New.ReferenceOTU4531	D_0__Eukaryota	D_1__Opisthokonta	D_2__Holozoa	D_3__Metazoa (Animalia)	D_8__Enoplia	D_9__Enoplida	D_10__Halalaimus sp. BCA25	54	0	5	2	11	2	2	20	4	0	0	18	23	5	32	1	67	0	20	0	0	0	0	0
New.ReferenceOTU4536	D_0__Eukaryota	D_1__Opisthokonta	D_2__Holozoa	D_3__Metazoa (Animalia)	D_9__Copepoda	D_10__Harpacticoida	NA	0	0	0	0	0	0	0	0	1	0	0	3	0	0	0	2	0	0	0	0	0	0	0	1
New.ReferenceOTU8106	D_0__Eukaryota	D_1__Opisthokonta	D_2__Holozoa	D_3__Metazoa (Animalia)	D_9__Copepoda	D_10__Poecilostomatoida	NA	0	0	0	0	0	0	0	0	0	0	0	0	0	0	0	0	0	0	0	59	0	0	0	0
New.ReferenceOTU8107	D_0__Eukaryota	D_1__Opisthokonta	D_2__Holozoa	D_3__Metazoa (Animalia)	D_8__Scolecida	D_9__Opheliidae	NA	0	0	0	1	0	3	16	1	11	0	1	0	0	0	0	3	0	0	1	0	0	0	0	1
New.ReferenceOTU9004	D_0__Eukaryota	D_1__Opisthokonta	D_2__Holozoa	D_3__Metazoa (Animalia)	D_9__Podocopa	D_10__Podocopida	NA	0	0	0	0	0	0	0	0	0	0	12	0	0	0	0	0	0	0	0	0	0	0	0	0
New.ReferenceOTU2241	D_0__Eukaryota	D_1__Opisthokonta	D_2__Holozoa	D_3__Metazoa (Animalia)	D_9__Copepoda	D_10__Harpacticoida	NA	1	0	8	0	0	0	5	14	1	4	5	4	0	1	0	1	0	0	0	0	0	0	0	0
New.ReferenceOTU9001	D_0__Eukaryota	D_1__Opisthokonta	D_2__Holozoa	D_3__Metazoa (Animalia)	D_8__Scolecida	D_9__Opheliidae	NA	5	1	0	0	0	1	5	0	8	0	0	1	0	0	3	0	7	0	0	0	0	0	0	0
New.ReferenceOTU8451	D_0__Eukaryota	D_1__Opisthokonta	D_2__Holozoa	D_3__Metazoa (Animalia)	D_7__Chromadorea	D_8__Desmodorida	NA	0	0	0	0	0	0	0	0	0	0	0	0	0	0	1	0	1	0	0	0	0	0	0	0
New.ReferenceOTU3741	D_0__Eukaryota	D_1__Opisthokonta	D_2__Holozoa	D_3__Metazoa (Animalia)	D_9__Copepoda	D_10__Harpacticoida	D_11__Typhlamphiascus typhlops	0	1	7	2	0	0	1	0	4	0	0	0	0	0	3	0	7	0	1	0	0	0	0	2
New.ReferenceOTU3195	D_0__Eukaryota	D_1__Opisthokonta	D_2__Holozoa	D_3__Metazoa (Animalia)	D_9__Copepoda	D_10__Harpacticoida	NA	0	0	0	1	0	1	32	2	0	0	0	0	20	72	0	0	0	0	0	0	0	0	0	0
New.ReferenceOTU2737	D_0__Eukaryota	D_1__Opisthokonta	D_2__Holozoa	D_3__Metazoa (Animalia)	D_9__Myodocopa	D_10__Myodocopida	D_11__Rutiderma apex	0	0	0	1	0	0	0	0	0	0	0	0	0	0	0	0	0	0	0	0	0	0	0	1
New.ReferenceOTU3740	D_0__Eukaryota	D_1__Opisthokonta	D_2__Holozoa	D_3__Metazoa (Animalia)	D_8__Rhabdocoela	D_9__Kalyptorhynchia	Ambiguous_taxa	0	0	0	3	5	13	16	257	0	12	57	91	0	0	1	0	2	329	0	0	0	0	0	3
New.ReferenceOTU6336	D_0__Eukaryota	D_1__Opisthokonta	D_2__Holozoa	D_3__Metazoa (Animalia)	D_7__Chromadorea	D_8__Monhysterida	Ambiguous_taxa	0	0	27	0	0	1	1	0	0	2	0	1	0	0	1	0	0	0	1	0	0	0	0	0
New.ReferenceOTU972	D_0__Eukaryota	D_1__Opisthokonta	D_2__Holozoa	D_3__Metazoa (Animalia)	D_6__Echinodermata	D_7__Ophiuroidea	D_8__Ophiocoma echinata	0	0	1	0	0	0	0	0	1	0	0	0	0	0	0	0	0	0	0	0	0	0	0	0
New.ReferenceOTU978	D_0__Eukaryota	D_1__Opisthokonta	D_2__Holozoa	D_3__Metazoa (Animalia)	D_8__Scolecida	D_9__Opheliidae	NA	0	0	0	0	0	0	1	0	2	0	0	0	0	0	0	0	0	0	0	0	0	0	0	0
[truncated: 7,036 more rows]
