# Supplementary material for: Above-below surface interactions mediate effects of seagrass disturbance on meiobenthic diversity, nematode and polychaete trophic structure
Source: Commun Biol. 2019 Oct 4;2:362. doi: 10.1038/s42003-019-0610-4 (PMC6778119; doi:10.1038/s42003-019-0610-4)
Supplement: Supplementary file 4 — Supplementary Data 2 [file 42003_2019_610_MOESM4_ESM.xlsx]

## Sheet: tax_tanzdiv.biom.metaz.3.nemato
	Domain	Kingdom	Phylum	Genus	Feeding Type
New.CleanUp.ReferenceOTU24859	Eukaryota	Metazoa	Nematoda	Nudora	Epistrate feeders
New.ReferenceOTU9067	Eukaryota	Metazoa	Nematoda	Nudora	Epistrate feeders
AY854222.1.1405	Eukaryota	Metazoa	Nematoda	Nudora	Epistrate feeders
New.ReferenceOTU4891	Eukaryota	Metazoa	Nematoda	Nudora	Epistrate feeders
New.CleanUp.ReferenceOTU13109	Eukaryota	Metazoa	Nematoda	Nudora	Epistrate feeders
New.CleanUp.ReferenceOTU28980	Eukaryota	Metazoa	Nematoda	Nudora	Epistrate feeders
New.CleanUp.ReferenceOTU27536	Eukaryota	Metazoa	Nematoda	Nudora	Epistrate feeders
New.CleanUp.ReferenceOTU8443	Eukaryota	Metazoa	Nematoda	Halalaimus	Selective deposit feeders
New.ReferenceOTU5741	Eukaryota	Metazoa	Nematoda	Halalaimus	Selective deposit feeders
New.CleanUp.ReferenceOTU12550	Eukaryota	Metazoa	Nematoda	Halalaimus	Selective deposit feeders
New.ReferenceOTU754	Eukaryota	Metazoa	Nematoda	Halalaimus	Selective deposit feeders
New.CleanUp.ReferenceOTU14894	Eukaryota	Metazoa	Nematoda	Halalaimus	Selective deposit feeders
New.ReferenceOTU8869	Eukaryota	Metazoa	Nematoda	Halalaimus	Selective deposit feeders
New.CleanUp.ReferenceOTU11316	Eukaryota	Metazoa	Nematoda	Halalaimus	Selective deposit feeders
New.ReferenceOTU2473	Eukaryota	Metazoa	Nematoda	Halalaimus	Selective deposit feeders
HM564420.1.1588	Eukaryota	Metazoa	Nematoda	Halalaimus	Selective deposit feeders
New.ReferenceOTU3410	Eukaryota	Metazoa	Nematoda	Halalaimus	Selective deposit feeders
HM564454.1.1595	Eukaryota	Metazoa	Nematoda	Halalaimus	Selective deposit feeders
New.ReferenceOTU1141	Eukaryota	Metazoa	Nematoda	Halalaimus	Selective deposit feeders
HM564603.1.1577	Eukaryota	Metazoa	Nematoda	Halalaimus	Selective deposit feeders
New.ReferenceOTU6606	Eukaryota	Metazoa	Nematoda	Halalaimus	Selective deposit feeders
New.ReferenceOTU5556	Eukaryota	Metazoa	Nematoda	Halalaimus	Selective deposit feeders
New.CleanUp.ReferenceOTU19103	Eukaryota	Metazoa	Nematoda	Halalaimus	Selective deposit feeders
New.CleanUp.ReferenceOTU14228	Eukaryota	Metazoa	Nematoda	Halalaimus	Selective deposit feeders
New.CleanUp.ReferenceOTU15893	Eukaryota	Metazoa	Nematoda	Halalaimus	Selective deposit feeders
New.CleanUp.ReferenceOTU15879	Eukaryota	Metazoa	Nematoda	Halalaimus	Selective deposit feeders
New.CleanUp.ReferenceOTU27593	Eukaryota	Metazoa	Nematoda	Halalaimus	Selective deposit feeders
New.ReferenceOTU5007	Eukaryota	Metazoa	Nematoda	Halalaimus	Selective deposit feeders
New.CleanUp.ReferenceOTU18395	Eukaryota	Metazoa	Nematoda	Halalaimus	Selective deposit feeders
New.CleanUp.ReferenceOTU18620	Eukaryota	Metazoa	Nematoda	Halalaimus	Selective deposit feeders
New.CleanUp.ReferenceOTU25880	Eukaryota	Metazoa	Nematoda	Halalaimus	Selective deposit feeders
New.ReferenceOTU1569	Eukaryota	Metazoa	Nematoda	Halalaimus	Selective deposit feeders
New.CleanUp.ReferenceOTU4175	Eukaryota	Metazoa	Nematoda	Halalaimus	Selective deposit feeders
New.CleanUp.ReferenceOTU4889	Eukaryota	Metazoa	Nematoda	Halalaimus	Selective deposit feeders
New.ReferenceOTU4531	Eukaryota	Metazoa	Nematoda	Halalaimus	Selective deposit feeders
New.ReferenceOTU4508	Eukaryota	Metazoa	Nematoda	Halalaimus	Selective deposit feeders
New.ReferenceOTU5474	Eukaryota	Metazoa	Nematoda	Halalaimus	Selective deposit feeders
New.ReferenceOTU5163	Eukaryota	Metazoa	Nematoda	Halalaimus	Selective deposit feeders
New.ReferenceOTU6790	Eukaryota	Metazoa	Nematoda	Halalaimus	Selective deposit feeders
New.CleanUp.ReferenceOTU8027	Eukaryota	Metazoa	Nematoda	Halalaimus	Selective deposit feeders
New.CleanUp.ReferenceOTU3475	Eukaryota	Metazoa	Nematoda	Halalaimus	Selective deposit feeders
New.ReferenceOTU5186	Eukaryota	Metazoa	Nematoda	Halalaimus	Selective deposit feeders
HM564490.1.1620	Eukaryota	Metazoa	Nematoda	Halalaimus	Selective deposit feeders
New.ReferenceOTU4898	Eukaryota	Metazoa	Nematoda	Halalaimus	Selective deposit feeders
New.ReferenceOTU5937	Eukaryota	Metazoa	Nematoda	Halalaimus	Selective deposit feeders
New.CleanUp.ReferenceOTU20364	Eukaryota	Metazoa	Nematoda	Halalaimus	Selective deposit feeders
New.CleanUp.ReferenceOTU27075	Eukaryota	Metazoa	Nematoda	Halalaimus	Selective deposit feeders
New.ReferenceOTU8415	Eukaryota	Metazoa	Nematoda	Halalaimus	Selective deposit feeders
New.ReferenceOTU1462	Eukaryota	Metazoa	Nematoda	Halalaimus	Selective deposit feeders
New.CleanUp.ReferenceOTU21666	Eukaryota	Metazoa	Nematoda	Halalaimus	Selective deposit feeders
New.CleanUp.ReferenceOTU17306	Eukaryota	Metazoa	Nematoda	Halalaimus	Selective deposit feeders
New.ReferenceOTU9121	Eukaryota	Metazoa	Nematoda	Halalaimus	Selective deposit feeders
New.CleanUp.ReferenceOTU29356	Eukaryota	Metazoa	Nematoda	Halalaimus	Selective deposit feeders
New.ReferenceOTU5944	Eukaryota	Metazoa	Nematoda	Halalaimus	Selective deposit feeders
New.ReferenceOTU931	Eukaryota	Metazoa	Nematoda	Halalaimus	Selective deposit feeders
New.CleanUp.ReferenceOTU4829	Eukaryota	Metazoa	Nematoda	Halalaimus	Selective deposit feeders
New.ReferenceOTU3160	Eukaryota	Metazoa	Nematoda	Halalaimus	Selective deposit feeders
New.ReferenceOTU3900	Eukaryota	Metazoa	Nematoda	Halalaimus	Selective deposit feeders
New.ReferenceOTU3465	Eukaryota	Metazoa	Nematoda	Cylindrolaimus	Selective deposit feeders
New.ReferenceOTU2349	Eukaryota	Metazoa	Nematoda	Odontophora	Selective deposit feeders
New.CleanUp.ReferenceOTU8652	Eukaryota	Metazoa	Nematoda	Odontophora	Selective deposit feeders
New.ReferenceOTU1583	Eukaryota	Metazoa	Nematoda	Axonolaimus	Nonselective deposit feeders
New.ReferenceOTU9202	Eukaryota	Metazoa	Nematoda	Axonolaimus	Nonselective deposit feeders
New.ReferenceOTU940	Eukaryota	Metazoa	Nematoda	Axonolaimus	Nonselective deposit feeders
New.ReferenceOTU2694	Eukaryota	Metazoa	Nematoda	Axonolaimus	Nonselective deposit feeders
New.CleanUp.ReferenceOTU15624	Eukaryota	Metazoa	Nematoda	Axonolaimus	Nonselective deposit feeders
New.CleanUp.ReferenceOTU25477	Eukaryota	Metazoa	Nematoda	Axonolaimus	Nonselective deposit feeders
New.CleanUp.ReferenceOTU8716	Eukaryota	Metazoa	Nematoda	Axonolaimus	Nonselective deposit feeders
New.CleanUp.ReferenceOTU26241	Eukaryota	Metazoa	Nematoda	Axonolaimus	Nonselective deposit feeders
New.CleanUp.ReferenceOTU8905	Eukaryota	Metazoa	Nematoda	Axonolaimus	Nonselective deposit feeders
New.ReferenceOTU5340	Eukaryota	Metazoa	Nematoda	Axonolaimus	Nonselective deposit feeders
New.ReferenceOTU5979	Eukaryota	Metazoa	Nematoda	Axonolaimus	Nonselective deposit feeders
New.CleanUp.ReferenceOTU12571	Eukaryota	Metazoa	Nematoda	Axonolaimus	Nonselective deposit feeders
New.CleanUp.ReferenceOTU28705	Eukaryota	Metazoa	Nematoda	Axonolaimus	Nonselective deposit feeders
New.ReferenceOTU323	Eukaryota	Metazoa	Nematoda	Axonolaimus	Nonselective deposit feeders
New.ReferenceOTU7184	Eukaryota	Metazoa	Nematoda	Axonolaimus	Nonselective deposit feeders
New.ReferenceOTU6123	Eukaryota	Metazoa	Nematoda	Axonolaimus	Nonselective deposit feeders
New.CleanUp.ReferenceOTU24162	Eukaryota	Metazoa	Nematoda	Axonolaimus	Nonselective deposit feeders
New.ReferenceOTU9397	Eukaryota	Metazoa	Nematoda	Axonolaimus	Nonselective deposit feeders
New.ReferenceOTU2901	Eukaryota	Metazoa	Nematoda	Desmoscolex	Selective deposit feeders
New.ReferenceOTU3315	Eukaryota	Metazoa	Nematoda	Desmoscolex	Selective deposit feeders
New.CleanUp.ReferenceOTU13960	Eukaryota	Metazoa	Nematoda	Desmoscolex	Selective deposit feeders
New.ReferenceOTU853	Eukaryota	Metazoa	Nematoda	Desmoscolex	Selective deposit feeders
New.ReferenceOTU3121	Eukaryota	Metazoa	Nematoda	Desmoscolex	Selective deposit feeders
New.CleanUp.ReferenceOTU29339	Eukaryota	Metazoa	Nematoda	Desmoscolex	Selective deposit feeders
New.ReferenceOTU2641	Eukaryota	Metazoa	Nematoda	Desmoscolex	Selective deposit feeders
New.ReferenceOTU6959	Eukaryota	Metazoa	Nematoda	Desmoscolex	Selective deposit feeders
New.CleanUp.ReferenceOTU25444	Eukaryota	Metazoa	Nematoda	Desmoscolex	Selective deposit feeders
New.CleanUp.ReferenceOTU19641	Eukaryota	Metazoa	Nematoda	Desmoscolex	Selective deposit feeders
New.CleanUp.ReferenceOTU27468	Eukaryota	Metazoa	Nematoda	Desmoscolex	Selective deposit feeders
New.ReferenceOTU93	Eukaryota	Metazoa	Nematoda	Desmoscolex	Selective deposit feeders
New.CleanUp.ReferenceOTU4433	Eukaryota	Metazoa	Nematoda	Desmoscolex	Selective deposit feeders
New.CleanUp.ReferenceOTU17384	Eukaryota	Metazoa	Nematoda	Desmoscolex	Selective deposit feeders
New.ReferenceOTU3106	Eukaryota	Metazoa	Nematoda	Desmoscolex	Selective deposit feeders
New.CleanUp.ReferenceOTU24634	Eukaryota	Metazoa	Nematoda	Desmoscolex	Selective deposit feeders
New.ReferenceOTU3393	Eukaryota	Metazoa	Nematoda	Desmoscolex	Selective deposit feeders
New.CleanUp.ReferenceOTU18544	Eukaryota	Metazoa	Nematoda	Desmoscolex	Selective deposit feeders
New.ReferenceOTU2631	Eukaryota	Metazoa	Nematoda	Desmoscolex	Selective deposit feeders
New.ReferenceOTU6200	Eukaryota	Metazoa	Nematoda	Desmoscolex	Selective deposit feeders
New.CleanUp.ReferenceOTU6587	Eukaryota	Metazoa	Nematoda	Desmoscolex	Selective deposit feeders
New.ReferenceOTU1005	Eukaryota	Metazoa	Nematoda	Desmoscolex	Selective deposit feeders
New.ReferenceOTU3302	Eukaryota	Metazoa	Nematoda	Desmoscolex	Selective deposit feeders
New.ReferenceOTU2114	Eukaryota	Metazoa	Nematoda	Desmoscolex	Selective deposit feeders
New.ReferenceOTU736	Eukaryota	Metazoa	Nematoda	Desmoscolex	Selective deposit feeders
New.ReferenceOTU7313	Eukaryota	Metazoa	Nematoda	Desmoscolex	Selective deposit feeders
New.ReferenceOTU9141	Eukaryota	Metazoa	Nematoda	Desmoscolex	Selective deposit feeders
JN815322.1.1691	Eukaryota	Metazoa	Nematoda	Desmoscolex	Selective deposit feeders
New.ReferenceOTU2259	Eukaryota	Metazoa	Nematoda	Desmoscolex	Selective deposit feeders
New.ReferenceOTU8179	Eukaryota	Metazoa	Nematoda	Desmoscolex	Selective deposit feeders
New.CleanUp.ReferenceOTU16724	Eukaryota	Metazoa	Nematoda	Desmolaimus	Nonselective deposit feeders
New.CleanUp.ReferenceOTU3393	Eukaryota	Metazoa	Nematoda	Molgolaimus	Selective deposit feeders
New.CleanUp.ReferenceOTU16827	Eukaryota	Metazoa	Nematoda	Molgolaimus	Selective deposit feeders
New.CleanUp.ReferenceOTU18249	Eukaryota	Metazoa	Nematoda	Molgolaimus	Selective deposit feeders
New.ReferenceOTU7061	Eukaryota	Metazoa	Nematoda	Molgolaimus	Selective deposit feeders
New.ReferenceOTU7996	Eukaryota	Metazoa	Nematoda	Molgolaimus	Selective deposit feeders
New.CleanUp.ReferenceOTU13800	Eukaryota	Metazoa	Nematoda	Molgolaimus	Selective deposit feeders
New.CleanUp.ReferenceOTU25695	Eukaryota	Metazoa	Nematoda	Molgolaimus	Selective deposit feeders
New.ReferenceOTU6018	Eukaryota	Metazoa	Nematoda	Molgolaimus	Selective deposit feeders
New.CleanUp.ReferenceOTU6768	Eukaryota	Metazoa	Nematoda	Molgolaimus	Selective deposit feeders
New.ReferenceOTU4039	Eukaryota	Metazoa	Nematoda	Molgolaimus	Selective deposit feeders
New.CleanUp.ReferenceOTU26262	Eukaryota	Metazoa	Nematoda	Molgolaimus	Selective deposit feeders
New.CleanUp.ReferenceOTU26270	Eukaryota	Metazoa	Nematoda	Molgolaimus	Selective deposit feeders
New.ReferenceOTU6255	Eukaryota	Metazoa	Nematoda	Molgolaimus	Selective deposit feeders
New.ReferenceOTU3486	Eukaryota	Metazoa	Nematoda	Molgolaimus	Selective deposit feeders
New.CleanUp.ReferenceOTU3960	Eukaryota	Metazoa	Nematoda	Molgolaimus	Selective deposit feeders
New.ReferenceOTU3700	Eukaryota	Metazoa	Nematoda	Molgolaimus	Selective deposit feeders
New.ReferenceOTU8552	Eukaryota	Metazoa	Nematoda	Molgolaimus	Selective deposit feeders
New.ReferenceOTU9181	Eukaryota	Metazoa	Nematoda	Molgolaimus	Selective deposit feeders
New.CleanUp.ReferenceOTU12073	Eukaryota	Metazoa	Nematoda	Molgolaimus	Selective deposit feeders
New.CleanUp.ReferenceOTU21028	Eukaryota	Metazoa	Nematoda	Molgolaimus	Selective deposit feeders
New.ReferenceOTU5239	Eukaryota	Metazoa	Nematoda	Molgolaimus	Selective deposit feeders
New.CleanUp.ReferenceOTU4078	Eukaryota	Metazoa	Nematoda	Molgolaimus	Selective deposit feeders
New.CleanUp.ReferenceOTU4392	Eukaryota	Metazoa	Nematoda	Molgolaimus	Selective deposit feeders
New.ReferenceOTU8916	Eukaryota	Metazoa	Nematoda	Molgolaimus	Selective deposit feeders
New.ReferenceOTU6160	Eukaryota	Metazoa	Nematoda	Molgolaimus	Selective deposit feeders
New.ReferenceOTU3576	Eukaryota	Metazoa	Nematoda	Molgolaimus	Selective deposit feeders
New.CleanUp.ReferenceOTU2807	Eukaryota	Metazoa	Nematoda	Molgolaimus	Selective deposit feeders
New.CleanUp.ReferenceOTU29731	Eukaryota	Metazoa	Nematoda	Molgolaimus	Selective deposit feeders
New.CleanUp.ReferenceOTU24864	Eukaryota	Metazoa	Nematoda	Molgolaimus	Selective deposit feeders
New.ReferenceOTU9351	Eukaryota	Metazoa	Nematoda	Molgolaimus	Selective deposit feeders
New.ReferenceOTU2773	Eukaryota	Metazoa	Nematoda	Molgolaimus	Selective deposit feeders
New.CleanUp.ReferenceOTU1954	Eukaryota	Metazoa	Nematoda	Molgolaimus	Selective deposit feeders
New.ReferenceOTU8064	Eukaryota	Metazoa	Nematoda	Molgolaimus	Selective deposit feeders
New.CleanUp.ReferenceOTU7457	Eukaryota	Metazoa	Nematoda	Molgolaimus	Selective deposit feeders
New.ReferenceOTU7288	Eukaryota	Metazoa	Nematoda	Molgolaimus	Selective deposit feeders
New.ReferenceOTU6456	Eukaryota	Metazoa	Nematoda	Molgolaimus	Selective deposit feeders
New.CleanUp.ReferenceOTU27800	Eukaryota	Metazoa	Nematoda	Molgolaimus	Selective deposit feeders
New.ReferenceOTU5123	Eukaryota	Metazoa	Nematoda	Molgolaimus	Selective deposit feeders
New.ReferenceOTU8340	Eukaryota	Metazoa	Nematoda	Molgolaimus	Selective deposit feeders
New.ReferenceOTU1508	Eukaryota	Metazoa	Nematoda	Molgolaimus	Selective deposit feeders
New.CleanUp.ReferenceOTU21292	Eukaryota	Metazoa	Nematoda	Molgolaimus	Selective deposit feeders
New.CleanUp.ReferenceOTU22987	Eukaryota	Metazoa	Nematoda	Molgolaimus	Selective deposit feeders
New.ReferenceOTU2582	Eukaryota	Metazoa	Nematoda	Molgolaimus	Selective deposit feeders
New.CleanUp.ReferenceOTU4266	Eukaryota	Metazoa	Nematoda	Molgolaimus	Selective deposit feeders
New.ReferenceOTU8673	Eukaryota	Metazoa	Nematoda	Molgolaimus	Selective deposit feeders
New.CleanUp.ReferenceOTU21897	Eukaryota	Metazoa	Nematoda	Molgolaimus	Selective deposit feeders
New.ReferenceOTU4284	Eukaryota	Metazoa	Nematoda	Molgolaimus	Selective deposit feeders
New.ReferenceOTU1191	Eukaryota	Metazoa	Nematoda	Molgolaimus	Selective deposit feeders
New.CleanUp.ReferenceOTU8508	Eukaryota	Metazoa	Nematoda	Molgolaimus	Selective deposit feeders
New.CleanUp.ReferenceOTU19825	Eukaryota	Metazoa	Nematoda	Molgolaimus	Selective deposit feeders
New.ReferenceOTU5879	Eukaryota	Metazoa	Nematoda	Molgolaimus	Selective deposit feeders
New.ReferenceOTU4185	Eukaryota	Metazoa	Nematoda	Molgolaimus	Selective deposit feeders
New.ReferenceOTU6037	Eukaryota	Metazoa	Nematoda	Molgolaimus	Selective deposit feeders
New.CleanUp.ReferenceOTU15700	Eukaryota	Metazoa	Nematoda	Molgolaimus	Selective deposit feeders
New.ReferenceOTU4550	Eukaryota	Metazoa	Nematoda	Molgolaimus	Selective deposit feeders
New.ReferenceOTU5555	Eukaryota	Metazoa	Nematoda	Molgolaimus	Selective deposit feeders
New.CleanUp.ReferenceOTU16057	Eukaryota	Metazoa	Nematoda	Molgolaimus	Selective deposit feeders
New.CleanUp.ReferenceOTU16897	Eukaryota	Metazoa	Nematoda	Molgolaimus	Selective deposit feeders
New.CleanUp.ReferenceOTU3373	Eukaryota	Metazoa	Nematoda	Molgolaimus	Selective deposit feeders
New.CleanUp.ReferenceOTU13426	Eukaryota	Metazoa	Nematoda	Molgolaimus	Selective deposit feeders
New.CleanUp.ReferenceOTU3538	Eukaryota	Metazoa	Nematoda	Molgolaimus	Selective deposit feeders
New.ReferenceOTU2020	Eukaryota	Metazoa	Nematoda	Molgolaimus	Selective deposit feeders
New.ReferenceOTU8731	Eukaryota	Metazoa	Nematoda	Molgolaimus	Selective deposit feeders
New.ReferenceOTU1664	Eukaryota	Metazoa	Nematoda	Molgolaimus	Selective deposit feeders
New.ReferenceOTU7690	Eukaryota	Metazoa	Nematoda	Molgolaimus	Selective deposit feeders
New.CleanUp.ReferenceOTU27498	Eukaryota	Metazoa	Nematoda	Molgolaimus	Selective deposit feeders
New.ReferenceOTU7046	Eukaryota	Metazoa	Nematoda	Molgolaimus	Selective deposit feeders
New.ReferenceOTU1721	Eukaryota	Metazoa	Nematoda	Molgolaimus	Selective deposit feeders
New.CleanUp.ReferenceOTU9663	Eukaryota	Metazoa	Nematoda	Molgolaimus	Selective deposit feeders
New.ReferenceOTU3483	Eukaryota	Metazoa	Nematoda	Molgolaimus	Selective deposit feeders
New.CleanUp.ReferenceOTU19750	Eukaryota	Metazoa	Nematoda	Molgolaimus	Selective deposit feeders
New.CleanUp.ReferenceOTU24177	Eukaryota	Metazoa	Nematoda	Molgolaimus	Selective deposit feeders
New.CleanUp.ReferenceOTU20365	Eukaryota	Metazoa	Nematoda	Molgolaimus	Selective deposit feeders
New.CleanUp.ReferenceOTU5744	Eukaryota	Metazoa	Nematoda	Molgolaimus	Selective deposit feeders
New.ReferenceOTU9112	Eukaryota	Metazoa	Nematoda	Molgolaimus	Selective deposit feeders
New.CleanUp.ReferenceOTU18189	Eukaryota	Metazoa	Nematoda	Molgolaimus	Selective deposit feeders
New.ReferenceOTU6152	Eukaryota	Metazoa	Nematoda	Molgolaimus	Selective deposit feeders
New.ReferenceOTU3630	Eukaryota	Metazoa	Nematoda	Molgolaimus	Selective deposit feeders
New.CleanUp.ReferenceOTU14932	Eukaryota	Metazoa	Nematoda	Molgolaimus	Selective deposit feeders
New.ReferenceOTU2525	Eukaryota	Metazoa	Nematoda	Molgolaimus	Selective deposit feeders
New.CleanUp.ReferenceOTU13891	Eukaryota	Metazoa	Nematoda	Molgolaimus	Selective deposit feeders
New.ReferenceOTU8602	Eukaryota	Metazoa	Nematoda	Molgolaimus	Selective deposit feeders
New.ReferenceOTU4378	Eukaryota	Metazoa	Nematoda	Molgolaimus	Selective deposit feeders
New.ReferenceOTU7667	Eukaryota	Metazoa	Nematoda	Molgolaimus	Selective deposit feeders
New.CleanUp.ReferenceOTU24130	Eukaryota	Metazoa	Nematoda	Molgolaimus	Selective deposit feeders
New.CleanUp.ReferenceOTU25968	Eukaryota	Metazoa	Nematoda	Molgolaimus	Selective deposit feeders
New.CleanUp.ReferenceOTU11315	Eukaryota	Metazoa	Nematoda	Molgolaimus	Selective deposit feeders
New.CleanUp.ReferenceOTU693	Eukaryota	Metazoa	Nematoda	Molgolaimus	Selective deposit feeders
New.CleanUp.ReferenceOTU3879	Eukaryota	Metazoa	Nematoda	Molgolaimus	Selective deposit feeders
New.CleanUp.ReferenceOTU3983	Eukaryota	Metazoa	Nematoda	Molgolaimus	Selective deposit feeders
New.ReferenceOTU6676	Eukaryota	Metazoa	Nematoda	Molgolaimus	Selective deposit feeders
New.CleanUp.ReferenceOTU28680	Eukaryota	Metazoa	Nematoda	Molgolaimus	Selective deposit feeders
New.CleanUp.ReferenceOTU8270	Eukaryota	Metazoa	Nematoda	Molgolaimus	Selective deposit feeders
New.CleanUp.ReferenceOTU8622	Eukaryota	Metazoa	Nematoda	Molgolaimus	Selective deposit feeders
New.CleanUp.ReferenceOTU12836	Eukaryota	Metazoa	Nematoda	Molgolaimus	Selective deposit feeders
New.CleanUp.ReferenceOTU24498	Eukaryota	Metazoa	Nematoda	Molgolaimus	Selective deposit feeders
New.CleanUp.ReferenceOTU2292	Eukaryota	Metazoa	Nematoda	Molgolaimus	Selective deposit feeders
New.ReferenceOTU3448	Eukaryota	Metazoa	Nematoda	Molgolaimus	Selective deposit feeders
New.CleanUp.ReferenceOTU6946	Eukaryota	Metazoa	Nematoda	Molgolaimus	Selective deposit feeders
New.CleanUp.ReferenceOTU2158	Eukaryota	Metazoa	Nematoda	Molgolaimus	Selective deposit feeders
New.CleanUp.ReferenceOTU21573	Eukaryota	Metazoa	Nematoda	Molgolaimus	Selective deposit feeders
New.ReferenceOTU1661	Eukaryota	Metazoa	Nematoda	Molgolaimus	Selective deposit feeders
New.CleanUp.ReferenceOTU18323	Eukaryota	Metazoa	Nematoda	Molgolaimus	Selective deposit feeders
New.CleanUp.ReferenceOTU14717	Eukaryota	Metazoa	Nematoda	Molgolaimus	Selective deposit feeders
New.CleanUp.ReferenceOTU2479	Eukaryota	Metazoa	Nematoda	Molgolaimus	Selective deposit feeders
New.CleanUp.ReferenceOTU18916	Eukaryota	Metazoa	Nematoda	Molgolaimus	Selective deposit feeders
New.CleanUp.ReferenceOTU7465	Eukaryota	Metazoa	Nematoda	Molgolaimus	Selective deposit feeders
New.ReferenceOTU6659	Eukaryota	Metazoa	Nematoda	Molgolaimus	Selective deposit feeders
New.CleanUp.ReferenceOTU20294	Eukaryota	Metazoa	Nematoda	Molgolaimus	Selective deposit feeders
New.CleanUp.ReferenceOTU27857	Eukaryota	Metazoa	Nematoda	Molgolaimus	Selective deposit feeders
New.CleanUp.ReferenceOTU6635	Eukaryota	Metazoa	Nematoda	Molgolaimus	Selective deposit feeders
New.CleanUp.ReferenceOTU14854	Eukaryota	Metazoa	Nematoda	Molgolaimus	Selective deposit feeders
New.CleanUp.ReferenceOTU25033	Eukaryota	Metazoa	Nematoda	Molgolaimus	Selective deposit feeders
New.CleanUp.ReferenceOTU2853	Eukaryota	Metazoa	Nematoda	Molgolaimus	Selective deposit feeders
New.CleanUp.ReferenceOTU8402	Eukaryota	Metazoa	Nematoda	Molgolaimus	Selective deposit feeders
New.ReferenceOTU7708	Eukaryota	Metazoa	Nematoda	Molgolaimus	Selective deposit feeders
New.CleanUp.ReferenceOTU22781	Eukaryota	Metazoa	Nematoda	Molgolaimus	Selective deposit feeders
New.CleanUp.ReferenceOTU23160	Eukaryota	Metazoa	Nematoda	Molgolaimus	Selective deposit feeders
New.ReferenceOTU389	Eukaryota	Metazoa	Nematoda	Molgolaimus	Selective deposit feeders
New.CleanUp.ReferenceOTU1629	Eukaryota	Metazoa	Nematoda	Molgolaimus	Selective deposit feeders
New.CleanUp.ReferenceOTU26448	Eukaryota	Metazoa	Nematoda	Molgolaimus	Selective deposit feeders
New.ReferenceOTU1983	Eukaryota	Metazoa	Nematoda	Molgolaimus	Selective deposit feeders
New.CleanUp.ReferenceOTU10534	Eukaryota	Metazoa	Nematoda	Molgolaimus	Selective deposit feeders
New.ReferenceOTU4787	Eukaryota	Metazoa	Nematoda	Molgolaimus	Selective deposit feeders
New.ReferenceOTU731	Eukaryota	Metazoa	Nematoda	Molgolaimus	Selective deposit feeders
New.ReferenceOTU2903	Eukaryota	Metazoa	Nematoda	Molgolaimus	Selective deposit feeders
New.CleanUp.ReferenceOTU20700	Eukaryota	Metazoa	Nematoda	Molgolaimus	Selective deposit feeders
New.ReferenceOTU4067	Eukaryota	Metazoa	Nematoda	Molgolaimus	Selective deposit feeders
New.CleanUp.ReferenceOTU7340	Eukaryota	Metazoa	Nematoda	Molgolaimus	Selective deposit feeders
New.CleanUp.ReferenceOTU7369	Eukaryota	Metazoa	Nematoda	Molgolaimus	Selective deposit feeders
New.CleanUp.ReferenceOTU10387	Eukaryota	Metazoa	Nematoda	Molgolaimus	Selective deposit feeders
New.CleanUp.ReferenceOTU11394	Eukaryota	Metazoa	Nematoda	Molgolaimus	Selective deposit feeders
New.CleanUp.ReferenceOTU12639	Eukaryota	Metazoa	Nematoda	Molgolaimus	Selective deposit feeders
New.CleanUp.ReferenceOTU22956	Eukaryota	Metazoa	Nematoda	Molgolaimus	Selective deposit feeders
New.ReferenceOTU8812	Eukaryota	Metazoa	Nematoda	Molgolaimus	Selective deposit feeders
New.CleanUp.ReferenceOTU11449	Eukaryota	Metazoa	Nematoda	Molgolaimus	Selective deposit feeders
New.ReferenceOTU8549	Eukaryota	Metazoa	Nematoda	Molgolaimus	Selective deposit feeders
New.CleanUp.ReferenceOTU5115	Eukaryota	Metazoa	Nematoda	Molgolaimus	Selective deposit feeders
New.ReferenceOTU4926	Eukaryota	Metazoa	Nematoda	Molgolaimus	Selective deposit feeders
New.CleanUp.ReferenceOTU22232	Eukaryota	Metazoa	Nematoda	Molgolaimus	Selective deposit feeders
AY854220.1.1398	Eukaryota	Metazoa	Nematoda	Molgolaimus	Selective deposit feeders
New.CleanUp.ReferenceOTU19098	Eukaryota	Metazoa	Nematoda	Molgolaimus	Selective deposit feeders
New.ReferenceOTU4771	Eukaryota	Metazoa	Nematoda	Molgolaimus	Selective deposit feeders
New.CleanUp.ReferenceOTU27588	Eukaryota	Metazoa	Nematoda	Molgolaimus	Selective deposit feeders
New.ReferenceOTU30	Eukaryota	Metazoa	Nematoda	Molgolaimus	Selective deposit feeders
New.CleanUp.ReferenceOTU6463	Eukaryota	Metazoa	Nematoda	Molgolaimus	Selective deposit feeders
New.CleanUp.ReferenceOTU18433	Eukaryota	Metazoa	Nematoda	Molgolaimus	Selective deposit feeders
New.ReferenceOTU7976	Eukaryota	Metazoa	Nematoda	Molgolaimus	Selective deposit feeders
New.CleanUp.ReferenceOTU4496	Eukaryota	Metazoa	Nematoda	Molgolaimus	Selective deposit feeders
New.ReferenceOTU6569	Eukaryota	Metazoa	Nematoda	Molgolaimus	Selective deposit feeders
New.ReferenceOTU4614	Eukaryota	Metazoa	Nematoda	Molgolaimus	Selective deposit feeders
New.CleanUp.ReferenceOTU23602	Eukaryota	Metazoa	Nematoda	Molgolaimus	Selective deposit feeders
New.ReferenceOTU1	Eukaryota	Metazoa	Nematoda	Molgolaimus	Selective deposit feeders
New.ReferenceOTU8680	Eukaryota	Metazoa	Nematoda	Molgolaimus	Selective deposit feeders
New.CleanUp.ReferenceOTU13035	Eukaryota	Metazoa	Nematoda	Molgolaimus	Selective deposit feeders
New.CleanUp.ReferenceOTU4772	Eukaryota	Metazoa	Nematoda	Molgolaimus	Selective deposit feeders
New.CleanUp.ReferenceOTU1375	Eukaryota	Metazoa	Nematoda	Molgolaimus	Selective deposit feeders
New.ReferenceOTU1469	Eukaryota	Metazoa	Nematoda	Molgolaimus	Selective deposit feeders
New.CleanUp.ReferenceOTU5716	Eukaryota	Metazoa	Nematoda	Molgolaimus	Selective deposit feeders
New.ReferenceOTU366	Eukaryota	Metazoa	Nematoda	Molgolaimus	Selective deposit feeders
New.ReferenceOTU3095	Eukaryota	Metazoa	Nematoda	Molgolaimus	Selective deposit feeders
New.ReferenceOTU2131	Eukaryota	Metazoa	Nematoda	Molgolaimus	Selective deposit feeders
New.ReferenceOTU3324	Eukaryota	Metazoa	Nematoda	Molgolaimus	Selective deposit feeders
New.ReferenceOTU4391	Eukaryota	Metazoa	Nematoda	Molgolaimus	Selective deposit feeders
New.CleanUp.ReferenceOTU15814	Eukaryota	Metazoa	Nematoda	Molgolaimus	Selective deposit feeders
New.ReferenceOTU6343	Eukaryota	Metazoa	Nematoda	Molgolaimus	Selective deposit feeders
New.CleanUp.ReferenceOTU10537	Eukaryota	Metazoa	Nematoda	Molgolaimus	Selective deposit feeders
New.ReferenceOTU8670	Eukaryota	Metazoa	Nematoda	Molgolaimus	Selective deposit feeders
New.CleanUp.ReferenceOTU8640	Eukaryota	Metazoa	Nematoda	Molgolaimus	Selective deposit feeders
New.CleanUp.ReferenceOTU14735	Eukaryota	Metazoa	Nematoda	Molgolaimus	Selective deposit feeders
New.CleanUp.ReferenceOTU17021	Eukaryota	Metazoa	Nematoda	Molgolaimus	Selective deposit feeders
New.CleanUp.ReferenceOTU11776	Eukaryota	Metazoa	Nematoda	Molgolaimus	Selective deposit feeders
New.ReferenceOTU4971	Eukaryota	Metazoa	Nematoda	Molgolaimus	Selective deposit feeders
New.CleanUp.ReferenceOTU7184	Eukaryota	Metazoa	Nematoda	Molgolaimus	Selective deposit feeders
New.ReferenceOTU3126	Eukaryota	Metazoa	Nematoda	Molgolaimus	Selective deposit feeders
New.CleanUp.ReferenceOTU420	Eukaryota	Metazoa	Nematoda	Molgolaimus	Selective deposit feeders
New.CleanUp.ReferenceOTU6102	Eukaryota	Metazoa	Nematoda	Molgolaimus	Selective deposit feeders
New.CleanUp.ReferenceOTU24724	Eukaryota	Metazoa	Nematoda	Molgolaimus	Selective deposit feeders
New.ReferenceOTU2094	Eukaryota	Metazoa	Nematoda	Molgolaimus	Selective deposit feeders
New.ReferenceOTU8747	Eukaryota	Metazoa	Nematoda	Molgolaimus	Selective deposit feeders
New.CleanUp.ReferenceOTU19804	Eukaryota	Metazoa	Nematoda	Molgolaimus	Selective deposit feeders
New.CleanUp.ReferenceOTU25399	Eukaryota	Metazoa	Nematoda	Molgolaimus	Selective deposit feeders
New.ReferenceOTU8526	Eukaryota	Metazoa	Nematoda	Molgolaimus	Selective deposit feeders
New.ReferenceOTU188	Eukaryota	Metazoa	Nematoda	Molgolaimus	Selective deposit feeders
New.CleanUp.ReferenceOTU10394	Eukaryota	Metazoa	Nematoda	Molgolaimus	Selective deposit feeders
New.CleanUp.ReferenceOTU2857	Eukaryota	Metazoa	Nematoda	Molgolaimus	Selective deposit feeders
New.ReferenceOTU6324	Eukaryota	Metazoa	Nematoda	Molgolaimus	Selective deposit feeders
New.ReferenceOTU7613	Eukaryota	Metazoa	Nematoda	Molgolaimus	Selective deposit feeders
New.ReferenceOTU524	Eukaryota	Metazoa	Nematoda	Molgolaimus	Selective deposit feeders
New.CleanUp.ReferenceOTU15018	Eukaryota	Metazoa	Nematoda	Molgolaimus	Selective deposit feeders
AY854218.1.1398	Eukaryota	Metazoa	Nematoda	Molgolaimus	Selective deposit feeders
New.ReferenceOTU8711	Eukaryota	Metazoa	Nematoda	Molgolaimus	Selective deposit feeders
New.ReferenceOTU7245	Eukaryota	Metazoa	Nematoda	Molgolaimus	Selective deposit feeders
New.CleanUp.ReferenceOTU21841	Eukaryota	Metazoa	Nematoda	Molgolaimus	Selective deposit feeders
New.CleanUp.ReferenceOTU1928	Eukaryota	Metazoa	Nematoda	Molgolaimus	Selective deposit feeders
New.ReferenceOTU1004	Eukaryota	Metazoa	Nematoda	Molgolaimus	Selective deposit feeders
New.ReferenceOTU2396	Eukaryota	Metazoa	Nematoda	Molgolaimus	Selective deposit feeders
New.CleanUp.ReferenceOTU5830	Eukaryota	Metazoa	Nematoda	Molgolaimus	Selective deposit feeders
New.ReferenceOTU1403	Eukaryota	Metazoa	Nematoda	Molgolaimus	Selective deposit feeders
New.CleanUp.ReferenceOTU5819	Eukaryota	Metazoa	Nematoda	Molgolaimus	Selective deposit feeders
New.CleanUp.ReferenceOTU23026	Eukaryota	Metazoa	Nematoda	Molgolaimus	Selective deposit feeders
New.CleanUp.ReferenceOTU2164	Eukaryota	Metazoa	Nematoda	Molgolaimus	Selective deposit feeders
New.CleanUp.ReferenceOTU630	Eukaryota	Metazoa	Nematoda	Molgolaimus	Selective deposit feeders
New.ReferenceOTU4245	Eukaryota	Metazoa	Nematoda	Molgolaimus	Selective deposit feeders
New.CleanUp.ReferenceOTU29107	Eukaryota	Metazoa	Nematoda	Molgolaimus	Selective deposit feeders
AY284686.1.1716	Eukaryota	Metazoa	Nematoda	Metateratocephalus	Selective deposit feeders
New.CleanUp.ReferenceOTU22967	Eukaryota	Metazoa	Nematoda	Paraphanolaimus	Nonselective deposit feeders
New.ReferenceOTU2313	Eukaryota	Metazoa	Nematoda	Leptolaimus	Selective deposit feeders
New.ReferenceOTU4012	Eukaryota	Metazoa	Nematoda	Leptolaimus	Selective deposit feeders
FJ040458.1.1695	Eukaryota	Metazoa	Nematoda	Leptolaimus	Selective deposit feeders
New.CleanUp.ReferenceOTU5185	Eukaryota	Metazoa	Nematoda	Leptolaimus	Selective deposit feeders
New.ReferenceOTU7894	Eukaryota	Metazoa	Nematoda	Leptolaimus	Selective deposit feeders
New.ReferenceOTU743	Eukaryota	Metazoa	Nematoda	Leptolaimus	Selective deposit feeders
New.CleanUp.ReferenceOTU25665	Eukaryota	Metazoa	Nematoda	Leptolaimus	Selective deposit feeders
New.ReferenceOTU3582	Eukaryota	Metazoa	Nematoda	Leptolaimus	Selective deposit feeders
New.ReferenceOTU828	Eukaryota	Metazoa	Nematoda	Leptolaimus	Selective deposit feeders
New.ReferenceOTU3885	Eukaryota	Metazoa	Nematoda	Leptolaimus	Selective deposit feeders
New.CleanUp.ReferenceOTU18042	Eukaryota	Metazoa	Nematoda	Leptolaimus	Selective deposit feeders
New.ReferenceOTU3798	Eukaryota	Metazoa	Nematoda	Leptolaimus	Selective deposit feeders
New.ReferenceOTU8144	Eukaryota	Metazoa	Nematoda	Leptolaimus	Selective deposit feeders
New.ReferenceOTU1374	Eukaryota	Metazoa	Nematoda	Camacolaimus	predators/omnivores
New.CleanUp.ReferenceOTU22190	Eukaryota	Metazoa	Nematoda	Onchium	Epistrate feeders
EF591327.1.1704	Eukaryota	Metazoa	Nematoda	Onchium	Epistrate feeders
New.CleanUp.ReferenceOTU4201	Eukaryota	Metazoa	Nematoda	Camacolaimus	predators/omnivores
New.ReferenceOTU3227	Eukaryota	Metazoa	Nematoda	Camacolaimus	predators/omnivores
New.ReferenceOTU498	Eukaryota	Metazoa	Nematoda	Camacolaimus	predators/omnivores
New.CleanUp.ReferenceOTU29401	Eukaryota	Metazoa	Nematoda	Camacolaimus	predators/omnivores
New.CleanUp.ReferenceOTU29387	Eukaryota	Metazoa	Nematoda	Camacolaimus	predators/omnivores
New.ReferenceOTU1214	Eukaryota	Metazoa	Nematoda	Camacolaimus	predators/omnivores
New.CleanUp.ReferenceOTU12668	Eukaryota	Metazoa	Nematoda	Camacolaimus	predators/omnivores
EF591325.1.1710	Eukaryota	Metazoa	Nematoda	Camacolaimus	predators/omnivores
New.ReferenceOTU9130	Eukaryota	Metazoa	Nematoda	Setostephanolaimus	Epistrate feeders
EF591321.1.1698	Eukaryota	Metazoa	Nematoda	Setostephanolaimus	Epistrate feeders
New.ReferenceOTU4881	Eukaryota	Metazoa	Nematoda	Desmolaimus	Nonselective deposit feeders
New.CleanUp.ReferenceOTU4200	Eukaryota	Metazoa	Nematoda	Desmolaimus	Nonselective deposit feeders
New.ReferenceOTU552	Eukaryota	Metazoa	Nematoda	Desmolaimus	Nonselective deposit feeders
New.ReferenceOTU7203	Eukaryota	Metazoa	Nematoda	Desmolaimus	Nonselective deposit feeders
New.CleanUp.ReferenceOTU2106	Eukaryota	Metazoa	Nematoda	Desmolaimus	Nonselective deposit feeders
New.ReferenceOTU4781	Eukaryota	Metazoa	Nematoda	Desmolaimus	Nonselective deposit feeders
New.ReferenceOTU1839	Eukaryota	Metazoa	Nematoda	Desmolaimus	Nonselective deposit feeders
New.ReferenceOTU7664	Eukaryota	Metazoa	Nematoda	Desmolaimus	Nonselective deposit feeders
New.ReferenceOTU2672	Eukaryota	Metazoa	Nematoda	Desmolaimus	Nonselective deposit feeders
New.CleanUp.ReferenceOTU27015	Eukaryota	Metazoa	Nematoda	Desmolaimus	Nonselective deposit feeders
New.ReferenceOTU5535	Eukaryota	Metazoa	Nematoda	Desmolaimus	Nonselective deposit feeders
New.CleanUp.ReferenceOTU10040	Eukaryota	Metazoa	Nematoda	Desmolaimus	Nonselective deposit feeders
New.ReferenceOTU3418	Eukaryota	Metazoa	Nematoda	Desmolaimus	Nonselective deposit feeders
New.ReferenceOTU4259	Eukaryota	Metazoa	Nematoda	Desmolaimus	Nonselective deposit feeders
New.ReferenceOTU3783	Eukaryota	Metazoa	Nematoda	Desmolaimus	Nonselective deposit feeders
New.CleanUp.ReferenceOTU6399	Eukaryota	Metazoa	Nematoda	Desmolaimus	Nonselective deposit feeders
New.ReferenceOTU3903	Eukaryota	Metazoa	Nematoda	Desmolaimus	Nonselective deposit feeders
New.CleanUp.ReferenceOTU16649	Eukaryota	Metazoa	Nematoda	Desmolaimus	Nonselective deposit feeders
New.CleanUp.ReferenceOTU27340	Eukaryota	Metazoa	Nematoda	Desmolaimus	Nonselective deposit feeders
New.CleanUp.ReferenceOTU7485	Eukaryota	Metazoa	Nematoda	Desmolaimus	Nonselective deposit feeders
New.CleanUp.ReferenceOTU8405	Eukaryota	Metazoa	Nematoda	Desmolaimus	Nonselective deposit feeders
New.ReferenceOTU7505	Eukaryota	Metazoa	Nematoda	Desmolaimus	Nonselective deposit feeders
New.ReferenceOTU457	Eukaryota	Metazoa	Nematoda	Desmolaimus	Nonselective deposit feeders
New.ReferenceOTU7692	Eukaryota	Metazoa	Nematoda	Desmolaimus	Nonselective deposit feeders
New.ReferenceOTU8396	Eukaryota	Metazoa	Nematoda	Desmolaimus	Nonselective deposit feeders
New.ReferenceOTU3158	Eukaryota	Metazoa	Nematoda	Desmolaimus	Nonselective deposit feeders
New.ReferenceOTU8491	Eukaryota	Metazoa	Nematoda	Desmolaimus	Nonselective deposit feeders
New.CleanUp.ReferenceOTU9365	Eukaryota	Metazoa	Nematoda	Desmolaimus	Nonselective deposit feeders
New.ReferenceOTU937	Eukaryota	Metazoa	Nematoda	Desmolaimus	Nonselective deposit feeders
New.CleanUp.ReferenceOTU8113	Eukaryota	Metazoa	Nematoda	Desmolaimus	Nonselective deposit feeders
New.ReferenceOTU6206	Eukaryota	Metazoa	Nematoda	Desmolaimus	Nonselective deposit feeders
New.ReferenceOTU5214	Eukaryota	Metazoa	Nematoda	Desmolaimus	Nonselective deposit feeders
New.CleanUp.ReferenceOTU5053	Eukaryota	Metazoa	Nematoda	Desmolaimus	Nonselective deposit feeders
New.CleanUp.ReferenceOTU1372	Eukaryota	Metazoa	Nematoda	Desmolaimus	Nonselective deposit feeders
New.ReferenceOTU1119	Eukaryota	Metazoa	Nematoda	Desmolaimus	Nonselective deposit feeders
New.ReferenceOTU2634	Eukaryota	Metazoa	Nematoda	Desmolaimus	Nonselective deposit feeders
New.CleanUp.ReferenceOTU7844	Eukaryota	Metazoa	Nematoda	Desmolaimus	Nonselective deposit feeders
New.ReferenceOTU9449	Eukaryota	Metazoa	Nematoda	Desmolaimus	Nonselective deposit feeders
New.ReferenceOTU8117	Eukaryota	Metazoa	Nematoda	Desmolaimus	Nonselective deposit feeders
New.CleanUp.ReferenceOTU6973	Eukaryota	Metazoa	Nematoda	Desmolaimus	Nonselective deposit feeders
New.CleanUp.ReferenceOTU10143	Eukaryota	Metazoa	Nematoda	Desmolaimus	Nonselective deposit feeders
New.CleanUp.ReferenceOTU21826	Eukaryota	Metazoa	Nematoda	Desmolaimus	Nonselective deposit feeders
New.CleanUp.ReferenceOTU1080	Eukaryota	Metazoa	Nematoda	Desmolaimus	Nonselective deposit feeders
New.CleanUp.ReferenceOTU29527	Eukaryota	Metazoa	Nematoda	Desmolaimus	Nonselective deposit feeders
New.ReferenceOTU209	Eukaryota	Metazoa	Nematoda	Desmolaimus	Nonselective deposit feeders
New.ReferenceOTU2476	Eukaryota	Metazoa	Nematoda	Desmolaimus	Nonselective deposit feeders
New.CleanUp.ReferenceOTU2364	Eukaryota	Metazoa	Nematoda	Desmolaimus	Nonselective deposit feeders
New.ReferenceOTU4064	Eukaryota	Metazoa	Nematoda	Terschellingia	Selective deposit feeders
EF591333.1.1699	Eukaryota	Metazoa	Nematoda	Desmolaimus	Nonselective deposit feeders
New.ReferenceOTU2884	Eukaryota	Metazoa	Nematoda	Desmolaimus	Nonselective deposit feeders
New.ReferenceOTU7188	Eukaryota	Metazoa	Nematoda	Desmolaimus	Nonselective deposit feeders
New.CleanUp.ReferenceOTU5037	Eukaryota	Metazoa	Nematoda	Desmolaimus	Nonselective deposit feeders
New.ReferenceOTU2382	Eukaryota	Metazoa	Nematoda	Desmolaimus	Nonselective deposit feeders
New.ReferenceOTU7971	Eukaryota	Metazoa	Nematoda	Desmolaimus	Nonselective deposit feeders
New.CleanUp.ReferenceOTU18772	Eukaryota	Metazoa	Nematoda	Desmolaimus	Nonselective deposit feeders
New.CleanUp.ReferenceOTU28009	Eukaryota	Metazoa	Nematoda	Desmolaimus	Nonselective deposit feeders
New.ReferenceOTU2321	Eukaryota	Metazoa	Nematoda	Desmolaimus	Nonselective deposit feeders
New.CleanUp.ReferenceOTU7320	Eukaryota	Metazoa	Nematoda	Desmolaimus	Nonselective deposit feeders
New.CleanUp.ReferenceOTU1420	Eukaryota	Metazoa	Nematoda	Desmolaimus	Nonselective deposit feeders
New.ReferenceOTU2461	Eukaryota	Metazoa	Nematoda	Desmolaimus	Nonselective deposit feeders
New.CleanUp.ReferenceOTU17563	Eukaryota	Metazoa	Nematoda	Desmolaimus	Nonselective deposit feeders
New.ReferenceOTU5966	Eukaryota	Metazoa	Nematoda	Desmolaimus	Nonselective deposit feeders
AY854229.1.1404	Eukaryota	Metazoa	Nematoda	Desmolaimus	Nonselective deposit feeders
New.CleanUp.ReferenceOTU11998	Eukaryota	Metazoa	Nematoda	Terschellingia	Selective deposit feeders
New.ReferenceOTU3477	Eukaryota	Metazoa	Nematoda	Terschellingia	Selective deposit feeders
New.CleanUp.ReferenceOTU25877	Eukaryota	Metazoa	Nematoda	Terschellingia	Selective deposit feeders
New.ReferenceOTU7490	Eukaryota	Metazoa	Nematoda	Terschellingia	Selective deposit feeders
New.ReferenceOTU1326	Eukaryota	Metazoa	Nematoda	Terschellingia	Selective deposit feeders
New.ReferenceOTU2133	Eukaryota	Metazoa	Nematoda	Terschellingia	Selective deposit feeders
New.CleanUp.ReferenceOTU10834	Eukaryota	Metazoa	Nematoda	Terschellingia	Selective deposit feeders
New.ReferenceOTU4500	Eukaryota	Metazoa	Nematoda	Terschellingia	Selective deposit feeders
New.CleanUp.ReferenceOTU24281	Eukaryota	Metazoa	Nematoda	Terschellingia	Selective deposit feeders
New.CleanUp.ReferenceOTU5213	Eukaryota	Metazoa	Nematoda	Terschellingia	Selective deposit feeders
New.ReferenceOTU6072	Eukaryota	Metazoa	Nematoda	Terschellingia	Selective deposit feeders
AM234716.1.1244	Eukaryota	Metazoa	Nematoda	Terschellingia	Selective deposit feeders
New.ReferenceOTU6081	Eukaryota	Metazoa	Nematoda	Terschellingia	Selective deposit feeders
New.CleanUp.ReferenceOTU5003	Eukaryota	Metazoa	Nematoda	Terschellingia	Selective deposit feeders
New.CleanUp.ReferenceOTU5427	Eukaryota	Metazoa	Nematoda	Terschellingia	Selective deposit feeders
New.ReferenceOTU104	Eukaryota	Metazoa	Nematoda	Terschellingia	Selective deposit feeders
New.CleanUp.ReferenceOTU21378	Eukaryota	Metazoa	Nematoda	Terschellingia	Selective deposit feeders
New.CleanUp.ReferenceOTU29016	Eukaryota	Metazoa	Nematoda	Terschellingia	Selective deposit feeders
New.CleanUp.ReferenceOTU4241	Eukaryota	Metazoa	Nematoda	Terschellingia	Selective deposit feeders
New.ReferenceOTU7958	Eukaryota	Metazoa	Nematoda	Terschellingia	Selective deposit feeders
New.ReferenceOTU5657	Eukaryota	Metazoa	Nematoda	Terschellingia	Selective deposit feeders
New.CleanUp.ReferenceOTU5583	Eukaryota	Metazoa	Nematoda	Terschellingia	Selective deposit feeders
New.ReferenceOTU449	Eukaryota	Metazoa	Nematoda	Terschellingia	Selective deposit feeders
New.ReferenceOTU1644	Eukaryota	Metazoa	Nematoda	Sabatieria	Nonselective deposit feeders
New.ReferenceOTU1574	Eukaryota	Metazoa	Nematoda	Sabatieria	Nonselective deposit feeders
New.ReferenceOTU5885	Eukaryota	Metazoa	Nematoda	Sabatieria	Nonselective deposit feeders
New.CleanUp.ReferenceOTU4657	Eukaryota	Metazoa	Nematoda	Sabatieria	Nonselective deposit feeders
New.ReferenceOTU203	Eukaryota	Metazoa	Nematoda	Sabatieria	Nonselective deposit feeders
New.ReferenceOTU4574	Eukaryota	Metazoa	Nematoda	Sabatieria	Nonselective deposit feeders
New.CleanUp.ReferenceOTU2190	Eukaryota	Metazoa	Nematoda	Sabatieria	Nonselective deposit feeders
New.ReferenceOTU5270	Eukaryota	Metazoa	Nematoda	Sabatieria	Nonselective deposit feeders
New.CleanUp.ReferenceOTU9361	Eukaryota	Metazoa	Nematoda	Sabatieria	Nonselective deposit feeders
New.ReferenceOTU6000	Eukaryota	Metazoa	Nematoda	Sabatieria	Nonselective deposit feeders
New.CleanUp.ReferenceOTU11602	Eukaryota	Metazoa	Nematoda	Sabatieria	Nonselective deposit feeders
New.CleanUp.ReferenceOTU17277	Eukaryota	Metazoa	Nematoda	Sabatieria	Nonselective deposit feeders
New.ReferenceOTU8082	Eukaryota	Metazoa	Nematoda	Sabatieria	Nonselective deposit feeders
New.ReferenceOTU9366	Eukaryota	Metazoa	Nematoda	Sabatieria	Nonselective deposit feeders
New.CleanUp.ReferenceOTU6121	Eukaryota	Metazoa	Nematoda	Sabatieria	Nonselective deposit feeders
New.CleanUp.ReferenceOTU8458	Eukaryota	Metazoa	Nematoda	Dorylaimopsis	Epistrate feeders
New.ReferenceOTU7653	Eukaryota	Metazoa	Nematoda	Daptonema	Nonselective deposit feeders
New.ReferenceOTU7741	Eukaryota	Metazoa	Nematoda	Daptonema	Nonselective deposit feeders
New.ReferenceOTU7232	Eukaryota	Metazoa	Nematoda	Theristus	Nonselective deposit feeders
New.CleanUp.ReferenceOTU18178	Eukaryota	Metazoa	Nematoda	Daptonema	Nonselective deposit feeders
New.CleanUp.ReferenceOTU1158	Eukaryota	Metazoa	Nematoda	Desmolaimus	Nonselective deposit feeders
New.CleanUp.ReferenceOTU13615	Eukaryota	Metazoa	Nematoda	Desmolaimus	Nonselective deposit feeders
New.ReferenceOTU3654	Eukaryota	Metazoa	Nematoda	Desmolaimus	Nonselective deposit feeders
EF436228.1.1741	Eukaryota	Metazoa	Nematoda	Terschellingia	Selective deposit feeders
New.ReferenceOTU2976	Eukaryota	Metazoa	Nematoda	Desmolaimus	Nonselective deposit feeders
New.CleanUp.ReferenceOTU29481	Eukaryota	Metazoa	Nematoda	Terschellingia	Selective deposit feeders
New.ReferenceOTU6795	Eukaryota	Metazoa	Nematoda	Dorylaimopsis	Epistrate feeders
New.ReferenceOTU2063	Eukaryota	Metazoa	Nematoda	Dorylaimopsis	Epistrate feeders
New.ReferenceOTU8765	Eukaryota	Metazoa	Nematoda	Dorylaimopsis	Epistrate feeders
New.ReferenceOTU1682	Eukaryota	Metazoa	Nematoda	Eumonhystera	Nonselective deposit feeders
New.ReferenceOTU4104	Eukaryota	Metazoa	Nematoda	Dorylaimopsis	Epistrate feeders
New.ReferenceOTU4892	Eukaryota	Metazoa	Nematoda	Ceramonema	Selective deposit feeders
EF659917.1.1742	Eukaryota	Metazoa	Nematoda	Diplolaimelloides	Epistrate feeders
AJ966482.1.1734	Eukaryota	Metazoa	Nematoda	Diplolaimella	Epistrate feeders
New.ReferenceOTU175	Eukaryota	Metazoa	Nematoda	Diplolaimella	Epistrate feeders
New.ReferenceOTU7656	Eukaryota	Metazoa	Nematoda	Diplolaimella	Epistrate feeders
AY284691.1.1202	Eukaryota	Metazoa	Nematoda	Eumonhystera	Nonselective deposit feeders
New.ReferenceOTU6948	Eukaryota	Metazoa	Nematoda	Sphaerolaimus	Epistrate feeders
New.ReferenceOTU8294	Eukaryota	Metazoa	Nematoda	Sphaerolaimus	Epistrate feeders
New.ReferenceOTU5510	Eukaryota	Metazoa	Nematoda	Ceramonema	Selective deposit feeders
New.CleanUp.ReferenceOTU11722	Eukaryota	Metazoa	Nematoda	Ptycholaimellus	Epistrate feeders
New.CleanUp.ReferenceOTU27514	Eukaryota	Metazoa	Nematoda	Ptycholaimellus	Epistrate feeders
New.CleanUp.ReferenceOTU467	Eukaryota	Metazoa	Nematoda	Ptycholaimellus	Epistrate feeders
New.CleanUp.ReferenceOTU15664	Eukaryota	Metazoa	Nematoda	Ptycholaimellus	Epistrate feeders
New.ReferenceOTU7873	Eukaryota	Metazoa	Nematoda	Ptycholaimellus	Epistrate feeders
New.CleanUp.ReferenceOTU6411	Eukaryota	Metazoa	Nematoda	Ptycholaimellus	Epistrate feeders
New.ReferenceOTU3052	Eukaryota	Metazoa	Nematoda	Ptycholaimellus	Epistrate feeders
New.ReferenceOTU6329	Eukaryota	Metazoa	Nematoda	Ptycholaimellus	Epistrate feeders
FJ040472.1.1693	Eukaryota	Metazoa	Nematoda	Ptycholaimellus	Epistrate feeders
New.ReferenceOTU5635	Eukaryota	Metazoa	Nematoda	Ptycholaimellus	Epistrate feeders
New.CleanUp.ReferenceOTU8192	Eukaryota	Metazoa	Nematoda	Bathylaimus	Nonselective deposit feeders
New.ReferenceOTU5078	Eukaryota	Metazoa	Nematoda	Bathylaimus	Nonselective deposit feeders
HM564405.1.1691	Eukaryota	Metazoa	Nematoda	Bathylaimus	Nonselective deposit feeders
New.ReferenceOTU7600	Eukaryota	Metazoa	Nematoda	Thalassoalaimus	Selective deposit feeders
New.ReferenceOTU7007	Eukaryota	Metazoa	Nematoda	Anoplostoma	Nonselective deposit feeders
New.CleanUp.ReferenceOTU2246	Eukaryota	Metazoa	Nematoda	Anoplostoma	Nonselective deposit feeders
AY854194.1.1407	Eukaryota	Metazoa	Nematoda	Anoplostoma	Nonselective deposit feeders
New.CleanUp.ReferenceOTU17865	Eukaryota	Metazoa	Nematoda	Anoplostoma	Nonselective deposit feeders
FJ040492.1.1703	Eukaryota	Metazoa	Nematoda	Anoplostoma	Nonselective deposit feeders
KR265046.1.1624	Eukaryota	Metazoa	Nematoda	Phanoderma	predators/omnivores
HM564513.1.1607	Eukaryota	Metazoa	Nematoda	Anticoma	Selective deposit feeders
New.CleanUp.ReferenceOTU2888	Eukaryota	Metazoa	Nematoda	Anticoma	Selective deposit feeders
New.CleanUp.ReferenceOTU19473	Eukaryota	Metazoa	Nematoda	Pseudoncholaimus	predators/omnivores
New.ReferenceOTU5165	Eukaryota	Metazoa	Nematoda	Pseudoncholaimus	predators/omnivores
New.CleanUp.ReferenceOTU22683	Eukaryota	Metazoa	Nematoda	Pareurystomina	predators/omnivores
LC093124.1.1585	Eukaryota	Metazoa	Nematoda	Oncholaimus	predators/omnivores
New.CleanUp.ReferenceOTU17081	Eukaryota	Metazoa	Nematoda	Pareurystomina	predators/omnivores
New.CleanUp.ReferenceOTU13037	Eukaryota	Metazoa	Nematoda	Pareurystomina	predators/omnivores
New.CleanUp.ReferenceOTU20693	Eukaryota	Metazoa	Nematoda	Pareurystomina	predators/omnivores
New.CleanUp.ReferenceOTU7268	Eukaryota	Metazoa	Nematoda	Pareurystomina	predators/omnivores
New.CleanUp.ReferenceOTU1583	Eukaryota	Metazoa	Nematoda	Pareurystomina	predators/omnivores
New.CleanUp.ReferenceOTU1896	Eukaryota	Metazoa	Nematoda	Pareurystomina	predators/omnivores
HM564435.1.1540	Eukaryota	Metazoa	Nematoda	Pareurystomina	predators/omnivores
New.ReferenceOTU7020	Eukaryota	Metazoa	Nematoda	Pareurystomina	predators/omnivores
New.CleanUp.ReferenceOTU18290	Eukaryota	Metazoa	Nematoda	Pareurystomina	predators/omnivores
KR265038.1.1611	Eukaryota	Metazoa	Nematoda	Desmolaimus	Nonselective deposit feeders
New.CleanUp.ReferenceOTU16158	Eukaryota	Metazoa	Nematoda	Meyersia	predators/omnivores
New.CleanUp.ReferenceOTU28406	Eukaryota	Metazoa	Nematoda	Meyersia	predators/omnivores
New.CleanUp.ReferenceOTU6608	Eukaryota	Metazoa	Nematoda	Meyersia	predators/omnivores
New.CleanUp.ReferenceOTU13738	Eukaryota	Metazoa	Nematoda	Meyersia	predators/omnivores
KR265042.1.1615	Eukaryota	Metazoa	Nematoda	Meyersia	predators/omnivores
KT072220.1.1406	Eukaryota	Metazoa	Nematoda	Rhabdolaimus	Selective deposit feeders
New.ReferenceOTU7410	Eukaryota	Metazoa	Nematoda	Dolicholaimus	predators/omnivores
New.ReferenceOTU3571	Eukaryota	Metazoa	Nematoda	Dolicholaimus	predators/omnivores
New.ReferenceOTU6731	Eukaryota	Metazoa	Nematoda	Trissonchulus	predators/omnivores
New.CleanUp.ReferenceOTU11694	Eukaryota	Metazoa	Nematoda	Trissonchulus	predators/omnivores
New.CleanUp.ReferenceOTU376	Eukaryota	Metazoa	Nematoda	Trissonchulus	predators/omnivores
KR265032.1.1623	Eukaryota	Metazoa	Nematoda	Trissonchulus	predators/omnivores
New.CleanUp.ReferenceOTU10504	Eukaryota	Metazoa	Nematoda	Trissonchulus	predators/omnivores
JQ071931.1.1714	Eukaryota	Metazoa	Nematoda	Trissonchulus	predators/omnivores
New.ReferenceOTU3778	Eukaryota	Metazoa	Nematoda	Trissonchulus	predators/omnivores
New.ReferenceOTU2806	Eukaryota	Metazoa	Nematoda	Trissonchulus	predators/omnivores
New.CleanUp.ReferenceOTU14278	Eukaryota	Metazoa	Nematoda	Chromadoridae	Epistrate feeders
AY854208.1.1403	Eukaryota	Metazoa	Nematoda	Chromadoridae	Epistrate feeders
FJ040474.1.1695	Eukaryota	Metazoa	Nematoda	Chromadoridae	Epistrate feeders
New.ReferenceOTU7611	Eukaryota	Metazoa	Nematoda	Spilophorella	Epistrate feeders
New.ReferenceOTU6992	Eukaryota	Metazoa	Nematoda	Spilophorella	Epistrate feeders
New.CleanUp.ReferenceOTU10329	Eukaryota	Metazoa	Nematoda	Chromadorita	Epistrate feeders
New.ReferenceOTU4999	Eukaryota	Metazoa	Nematoda	Desmolaimus	Nonselective deposit feeders
FJ969138.1.1752	Eukaryota	Metazoa	Nematoda	Punctodora	Epistrate feeders
New.ReferenceOTU1895	Eukaryota	Metazoa	Nematoda	Punctodora	Epistrate feeders
KJ636232.1.1692	Eukaryota	Metazoa	Nematoda	Punctodora	Epistrate feeders
New.CleanUp.ReferenceOTU15118	Eukaryota	Metazoa	Nematoda	Punctodora	Epistrate feeders
AY854204.1.1397	Eukaryota	Metazoa	Nematoda	Punctodora	Epistrate feeders
New.CleanUp.ReferenceOTU3760	Eukaryota	Metazoa	Nematoda	Punctodora	Epistrate feeders
New.CleanUp.ReferenceOTU1709	Eukaryota	Metazoa	Nematoda	Punctodora	Epistrate feeders
New.ReferenceOTU6176	Eukaryota	Metazoa	Nematoda	Paracyatholaimus	Epistrate feeders
AJ966495.1.1758	Eukaryota	Metazoa	Nematoda	Paracyatholaimus	Epistrate feeders
AF047888.1.1774	Eukaryota	Metazoa	Nematoda	Paracyatholaimus	Epistrate feeders
New.ReferenceOTU2213	Eukaryota	Metazoa	Nematoda	Paracyatholaimus	Epistrate feeders
New.ReferenceOTU3634	Eukaryota	Metazoa	Nematoda	Paracyatholaimus	Epistrate feeders
New.CleanUp.ReferenceOTU11716	Eukaryota	Metazoa	Nematoda	Paracyatholaimus	Epistrate feeders
New.ReferenceOTU9417	Eukaryota	Metazoa	Nematoda	Paracyatholaimus	Epistrate feeders
New.CleanUp.ReferenceOTU29239	Eukaryota	Metazoa	Nematoda	Paracyatholaimus	Epistrate feeders
New.CleanUp.ReferenceOTU1955	Eukaryota	Metazoa	Nematoda	Paracyatholaimus	Epistrate feeders
New.CleanUp.ReferenceOTU15566	Eukaryota	Metazoa	Nematoda	Paracyatholaimus	Epistrate feeders
New.ReferenceOTU3024	Eukaryota	Metazoa	Nematoda	Paracyatholaimus	Epistrate feeders
New.ReferenceOTU2505	Eukaryota	Metazoa	Nematoda	Paracyatholaimus	Epistrate feeders
New.CleanUp.ReferenceOTU29341	Eukaryota	Metazoa	Nematoda	Paracyatholaimus	Epistrate feeders
New.ReferenceOTU5789	Eukaryota	Metazoa	Nematoda	Paracyatholaimus	Epistrate feeders
New.CleanUp.ReferenceOTU3711	Eukaryota	Metazoa	Nematoda	Paracyatholaimus	Epistrate feeders
New.CleanUp.ReferenceOTU4002	Eukaryota	Metazoa	Nematoda	Paracyatholaimus	Epistrate feeders
New.ReferenceOTU3044	Eukaryota	Metazoa	Nematoda	Paracyatholaimus	Epistrate feeders
New.CleanUp.ReferenceOTU27152	Eukaryota	Metazoa	Nematoda	Paracyatholaimus	Epistrate feeders
New.CleanUp.ReferenceOTU4904	Eukaryota	Metazoa	Nematoda	Desmolaimus	Nonselective deposit feeders
New.CleanUp.ReferenceOTU14137	Eukaryota	Metazoa	Nematoda	Achromadora	Epistrate feeders
New.CleanUp.ReferenceOTU6889	Eukaryota	Metazoa	Nematoda	Achromadora	Epistrate feeders
New.CleanUp.ReferenceOTU26823	Eukaryota	Metazoa	Nematoda	Pseudoncholaimus	predators/omnivores
New.CleanUp.ReferenceOTU4385	Eukaryota	Metazoa	Nematoda	Bathylaimus	Nonselective deposit feeders
New.ReferenceOTU7962	Eukaryota	Metazoa	Nematoda	Achromadora	Epistrate feeders
New.ReferenceOTU4734	Eukaryota	Metazoa	Nematoda	Achromadora	Epistrate feeders
Y16912.1.1846	Eukaryota	Metazoa	Nematoda	Catanema	Nonselective deposit feeders
New.CleanUp.ReferenceOTU27240	Eukaryota	Metazoa	Nematoda	Catanema	Nonselective deposit feeders
New.CleanUp.ReferenceOTU21263	Eukaryota	Metazoa	Nematoda	Catanema	Nonselective deposit feeders
New.ReferenceOTU4312	Eukaryota	Metazoa	Nematoda	Catanema	Nonselective deposit feeders
New.ReferenceOTU7820	Eukaryota	Metazoa	Nematoda	Catanema	Nonselective deposit feeders
New.ReferenceOTU1856	Eukaryota	Metazoa	Nematoda	Catanema	Nonselective deposit feeders
New.ReferenceOTU1900	Eukaryota	Metazoa	Nematoda	Catanema	Nonselective deposit feeders
New.ReferenceOTU6203	Eukaryota	Metazoa	Nematoda	Catanema	Nonselective deposit feeders
New.CleanUp.ReferenceOTU18518	Eukaryota	Metazoa	Nematoda	Catanema	Nonselective deposit feeders
New.ReferenceOTU7324	Eukaryota	Metazoa	Nematoda	Catanema	Nonselective deposit feeders
New.ReferenceOTU1313	Eukaryota	Metazoa	Nematoda	Catanema	Nonselective deposit feeders
New.ReferenceOTU5405	Eukaryota	Metazoa	Nematoda	Catanema	Nonselective deposit feeders
New.CleanUp.ReferenceOTU521	Eukaryota	Metazoa	Nematoda	Catanema	Nonselective deposit feeders
New.CleanUp.ReferenceOTU12800	Eukaryota	Metazoa	Nematoda	Catanema	Nonselective deposit feeders
New.ReferenceOTU5619	Eukaryota	Metazoa	Nematoda	Catanema	Nonselective deposit feeders
New.ReferenceOTU1366	Eukaryota	Metazoa	Nematoda	Catanema	Nonselective deposit feeders
New.CleanUp.ReferenceOTU16540	Eukaryota	Metazoa	Nematoda	Catanema	Nonselective deposit feeders
EU768871.1.1745	Eukaryota	Metazoa	Nematoda	Catanema	Nonselective deposit feeders
New.ReferenceOTU4223	Eukaryota	Metazoa	Nematoda	Catanema	Nonselective deposit feeders
New.CleanUp.ReferenceOTU12472	Eukaryota	Metazoa	Nematoda	Catanema	Nonselective deposit feeders
KP943955.1.1615	Eukaryota	Metazoa	Nematoda	Catanema	Nonselective deposit feeders
New.CleanUp.ReferenceOTU12662	Eukaryota	Metazoa	Nematoda	Catanema	Nonselective deposit feeders
New.ReferenceOTU1909	Eukaryota	Metazoa	Nematoda	Catanema	Nonselective deposit feeders
New.CleanUp.ReferenceOTU12217	Eukaryota	Metazoa	Nematoda	Catanema	Nonselective deposit feeders
New.ReferenceOTU7237	Eukaryota	Metazoa	Nematoda	Catanema	Nonselective deposit feeders
New.CleanUp.ReferenceOTU19491	Eukaryota	Metazoa	Nematoda	Desmodora	Epistrate feeders
New.ReferenceOTU3672	Eukaryota	Metazoa	Nematoda	Desmodora	Epistrate feeders
New.CleanUp.ReferenceOTU25712	Eukaryota	Metazoa	Nematoda	Desmodora	Epistrate feeders
Y16911.1.1857	Eukaryota	Metazoa	Nematoda	Acanthopharynx	Epistrate feeders
New.CleanUp.ReferenceOTU13890	Eukaryota	Metazoa	Nematoda	Epsilonema	Selective deposit feeders
New.CleanUp.ReferenceOTU1658	Eukaryota	Metazoa	Nematoda	Spirinia	Epistrate feeders
New.CleanUp.ReferenceOTU12825	Eukaryota	Metazoa	Nematoda	Spirinia	Epistrate feeders
New.ReferenceOTU1075	Eukaryota	Metazoa	Nematoda	Spirinia	Epistrate feeders
New.ReferenceOTU6592	Eukaryota	Metazoa	Nematoda	Spirinia	Epistrate feeders
New.CleanUp.ReferenceOTU10511	Eukaryota	Metazoa	Nematoda	Draconema	Selective deposit feeders
New.CleanUp.ReferenceOTU22215	Eukaryota	Metazoa	Nematoda	Draconema	Selective deposit feeders
New.CleanUp.ReferenceOTU24661	Eukaryota	Metazoa	Nematoda	Dracograllus	Selective deposit feeders
New.CleanUp.ReferenceOTU14442	Eukaryota	Metazoa	Nematoda	Draconema	Selective deposit feeders
New.ReferenceOTU8932	Eukaryota	Metazoa	Nematoda	Draconema	Selective deposit feeders
New.CleanUp.ReferenceOTU20949	Eukaryota	Metazoa	Nematoda	Draconema	Selective deposit feeders
New.CleanUp.ReferenceOTU686	Eukaryota	Metazoa	Nematoda	Draconema	Selective deposit feeders
New.CleanUp.ReferenceOTU7285	Eukaryota	Metazoa	Nematoda	Draconema	Selective deposit feeders
FJ182217.1.1749	Eukaryota	Metazoa	Nematoda	Draconema	Selective deposit feeders
New.CleanUp.ReferenceOTU6175	Eukaryota	Metazoa	Nematoda	Draconema	Selective deposit feeders
New.ReferenceOTU6524	Eukaryota	Metazoa	Nematoda	Desmolaimus	Nonselective deposit feeders
New.CleanUp.ReferenceOTU7510	Eukaryota	Metazoa	Nematoda	Paradraconema	Selective deposit feeders
FJ182221.1.1691	Eukaryota	Metazoa	Nematoda	Spirinia	Epistrate feeders
New.ReferenceOTU2141	Eukaryota	Metazoa	Nematoda	Paradraconema	Selective deposit feeders
New.CleanUp.ReferenceOTU25332	Eukaryota	Metazoa	Nematoda	Paradraconema	Selective deposit feeders
New.ReferenceOTU6828	Eukaryota	Metazoa	Nematoda	Paradraconema	Selective deposit feeders
New.CleanUp.ReferenceOTU24892	Eukaryota	Metazoa	Nematoda	Paradraconema	Selective deposit feeders
New.CleanUp.ReferenceOTU25247	Eukaryota	Metazoa	Nematoda	Paradraconema	Selective deposit feeders
New.ReferenceOTU1545	Eukaryota	Metazoa	Nematoda	Dracograllus	Selective deposit feeders
New.CleanUp.ReferenceOTU2636	Eukaryota	Metazoa	Nematoda	Dracograllus	Selective deposit feeders
New.ReferenceOTU5805	Eukaryota	Metazoa	Nematoda	Dracograllus	Selective deposit feeders
FJ182215.1.1690	Eukaryota	Metazoa	Nematoda	Dracograllus	Selective deposit feeders
New.CleanUp.ReferenceOTU19970	Eukaryota	Metazoa	Nematoda	Dracograllus	Selective deposit feeders
New.ReferenceOTU5803	Eukaryota	Metazoa	Nematoda	Spirinia	Epistrate feeders
New.ReferenceOTU3366	Eukaryota	Metazoa	Nematoda	Spirinia	Epistrate feeders
New.CleanUp.ReferenceOTU28131	Eukaryota	Metazoa	Nematoda	Spirinia	Epistrate feeders
New.CleanUp.ReferenceOTU8675	Eukaryota	Metazoa	Nematoda	Dracograllus	Selective deposit feeders
New.ReferenceOTU6168	Eukaryota	Metazoa	Nematoda	Catanema	Nonselective deposit feeders
New.CleanUp.ReferenceOTU23892	Eukaryota	Metazoa	Nematoda	Catanema	Nonselective deposit feeders
New.ReferenceOTU6534	Eukaryota	Metazoa	Nematoda	Spirinia	Epistrate feeders
EF527426.1.1766	Eukaryota	Metazoa	Nematoda	Spirinia	Epistrate feeders
New.ReferenceOTU9015	Eukaryota	Metazoa	Nematoda	Spirinia	Epistrate feeders
New.CleanUp.ReferenceOTU1202	Eukaryota	Metazoa	Nematoda	Molgolaimus	Selective deposit feeders
New.CleanUp.ReferenceOTU24247	Eukaryota	Metazoa	Nematoda	Halalaimus	Selective deposit feeders
New.CleanUp.ReferenceOTU22702	Eukaryota	Metazoa	Nematoda	Desmolaimus	Nonselective deposit feeders
New.CleanUp.ReferenceOTU26555	Eukaryota	Metazoa	Nematoda	Molgolaimus	Selective deposit feeders
New.ReferenceOTU4988	Eukaryota	Metazoa	Nematoda	Achromadora	Epistrate feeders
New.CleanUp.ReferenceOTU28936	Eukaryota	Metazoa	Nematoda	Bathylaimus	Nonselective deposit feeders
New.CleanUp.ReferenceOTU5523	Eukaryota	Metazoa	Nematoda	Desmolaimus	Nonselective deposit feeders
New.CleanUp.ReferenceOTU7907	Eukaryota	Metazoa	Nematoda	Leptolaimus	Selective deposit feeders
